# Supplementary material for: Repeated Shifts in Sociality Are Associated With Fine-tuning of Highly Conserved and Lineage-Specific Enhancers in a Socially Flexible Bee
Source: Mol Biol Evol. 2024 Nov 1;41(11):msae229. doi: 10.1093/molbev/msae229 (PMC11568387; doi:10.1093/molbev/msae229)
Supplement: msae229_Supplementary_Data [file msae229_supplementary_data.zip]

Archive with 2 entries (2 files):
- SuppFigures_r1.pdf
- SuppTables_r1.xls
