# Supplementary material for: Repeated Shifts in Sociality Are Associated With Fine-tuning of Highly Conserved and Lineage-Specific Enhancers in a Socially Flexible Bee
Source: Mol Biol Evol. 2024 Nov 1;41(11):msae229. doi: 10.1093/molbev/msae229 (PMC11568387; doi:10.1093/molbev/msae229)
Supplement: msae229_Supplementary_Data [file msae229_supplementary_data.zip › SuppTables_r1.xls]

## Sheet: Table_S1
Table S1. Genome assembly statistics
	Primary contig	Primary chromosome
Sequence total (Gb)	344.225	344.23
N50 (Mb)	10.777	18.823
L50	13	7
N90 (Mb)	2.776	6.162
L90	39	19
Max record length (Mb)	18.823	35.052
Complete BUSCOs (%)	-	95.7
Duplicated BUSCOs (%)	-	0.6
Fragmented BUSCOs (%)	-	1.3
Missing BUSCOs (%)	-	3

## Sheet: Table_S2
Table S2. Regions with significant enhancer activity
chr	start	end	peak	priority_feature	priority_gene	fly_protein	fly_Name	fly_Symbol	all_genes	fly_protein_all	fly_Name_all	fly_Symbol_all
LALB_chr_1	29463	30021	LALB_chr_1,Parent=peak1	intergenic	NA	NA	NA	NA		NA	NA	NA
LALB_chr_1	116048	116595	LALB_chr_1,Parent=peak2	intergenic	NA	NA	NA	NA		NA	NA	NA
LALB_chr_1	154562	155126	LALB_chr_1,Parent=peak3	intergenic	NA	NA	NA	NA		NA	NA	NA
LALB_chr_1	158689	159446	LALB_chr_1,Parent=peak4	intergenic	NA	NA	NA	NA		NA	NA	NA
LALB_chr_1	164823	165993	LALB_chr_1,Parent=peak5	intergenic	NA	NA	NA	NA		NA	NA	NA
LALB_chr_1	167839	168893	LALB_chr_1,Parent=peak6	intergenic	NA	NA	NA	NA		NA	NA	NA
LALB_chr_1	247132	247840	LALB_chr_1,Parent=peak7	intergenic	NA	NA	NA	NA		NA	NA	NA
LALB_chr_1	254245	254941	LALB_chr_1,Parent=peak8	intergenic	NA	NA	NA	NA		NA	NA	NA
LALB_chr_1	261351	262035	LALB_chr_1,Parent=peak9	intergenic	NA	NA	NA	NA		NA	NA	NA
LALB_chr_1	265646	266178	LALB_chr_1,Parent=peak10	intergenic	NA	NA	NA	NA		NA	NA	NA
LALB_chr_1	270432	271159	LALB_chr_1,Parent=peak11	intergenic	NA	NA	NA	NA		NA	NA	NA
LALB_chr_1	329934	330653	LALB_chr_1,Parent=peak12	intergenic	NA	NA	NA	NA		NA	NA	NA
LALB_chr_1	331169	332120	LALB_chr_1,Parent=peak13	intergenic	NA	NA	NA	NA		NA	NA	NA
LALB_chr_1	341435	343244	LALB_chr_1,Parent=peak14	intergenic	NA	NA	NA	NA		NA	NA	NA
LALB_chr_1	346368	347611	LALB_chr_1,Parent=peak15	intergenic	NA	NA	NA	NA		NA	NA	NA
LALB_chr_1	349908	351722	LALB_chr_1,Parent=peak16	intergenic	NA	NA	NA	NA		NA	NA	NA
LALB_chr_1	354850	357010	LALB_chr_1,Parent=peak17	intergenic	NA	NA	NA	NA		NA	NA	NA
LALB_chr_1	370751	372933	LALB_chr_1,Parent=peak18	intergenic	NA	NA	NA	NA		NA	NA	NA
LALB_chr_1	384457	386305	LALB_chr_1,Parent=peak19	intergenic	NA	NA	NA	NA		NA	NA	NA
LALB_chr_1	391459	392634	LALB_chr_1,Parent=peak20	intergenic	NA	NA	NA	NA		NA	NA	NA
LALB_chr_1	419835	420332	LALB_chr_1,Parent=peak21	intergenic	NA	NA	NA	NA		NA	NA	NA
LALB_chr_1	421990	423323	LALB_chr_1,Parent=peak22	intergenic	NA	NA	NA	NA		NA	NA	NA
LALB_chr_1	423851	424397	LALB_chr_1,Parent=peak23	intergenic	NA	NA	NA	NA		NA	NA	NA
LALB_chr_1	427171	428365	LALB_chr_1,Parent=peak24	intergenic	NA	NA	NA	NA		NA	NA	NA
LALB_chr_1	430429	431249	LALB_chr_1,Parent=peak25	intergenic	NA	NA	NA	NA		NA	NA	NA
LALB_chr_1	438463	441242	LALB_chr_1,Parent=peak26	intergenic	NA	NA	NA	NA		NA	NA	NA
LALB_chr_1	443317	445175	LALB_chr_1,Parent=peak27	intergenic	NA	NA	NA	NA		NA	NA	NA
LALB_chr_1	448616	449870	LALB_chr_1,Parent=peak28	intergenic	NA	NA	NA	NA		NA	NA	NA
LALB_chr_1	452708	454602	LALB_chr_1,Parent=peak29	intergenic	NA	NA	NA	NA		NA	NA	NA
LALB_chr_1	457853	459083	LALB_chr_1,Parent=peak30	intergenic	NA	NA	NA	NA		NA	NA	NA
LALB_chr_1	461881	463030	LALB_chr_1,Parent=peak31	intergenic	NA	NA	NA	NA		NA	NA	NA
LALB_chr_1	476526	477822	LALB_chr_1,Parent=peak32	intergenic	NA	NA	NA	NA		NA	NA	NA
LALB_chr_1	480315	481599	LALB_chr_1,Parent=peak33	intergenic	NA	NA	NA	NA		NA	NA	NA
LALB_chr_1	487426	489125	LALB_chr_1,Parent=peak34	intergenic	NA	NA	NA	NA		NA	NA	NA
LALB_chr_1	489199	489909	LALB_chr_1,Parent=peak35	intergenic	NA	NA	NA	NA		NA	NA	NA
LALB_chr_1	493553	494830	LALB_chr_1,Parent=peak36	intergenic	NA	NA	NA	NA		NA	NA	NA
LALB_chr_1	496615	497634	LALB_chr_1,Parent=peak37	intergenic	NA	NA	NA	NA		NA	NA	NA
LALB_chr_1	503238	504515	LALB_chr_1,Parent=peak38	intergenic	NA	NA	NA	NA		NA	NA	NA
LALB_chr_1	591103	594672	LALB_chr_1,Parent=peak39	intergenic	NA	NA	NA	NA		NA	NA	NA
LALB_chr_1	605235	606790	LALB_chr_1,Parent=peak40	intergenic	NA	NA	NA	NA		NA	NA	NA
LALB_chr_1	610394	611548	LALB_chr_1,Parent=peak41	intergenic	NA	NA	NA	NA		NA	NA	NA
LALB_chr_1	717987	718918	LALB_chr_1,Parent=peak42	intergenic	NA	NA	NA	NA		NA	NA	NA
LALB_chr_1	721456	722229	LALB_chr_1,Parent=peak43	intergenic	NA	NA	NA	NA		NA	NA	NA
LALB_chr_1	855506	856649	LALB_chr_1,Parent=peak44	intergenic	NA	NA	NA	NA		NA	NA	NA
LALB_chr_1	915297	915757	LALB_chr_1,Parent=peak45	intergenic	NA	NA	NA	NA		NA	NA	NA
LALB_chr_1	916266	916730	LALB_chr_1,Parent=peak46	intergenic	NA	NA	NA	NA		NA	NA	NA
LALB_chr_1	1076781	1077215	LALB_chr_1,Parent=peak47	intergenic	NA	NA	NA	NA		NA	NA	NA
LALB_chr_1	1083674	1084241	LALB_chr_1,Parent=peak48	intergenic	NA	NA	NA	NA		NA	NA	NA
LALB_chr_1	1112868	1113374	LALB_chr_1,Parent=peak49	intergenic	NA	NA	NA	NA		NA	NA	NA
LALB_chr_1	1119013	1119479	LALB_chr_1,Parent=peak50	intergenic	NA	NA	NA	NA		NA	NA	NA
LALB_chr_1	1121041	1121859	LALB_chr_1,Parent=peak51	intergenic	NA	NA	NA	NA		NA	NA	NA
LALB_chr_1	1123993	1125083	LALB_chr_1,Parent=peak52	intergenic	NA	NA	NA	NA		NA	NA	NA
LALB_chr_1	1134878	1135512	LALB_chr_1,Parent=peak53	intergenic	NA	NA	NA	NA		NA	NA	NA
LALB_chr_1	1137387	1138215	LALB_chr_1,Parent=peak54	intergenic	NA	NA	NA	NA		NA	NA	NA
LALB_chr_1	1139311	1139997	LALB_chr_1,Parent=peak55	intergenic	NA	NA	NA	NA		NA	NA	NA
LALB_chr_1	1142349	1143231	LALB_chr_1,Parent=peak56	intergenic	NA	NA	NA	NA		NA	NA	NA
LALB_chr_1	1143914	1144383	LALB_chr_1,Parent=peak57	intergenic	NA	NA	NA	NA		NA	NA	NA
LALB_chr_1	1159428	1160642	LALB_chr_1,Parent=peak58	intergenic	NA	NA	NA	NA		NA	NA	NA
LALB_chr_1	1183871	1185718	LALB_chr_1,Parent=peak59	intergenic	NA	NA	NA	NA		NA	NA	NA
LALB_chr_1	1196398	1197319	LALB_chr_1,Parent=peak60	intergenic	NA	NA	NA	NA		NA	NA	NA
LALB_chr_1	1199597	1200199	LALB_chr_1,Parent=peak61	intergenic	NA	NA	NA	NA		NA	NA	NA
LALB_chr_1	1204223	1204901	LALB_chr_1,Parent=peak62	intergenic	NA	NA	NA	NA		NA	NA	NA
LALB_chr_1	1206279	1207396	LALB_chr_1,Parent=peak63	intergenic	NA	NA	NA	NA		NA	NA	NA
LALB_chr_1	1232625	1233556	LALB_chr_1,Parent=peak64	intergenic	NA	NA	NA	NA		NA	NA	NA
LALB_chr_1	1242267	1243014	LALB_chr_1,Parent=peak65	intergenic	NA	NA	NA	NA		NA	NA	NA
LALB_chr_1	1247759	1250176	LALB_chr_1,Parent=peak66	intergenic	NA	NA	NA	NA		NA	NA	NA
LALB_chr_1	1251703	1252403	LALB_chr_1,Parent=peak67	intergenic	NA	NA	NA	NA		NA	NA	NA
LALB_chr_1	1255194	1256441	LALB_chr_1,Parent=peak68	intergenic	NA	NA	NA	NA		NA	NA	NA
LALB_chr_1	1305259	1307213	LALB_chr_1,Parent=peak69	intergenic	NA	NA	NA	NA		NA	NA	NA
LALB_chr_1	1313684	1315033	LALB_chr_1,Parent=peak70	intergenic	NA	NA	NA	NA		NA	NA	NA
LALB_chr_1	1320603	1322267	LALB_chr_1,Parent=peak71	intergenic	NA	NA	NA	NA		NA	NA	NA
LALB_chr_1	1325737	1327224	LALB_chr_1,Parent=peak72	intergenic	NA	NA	NA	NA		NA	NA	NA
LALB_chr_1	1332779	1333446	LALB_chr_1,Parent=peak73	intergenic	NA	NA	NA	NA		NA	NA	NA
LALB_chr_1	1334127	1335018	LALB_chr_1,Parent=peak74	intergenic	NA	NA	NA	NA		NA	NA	NA
LALB_chr_1	1338218	1339075	LALB_chr_1,Parent=peak75	intergenic	NA	NA	NA	NA		NA	NA	NA
LALB_chr_1	1341501	1343023	LALB_chr_1,Parent=peak76	intergenic	NA	NA	NA	NA		NA	NA	NA
LALB_chr_1	1365320	1366637	LALB_chr_1,Parent=peak77	intergenic	NA	NA	NA	NA		NA	NA	NA
LALB_chr_1	1398390	1399053	LALB_chr_1,Parent=peak78	intergenic	NA	NA	NA	NA		NA	NA	NA
LALB_chr_1	1416616	1418174	LALB_chr_1,Parent=peak79	intergenic	NA	NA	NA	NA		NA	NA	NA
LALB_chr_1	1419876	1421411	LALB_chr_1,Parent=peak80	intergenic	NA	NA	NA	NA		NA	NA	NA
LALB_chr_1	1435919	1437061	LALB_chr_1,Parent=peak81	intergenic	NA	NA	NA	NA		NA	NA	NA
LALB_chr_1	1448817	1450705	LALB_chr_1,Parent=peak82	intergenic	NA	NA	NA	NA		NA	NA	NA
LALB_chr_1	1452133	1453292	LALB_chr_1,Parent=peak83	intergenic	NA	NA	NA	NA		NA	NA	NA
LALB_chr_1	1454249	1457367	LALB_chr_1,Parent=peak84	intergenic	NA	NA	NA	NA		NA	NA	NA
LALB_chr_1	1459467	1460155	LALB_chr_1,Parent=peak85	intergenic	NA	NA	NA	NA		NA	NA	NA
LALB_chr_1	1479131	1482023	LALB_chr_1,Parent=peak86	intergenic	NA	NA	NA	NA		NA	NA	NA
LALB_chr_1	1482995	1483918	LALB_chr_1,Parent=peak87	intergenic	NA	NA	NA	NA		NA	NA	NA
LALB_chr_1	1486937	1487888	LALB_chr_1,Parent=peak88	intergenic	NA	NA	NA	NA		NA	NA	NA
LALB_chr_1	1492060	1495285	LALB_chr_1,Parent=peak89	intergenic	NA	NA	NA	NA		NA	NA	NA
LALB_chr_1	1529221	1529896	LALB_chr_1,Parent=peak90	intergenic	NA	NA	NA	NA		NA	NA	NA
LALB_chr_1	1531817	1532638	LALB_chr_1,Parent=peak91	intergenic	NA	NA	NA	NA		NA	NA	NA
LALB_chr_1	1548463	1549079	LALB_chr_1,Parent=peak92	intergenic	NA	NA	NA	NA		NA	NA	NA
LALB_chr_1	1554194	1556215	LALB_chr_1,Parent=peak93	intergenic	NA	NA	NA	NA		NA	NA	NA
LALB_chr_1	1557180	1558723	LALB_chr_1,Parent=peak94	intergenic	NA	NA	NA	NA		NA	NA	NA
LALB_chr_1	1561350	1563881	LALB_chr_1,Parent=peak95	intergenic	NA	NA	NA	NA		NA	NA	NA
LALB_chr_1	1565943	1566952	LALB_chr_1,Parent=peak96	intergenic	NA	NA	NA	NA		NA	NA	NA
LALB_chr_1	1567545	1569018	LALB_chr_1,Parent=peak97	intergenic	NA	NA	NA	NA		NA	NA	NA
LALB_chr_1	1576608	1577739	LALB_chr_1,Parent=peak98	intergenic	NA	NA	NA	NA		NA	NA	NA
LALB_chr_1	1579150	1581268	LALB_chr_1,Parent=peak99	intergenic	NA	NA	NA	NA		NA	NA	NA
LALB_chr_1	1589359	1589975	LALB_chr_1,Parent=peak100	intergenic	NA	NA	NA	NA		NA	NA	NA
LALB_chr_1	1610412	1611330	LALB_chr_1,Parent=peak101	intergenic	NA	NA	NA	NA		NA	NA	NA
LALB_chr_1	1613344	1614310	LALB_chr_1,Parent=peak102	intergenic	NA	NA	NA	NA		NA	NA	NA
LALB_chr_1	1614582	1617667	LALB_chr_1,Parent=peak103	intergenic	NA	NA	NA	NA		NA	NA	NA
LALB_chr_1	1617961	1619398	LALB_chr_1,Parent=peak104	intergenic	NA	NA	NA	NA		NA	NA	NA
LALB_chr_1	1625999	1627137	LALB_chr_1,Parent=peak105	intergenic	NA	NA	NA	NA		NA	NA	NA
LALB_chr_1	1632074	1634317	LALB_chr_1,Parent=peak106	intergenic	NA	NA	NA	NA		NA	NA	NA
LALB_chr_1	1637284	1637898	LALB_chr_1,Parent=peak107	intergenic	NA	NA	NA	NA		NA	NA	NA
LALB_chr_1	1642746	1643497	LALB_chr_1,Parent=peak108	intergenic	NA	NA	NA	NA		NA	NA	NA
LALB_chr_1	1652658	1653161	LALB_chr_1,Parent=peak109	intergenic	NA	NA	NA	NA		NA	NA	NA
LALB_chr_1	1665533	1666533	LALB_chr_1,Parent=peak110	intergenic	NA	NA	NA	NA		NA	NA	NA
LALB_chr_1	1668009	1668967	LALB_chr_1,Parent=peak111	intergenic	NA	NA	NA	NA		NA	NA	NA
LALB_chr_1	1669343	1670560	LALB_chr_1,Parent=peak112	intergenic	NA	NA	NA	NA		NA	NA	NA
LALB_chr_1	1676301	1677694	LALB_chr_1,Parent=peak113	intergenic	NA	NA	NA	NA		NA	NA	NA
LALB_chr_1	1678826	1680475	LALB_chr_1,Parent=peak114	intergenic	NA	NA	NA	NA		NA	NA	NA
LALB_chr_1	1688606	1690053	LALB_chr_1,Parent=peak115	intergenic	NA	NA	NA	NA		NA	NA	NA
LALB_chr_1	1694804	1695473	LALB_chr_1,Parent=peak116	intergenic	NA	NA	NA	NA		NA	NA	NA
LALB_chr_1	1703929	1706046	LALB_chr_1,Parent=peak117	intergenic	NA	NA	NA	NA		NA	NA	NA
LALB_chr_1	1707720	1708804	LALB_chr_1,Parent=peak118	intergenic	NA	NA	NA	NA		NA	NA	NA
LALB_chr_1	1709677	1711087	LALB_chr_1,Parent=peak119	intergenic	NA	NA	NA	NA		NA	NA	NA
LALB_chr_1	1711846	1715190	LALB_chr_1,Parent=peak120	intergenic	NA	NA	NA	NA		NA	NA	NA
LALB_chr_1	1725231	1726568	LALB_chr_1,Parent=peak121	intergenic	NA	NA	NA	NA		NA	NA	NA
LALB_chr_1	1728563	1729407	LALB_chr_1,Parent=peak122	intergenic	NA	NA	NA	NA		NA	NA	NA
LALB_chr_1	1730626	1732520	LALB_chr_1,Parent=peak123	intergenic	NA	NA	NA	NA		NA	NA	NA
LALB_chr_1	1735192	1736233	LALB_chr_1,Parent=peak124	intergenic	NA	NA	NA	NA		NA	NA	NA
LALB_chr_1	1739735	1740458	LALB_chr_1,Parent=peak125	intergenic	NA	NA	NA	NA		NA	NA	NA
LALB_chr_1	1764308	1766620	LALB_chr_1,Parent=peak126	intergenic	NA	NA	NA	NA		NA	NA	NA
LALB_chr_1	1774123	1776498	LALB_chr_1,Parent=peak127	intergenic	NA	NA	NA	NA		NA	NA	NA
LALB_chr_1	1777078	1778497	LALB_chr_1,Parent=peak128	intergenic	NA	NA	NA	NA		NA	NA	NA
LALB_chr_1	1783293	1784861	LALB_chr_1,Parent=peak129	intergenic	NA	NA	NA	NA		NA	NA	NA
LALB_chr_1	1795990	1796747	LALB_chr_1,Parent=peak130	intergenic	NA	NA	NA	NA		NA	NA	NA
LALB_chr_1	1799106	1801399	LALB_chr_1,Parent=peak131	intergenic	NA	NA	NA	NA		NA	NA	NA
LALB_chr_1	1802132	1802704	LALB_chr_1,Parent=peak132	intergenic	NA	NA	NA	NA		NA	NA	NA
LALB_chr_1	1807700	1812333	LALB_chr_1,Parent=peak133	intergenic	NA	NA	NA	NA		NA	NA	NA
LALB_chr_1	1813304	1814251	LALB_chr_1,Parent=peak134	intergenic	NA	NA	NA	NA		NA	NA	NA
LALB_chr_1	1826109	1827932	LALB_chr_1,Parent=peak135	intergenic	NA	NA	NA	NA		NA	NA	NA
LALB_chr_1	1838402	1839649	LALB_chr_1,Parent=peak136	intergenic	NA	NA	NA	NA		NA	NA	NA
LALB_chr_1	1842098	1842632	LALB_chr_1,Parent=peak137	intergenic	NA	NA	NA	NA		NA	NA	NA
LALB_chr_1	1846100	1847478	LALB_chr_1,Parent=peak138	intergenic	NA	NA	NA	NA		NA	NA	NA
LALB_chr_1	1848523	1849289	LALB_chr_1,Parent=peak139	intergenic	NA	NA	NA	NA		NA	NA	NA
LALB_chr_1	1851348	1852341	LALB_chr_1,Parent=peak140	intergenic	NA	NA	NA	NA		NA	NA	NA
LALB_chr_1	1853674	1854799	LALB_chr_1,Parent=peak141	upstream	LALB_v3.1_00002	NA	NA	NA	LALB_v3.1_00002	NA	NA	NA
LALB_chr_1	1862818	1865642	LALB_chr_1,Parent=peak142	TSS_flank	LALB_v3.1_00002	NA	NA	NA	LALB_v3.1_00002,LALB_v3.1_00003	NA	NA	NA
LALB_chr_1	1886621	1887408	LALB_chr_1,Parent=peak143	downstream	LALB_v3.1_00004	NA	NA	NA	LALB_v3.1_00004	NA	NA	NA
LALB_chr_1	1891964	1895096	LALB_chr_1,Parent=peak144	intergenic	NA	NA	NA	NA		NA	NA	NA
LALB_chr_1	1899050	1899771	LALB_chr_1,Parent=peak145	intergenic	NA	NA	NA	NA		NA	NA	NA
LALB_chr_1	1901768	1902926	LALB_chr_1,Parent=peak146	intergenic	NA	NA	NA	NA		NA	NA	NA
LALB_chr_1	1912629	1913851	LALB_chr_1,Parent=peak147	intergenic	NA	NA	NA	NA		NA	NA	NA
LALB_chr_1	1915605	1916449	LALB_chr_1,Parent=peak148	intergenic	NA	NA	NA	NA		NA	NA	NA
LALB_chr_1	1920003	1921269	LALB_chr_1,Parent=peak149	intergenic	NA	NA	NA	NA		NA	NA	NA
LALB_chr_1	1930482	1931018	LALB_chr_1,Parent=peak150	intergenic	NA	NA	NA	NA		NA	NA	NA
LALB_chr_1	1931610	1932468	LALB_chr_1,Parent=peak151	intergenic	NA	NA	NA	NA		NA	NA	NA
LALB_chr_1	1933533	1934063	LALB_chr_1,Parent=peak152	intergenic	NA	NA	NA	NA		NA	NA	NA
LALB_chr_1	1934885	1936334	LALB_chr_1,Parent=peak153	intergenic	NA	NA	NA	NA		NA	NA	NA
LALB_chr_1	1937567	1938047	LALB_chr_1,Parent=peak154	intergenic	NA	NA	NA	NA		NA	NA	NA
LALB_chr_1	1941693	1944805	LALB_chr_1,Parent=peak155	intergenic	NA	NA	NA	NA		NA	NA	NA
LALB_chr_1	1961876	1962738	LALB_chr_1,Parent=peak156	intergenic	NA	NA	NA	NA		NA	NA	NA
LALB_chr_1	1981216	1982286	LALB_chr_1,Parent=peak157	downstream	LALB_v3.1_00005	NA	NA	NA	LALB_v3.1_00005	NA	NA	NA
LALB_chr_1	1986360	1987566	LALB_chr_1,Parent=peak158	downstream	LALB_v3.1_00005	NA	NA	NA	LALB_v3.1_00005	NA	NA	NA
LALB_chr_1	1991902	1994354	LALB_chr_1,Parent=peak159	promoter	LALB_v3.1_00005	NA	NA	NA	LALB_v3.1_00005	NA	NA	NA
LALB_chr_1	1996094	1997183	LALB_chr_1,Parent=peak160	upstream	LALB_v3.1_00005	NA	NA	NA	LALB_v3.1_00005	NA	NA	NA
LALB_chr_1	1997895	1999006	LALB_chr_1,Parent=peak161	upstream	LALB_v3.1_00005	NA	NA	NA	LALB_v3.1_00005	NA	NA	NA
LALB_chr_1	2004790	2005569	LALB_chr_1,Parent=peak162	intergenic	NA	NA	NA	NA		NA	NA	NA
LALB_chr_1	2012868	2014692	LALB_chr_1,Parent=peak163	intergenic	NA	NA	NA	NA		NA	NA	NA
LALB_chr_1	2033976	2035455	LALB_chr_1,Parent=peak164	intergenic	NA	NA	NA	NA		NA	NA	NA
LALB_chr_1	2036849	2037720	LALB_chr_1,Parent=peak165	intergenic	NA	NA	NA	NA		NA	NA	NA
LALB_chr_1	2041692	2044317	LALB_chr_1,Parent=peak166	intergenic	NA	NA	NA	NA		NA	NA	NA
LALB_chr_1	2049902	2051415	LALB_chr_1,Parent=peak167	intergenic	NA	NA	NA	NA		NA	NA	NA
LALB_chr_1	2054662	2057531	LALB_chr_1,Parent=peak168	intergenic	NA	NA	NA	NA		NA	NA	NA
LALB_chr_1	2059587	2061180	LALB_chr_1,Parent=peak169	intergenic	NA	NA	NA	NA		NA	NA	NA
LALB_chr_1	2068758	2069713	LALB_chr_1,Parent=peak170	intergenic	NA	NA	NA	NA		NA	NA	NA
LALB_chr_1	2070007	2072923	LALB_chr_1,Parent=peak171	intergenic	NA	NA	NA	NA		NA	NA	NA
LALB_chr_1	2073113	2074233	LALB_chr_1,Parent=peak172	intergenic	NA	NA	NA	NA		NA	NA	NA
LALB_chr_1	2076358	2077470	LALB_chr_1,Parent=peak173	intergenic	NA	NA	NA	NA		NA	NA	NA
LALB_chr_1	2080413	2081159	LALB_chr_1,Parent=peak174	intergenic	NA	NA	NA	NA		NA	NA	NA
LALB_chr_1	2087036	2088423	LALB_chr_1,Parent=peak175	intergenic	NA	NA	NA	NA		NA	NA	NA
LALB_chr_1	2100105	2101757	LALB_chr_1,Parent=peak176	intergenic	NA	NA	NA	NA		NA	NA	NA
LALB_chr_1	2107565	2108539	LALB_chr_1,Parent=peak177	intergenic	NA	NA	NA	NA		NA	NA	NA
LALB_chr_1	2112842	2114290	LALB_chr_1,Parent=peak178	intergenic	NA	NA	NA	NA		NA	NA	NA
LALB_chr_1	2118732	2119488	LALB_chr_1,Parent=peak179	intergenic	NA	NA	NA	NA		NA	NA	NA
LALB_chr_1	2125591	2126376	LALB_chr_1,Parent=peak180	intergenic	NA	NA	NA	NA		NA	NA	NA
LALB_chr_1	2145888	2147116	LALB_chr_1,Parent=peak181	intergenic	NA	NA	NA	NA		NA	NA	NA
LALB_chr_1	2148490	2150142	LALB_chr_1,Parent=peak182	intergenic	NA	NA	NA	NA		NA	NA	NA
LALB_chr_1	2151700	2153012	LALB_chr_1,Parent=peak183	intergenic	NA	NA	NA	NA		NA	NA	NA
LALB_chr_1	2177236	2178374	LALB_chr_1,Parent=peak184	promoter	LALB_v3.1_00006	NA	NA	NA	LALB_v3.1_00006	NA	NA	NA
LALB_chr_1	2185860	2186952	LALB_chr_1,Parent=peak185	downstream	LALB_v3.1_00006	NA	NA	NA	LALB_v3.1_00006	NA	NA	NA
LALB_chr_1	2187346	2188992	LALB_chr_1,Parent=peak186	downstream	LALB_v3.1_00006	NA	NA	NA	LALB_v3.1_00006	NA	NA	NA
LALB_chr_1	2204590	2205548	LALB_chr_1,Parent=peak187	intergenic	NA	NA	NA	NA		NA	NA	NA
LALB_chr_1	2206827	2207597	LALB_chr_1,Parent=peak188	intergenic	NA	NA	NA	NA		NA	NA	NA
LALB_chr_1	2229531	2231422	LALB_chr_1,Parent=peak189	intergenic	NA	NA	NA	NA		NA	NA	NA
LALB_chr_1	2232524	2234325	LALB_chr_1,Parent=peak190	intergenic	NA	NA	NA	NA		NA	NA	NA
LALB_chr_1	2236870	2237575	LALB_chr_1,Parent=peak191	intergenic	NA	NA	NA	NA		NA	NA	NA
LALB_chr_1	2251275	2253174	LALB_chr_1,Parent=peak192	upstream	LALB_v3.1_00008	NA	NA	NA	LALB_v3.1_00008	NA	NA	NA
LALB_chr_1	2256735	2257794	LALB_chr_1,Parent=peak193	promoter	LALB_v3.1_00008	NA	NA	NA	LALB_v3.1_00008	NA	NA	NA
LALB_chr_1	2261030	2262871	LALB_chr_1,Parent=peak194	TSS_flank	LALB_v3.1_00008	NA	NA	NA	LALB_v3.1_00008	NA	NA	NA
LALB_chr_1	2273742	2275097	LALB_chr_1,Parent=peak195	intergenic	NA	NA	NA	NA		NA	NA	NA
LALB_chr_1	2318517	2320364	LALB_chr_1,Parent=peak196	intergenic	NA	NA	NA	NA		NA	NA	NA
LALB_chr_1	2339306	2340954	LALB_chr_1,Parent=peak197	downstream	LALB_v3.1_00009	NA	NA	NA	LALB_v3.1_00009	NA	NA	NA
LALB_chr_1	2343009	2344137	LALB_chr_1,Parent=peak198	promoter	LALB_v3.1_00009	NA	NA	NA	LALB_v3.1_00009	NA	NA	NA
LALB_chr_1	2347347	2349153	LALB_chr_1,Parent=peak199	upstream	LALB_v3.1_00009	NA	NA	NA	LALB_v3.1_00009	NA	NA	NA
LALB_chr_1	2352351	2353201	LALB_chr_1,Parent=peak200	intergenic	NA	NA	NA	NA		NA	NA	NA
LALB_chr_1	2356546	2359352	LALB_chr_1,Parent=peak201	intergenic	NA	NA	NA	NA		NA	NA	NA
LALB_chr_1	2368118	2369326	LALB_chr_1,Parent=peak202	intergenic	NA	NA	NA	NA		NA	NA	NA
LALB_chr_1	2373241	2373815	LALB_chr_1,Parent=peak203	intergenic	NA	NA	NA	NA		NA	NA	NA
LALB_chr_1	2377814	2379188	LALB_chr_1,Parent=peak204	intergenic	NA	NA	NA	NA		NA	NA	NA
LALB_chr_1	2418838	2419871	LALB_chr_1,Parent=peak205	intergenic	NA	NA	NA	NA		NA	NA	NA
LALB_chr_1	2420066	2420870	LALB_chr_1,Parent=peak206	intergenic	NA	NA	NA	NA		NA	NA	NA
LALB_chr_1	2434736	2435757	LALB_chr_1,Parent=peak207	intergenic	NA	NA	NA	NA		NA	NA	NA
LALB_chr_1	2443906	2445548	LALB_chr_1,Parent=peak208	intergenic	NA	NA	NA	NA		NA	NA	NA
LALB_chr_1	2447826	2448991	LALB_chr_1,Parent=peak209	intergenic	NA	NA	NA	NA		NA	NA	NA
LALB_chr_1	2472455	2472991	LALB_chr_1,Parent=peak210	promoter	LALB_v3.1_00010	NA	NA	NA	LALB_v3.1_00010	NA	NA	NA
LALB_chr_1	2473944	2475280	LALB_chr_1,Parent=peak211	TSS_flank	LALB_v3.1_00010	NA	NA	NA	LALB_v3.1_00010,	NA	NA	NA
LALB_chr_1	2476847	2478133	LALB_chr_1,Parent=peak212	downstream	LALB_v3.1_00010	NA	NA	NA	LALB_v3.1_00010	NA	NA	NA
LALB_chr_1	2491574	2493299	LALB_chr_1,Parent=peak213	intergenic	NA	NA	NA	NA		NA	NA	NA
LALB_chr_1	2496137	2496680	LALB_chr_1,Parent=peak214	intergenic	NA	NA	NA	NA		NA	NA	NA
LALB_chr_1	2499503	2500413	LALB_chr_1,Parent=peak215	intergenic	NA	NA	NA	NA		NA	NA	NA
LALB_chr_1	2533411	2534410	LALB_chr_1,Parent=peak216	TSS_flank	LALB_v3.1_00011	NA	NA	NA	LALB_v3.1_00013,LALB_v3.1_00012,LALB_v3.1_00011	NA	NA	NA
LALB_chr_1	2542429	2543239	LALB_chr_1,Parent=peak217	upstream	LALB_v3.1_00012,LALB_v3.1_00014	NA	NA	NA	LALB_v3.1_00012,LALB_v3.1_00014,LALB_v3.1_00011,LALB_v3.1_00013	NA	NA	NA
LALB_chr_1	2549213	2554135	LALB_chr_1,Parent=peak218	TSS_flank	LALB_v3.1_00014	NA	NA	NA	LALB_v3.1_00014,LALB_v3.1_00013	NA	NA	NA
LALB_chr_1	2555521	2557535	LALB_chr_1,Parent=peak219	downstream	LALB_v3.1_00014	NA	NA	NA	LALB_v3.1_00014	NA	NA	NA
LALB_chr_1	2568777	2569284	LALB_chr_1,Parent=peak220	intergenic	NA	NA	NA	NA		NA	NA	NA
LALB_chr_1	2597957	2598670	LALB_chr_1,Parent=peak221	promoter	LALB_v3.1_00015,LALB_v3.1_00016	NA	NA	NA	LALB_v3.1_00015,LALB_v3.1_00016	NA	NA	NA
LALB_chr_1	2601433	2602072	LALB_chr_1,Parent=peak222	TSS_flank	LALB_v3.1_00016	NA	NA	NA	LALB_v3.1_00016,LALB_v3.1_00015	NA	NA	NA
LALB_chr_1	2613684	2614279	LALB_chr_1,Parent=peak223	intergenic	NA	NA	NA	NA		NA	NA	NA
LALB_chr_1	2620967	2623770	LALB_chr_1,Parent=peak224	intergenic	NA	NA	NA	NA		NA	NA	NA
LALB_chr_1	2624425	2625411	LALB_chr_1,Parent=peak225	intergenic	NA	NA	NA	NA		NA	NA	NA
LALB_chr_1	2627923	2630815	LALB_chr_1,Parent=peak226	intergenic	NA	NA	NA	NA		NA	NA	NA
LALB_chr_1	2631927	2635639	LALB_chr_1,Parent=peak227	intergenic	NA	NA	NA	NA		NA	NA	NA
LALB_chr_1	2640780	2643378	LALB_chr_1,Parent=peak228	intergenic	NA	NA	NA	NA		NA	NA	NA
LALB_chr_1	2644216	2645171	LALB_chr_1,Parent=peak229	intergenic	NA	NA	NA	NA		NA	NA	NA
LALB_chr_1	2692847	2694030	LALB_chr_1,Parent=peak230	intergenic	NA	NA	NA	NA		NA	NA	NA
LALB_chr_1	2758464	2758970	LALB_chr_1,Parent=peak231	intergenic	NA	NA	NA	NA		NA	NA	NA
LALB_chr_1	2767201	2768309	LALB_chr_1,Parent=peak232	intergenic	NA	NA	NA	NA		NA	NA	NA
LALB_chr_1	2774968	2775753	LALB_chr_1,Parent=peak233	downstream	LALB_v3.1_00017	NA	NA	NA	LALB_v3.1_00017	NA	NA	NA
LALB_chr_1	2779434	2780452	LALB_chr_1,Parent=peak234	downstream	LALB_v3.1_00017	NA	NA	NA	LALB_v3.1_00017	NA	NA	NA
LALB_chr_1	2804407	2805522	LALB_chr_1,Parent=peak235	intergenic	NA	NA	NA	NA		NA	NA	NA
LALB_chr_1	2856792	2857668	LALB_chr_1,Parent=peak236	intergenic	NA	NA	NA	NA		NA	NA	NA
LALB_chr_1	2864671	2865466	LALB_chr_1,Parent=peak237	intergenic	NA	NA	NA	NA		NA	NA	NA
LALB_chr_1	2880901	2881768	LALB_chr_1,Parent=peak238	intergenic	NA	NA	NA	NA		NA	NA	NA
LALB_chr_1	2891324	2891937	LALB_chr_1,Parent=peak239	intergenic	NA	NA	NA	NA		NA	NA	NA
LALB_chr_1	2901147	2902280	LALB_chr_1,Parent=peak240	intergenic	NA	NA	NA	NA		NA	NA	NA
LALB_chr_1	2905066	2905871	LALB_chr_1,Parent=peak241	intergenic	NA	NA	NA	NA		NA	NA	NA
LALB_chr_1	2940820	2941738	LALB_chr_1,Parent=peak242	intergenic	NA	NA	NA	NA		NA	NA	NA
LALB_chr_1	2969136	2969730	LALB_chr_1,Parent=peak243	intergenic	NA	NA	NA	NA		NA	NA	NA
LALB_chr_1	2991606	2993157	LALB_chr_1,Parent=peak244	intergenic	NA	NA	NA	NA		NA	NA	NA
LALB_chr_1	3007165	3008263	LALB_chr_1,Parent=peak245	intergenic	NA	NA	NA	NA		NA	NA	NA
LALB_chr_1	3015359	3016212	LALB_chr_1,Parent=peak246	intergenic	NA	NA	NA	NA		NA	NA	NA
LALB_chr_1	3036316	3037266	LALB_chr_1,Parent=peak247	intergenic	NA	NA	NA	NA		NA	NA	NA
LALB_chr_1	3143595	3145458	LALB_chr_1,Parent=peak248	downstream	LALB_v3.1_00019	NA	NA	NA	LALB_v3.1_00019	NA	NA	NA
LALB_chr_1	3176030	3177034	LALB_chr_1,Parent=peak249	intergenic	NA	NA	NA	NA		NA	NA	NA
LALB_chr_1	3193018	3194074	LALB_chr_1,Parent=peak250	intergenic	NA	NA	NA	NA		NA	NA	NA
LALB_chr_1	3195853	3197165	LALB_chr_1,Parent=peak251	intergenic	NA	NA	NA	NA		NA	NA	NA
LALB_chr_1	3226225	3227670	LALB_chr_1,Parent=peak252	intergenic	NA	NA	NA	NA		NA	NA	NA
LALB_chr_1	3286529	3287295	LALB_chr_1,Parent=peak253	intergenic	NA	NA	NA	NA		NA	NA	NA
LALB_chr_1	3296738	3297412	LALB_chr_1,Parent=peak254	intergenic	NA	NA	NA	NA		NA	NA	NA
LALB_chr_1	3300526	3301544	LALB_chr_1,Parent=peak255	intergenic	NA	NA	NA	NA		NA	NA	NA
LALB_chr_1	3325789	3326683	LALB_chr_1,Parent=peak256	intergenic	NA	NA	NA	NA		NA	NA	NA
LALB_chr_1	3338625	3339275	LALB_chr_1,Parent=peak257	intergenic	NA	NA	NA	NA		NA	NA	NA
LALB_chr_1	3359534	3360400	LALB_chr_1,Parent=peak258	intergenic	NA	NA	NA	NA		NA	NA	NA
LALB_chr_1	3379792	3380889	LALB_chr_1,Parent=peak259	intergenic	NA	NA	NA	NA		NA	NA	NA
LALB_chr_1	3392115	3393534	LALB_chr_1,Parent=peak260	intergenic	NA	NA	NA	NA		NA	NA	NA
LALB_chr_1	3400005	3401600	LALB_chr_1,Parent=peak261	intergenic	NA	NA	NA	NA		NA	NA	NA
LALB_chr_1	3405770	3407618	LALB_chr_1,Parent=peak262	intergenic	NA	NA	NA	NA		NA	NA	NA
LALB_chr_1	3429405	3430197	LALB_chr_1,Parent=peak263	intergenic	NA	NA	NA	NA		NA	NA	NA
LALB_chr_1	3463765	3464574	LALB_chr_1,Parent=peak264	intergenic	NA	NA	NA	NA		NA	NA	NA
LALB_chr_1	3480870	3481947	LALB_chr_1,Parent=peak265	intergenic	NA	NA	NA	NA		NA	NA	NA
LALB_chr_1	3493699	3494330	LALB_chr_1,Parent=peak266	intergenic	NA	NA	NA	NA		NA	NA	NA
LALB_chr_1	3498119	3498748	LALB_chr_1,Parent=peak267	intergenic	NA	NA	NA	NA		NA	NA	NA
LALB_chr_1	3565049	3565645	LALB_chr_1,Parent=peak268	intergenic	NA	NA	NA	NA		NA	NA	NA
LALB_chr_1	3591557	3592253	LALB_chr_1,Parent=peak269	intergenic	NA	NA	NA	NA		NA	NA	NA
LALB_chr_1	3593027	3593769	LALB_chr_1,Parent=peak270	intergenic	NA	NA	NA	NA		NA	NA	NA
LALB_chr_1	3597795	3598854	LALB_chr_1,Parent=peak271	intergenic	NA	NA	NA	NA		NA	NA	NA
LALB_chr_1	3606807	3607440	LALB_chr_1,Parent=peak272	intergenic	NA	NA	NA	NA		NA	NA	NA
LALB_chr_1	3656820	3657393	LALB_chr_1,Parent=peak273	intergenic	NA	NA	NA	NA		NA	NA	NA
LALB_chr_1	3669444	3670123	LALB_chr_1,Parent=peak274	intergenic	NA	NA	NA	NA		NA	NA	NA
LALB_chr_1	3678591	3679604	LALB_chr_1,Parent=peak275	intergenic	NA	NA	NA	NA		NA	NA	NA
LALB_chr_1	3741702	3742833	LALB_chr_1,Parent=peak276	intergenic	NA	NA	NA	NA		NA	NA	NA
LALB_chr_1	3760031	3760645	LALB_chr_1,Parent=peak277	intergenic	NA	NA	NA	NA		NA	NA	NA
LALB_chr_1	3764101	3764730	LALB_chr_1,Parent=peak278	intergenic	NA	NA	NA	NA		NA	NA	NA
LALB_chr_1	3816051	3817163	LALB_chr_1,Parent=peak279	downstream	LALB_v3.1_00021,LALB_v3.1_00022	NA	NA	NA	LALB_v3.1_00021,LALB_v3.1_00022	NA	NA	NA
LALB_chr_1	3822789	3823687	LALB_chr_1,Parent=peak280	promoter	LALB_v3.1_00021,LALB_v3.1_00022	NA	NA	NA	LALB_v3.1_00021,LALB_v3.1_00022	NA	NA	NA
LALB_chr_1	3836080	3837039	LALB_chr_1,Parent=peak281	upstream	LALB_v3.1_00023	NA	NA	NA	LALB_v3.1_00023	NA	NA	NA
LALB_chr_1	3838467	3839184	LALB_chr_1,Parent=peak282	upstream	LALB_v3.1_00023	NA	NA	NA	LALB_v3.1_00023	NA	NA	NA
LALB_chr_1	3875601	3877321	LALB_chr_1,Parent=peak283	intergenic	NA	NA	NA	NA		NA	NA	NA
LALB_chr_1	3918096	3919107	LALB_chr_1,Parent=peak284	intergenic	NA	NA	NA	NA		NA	NA	NA
LALB_chr_1	3919248	3920796	LALB_chr_1,Parent=peak285	intergenic	NA	NA	NA	NA		NA	NA	NA
LALB_chr_1	3929104	3929806	LALB_chr_1,Parent=peak286	intergenic	NA	NA	NA	NA		NA	NA	NA
LALB_chr_1	3942294	3942871	LALB_chr_1,Parent=peak287	intergenic	NA	NA	NA	NA		NA	NA	NA
LALB_chr_1	3958688	3959677	LALB_chr_1,Parent=peak288	intergenic	NA	NA	NA	NA		NA	NA	NA
LALB_chr_1	3986618	3987579	LALB_chr_1,Parent=peak289	intergenic	NA	NA	NA	NA		NA	NA	NA
LALB_chr_1	4038567	4039650	LALB_chr_1,Parent=peak290	intergenic	NA	NA	NA	NA		NA	NA	NA
LALB_chr_1	4040287	4042068	LALB_chr_1,Parent=peak291	intergenic	NA	NA	NA	NA		NA	NA	NA
LALB_chr_1	4042935	4044182	LALB_chr_1,Parent=peak292	intergenic	NA	NA	NA	NA		NA	NA	NA
LALB_chr_1	4110889	4111671	LALB_chr_1,Parent=peak293	intergenic	NA	NA	NA	NA		NA	NA	NA
LALB_chr_1	4114393	4115197	LALB_chr_1,Parent=peak294	intergenic	NA	NA	NA	NA		NA	NA	NA
LALB_chr_1	4118430	4119071	LALB_chr_1,Parent=peak295	intergenic	NA	NA	NA	NA		NA	NA	NA
LALB_chr_1	4122372	4124457	LALB_chr_1,Parent=peak296	intergenic	NA	NA	NA	NA		NA	NA	NA
LALB_chr_1	4128419	4129213	LALB_chr_1,Parent=peak297	intergenic	NA	NA	NA	NA		NA	NA	NA
LALB_chr_1	4135620	4136556	LALB_chr_1,Parent=peak298	intergenic	NA	NA	NA	NA		NA	NA	NA
LALB_chr_1	4141858	4143194	LALB_chr_1,Parent=peak299	intergenic	NA	NA	NA	NA		NA	NA	NA
LALB_chr_1	4151747	4152873	LALB_chr_1,Parent=peak300	intergenic	NA	NA	NA	NA		NA	NA	NA
LALB_chr_1	4164107	4165560	LALB_chr_1,Parent=peak301	intergenic	NA	NA	NA	NA		NA	NA	NA
LALB_chr_1	4166020	4166967	LALB_chr_1,Parent=peak302	intergenic	NA	NA	NA	NA		NA	NA	NA
LALB_chr_1	4178330	4179749	LALB_chr_1,Parent=peak303	promoter	LALB_v3.1_00024	NP_608946.3	Dpr-interacting protein eta	DIP-eta	LALB_v3.1_00024	NP_608946.3	Dpr-interacting protein eta	DIP-eta
LALB_chr_1	4187963	4189081	LALB_chr_1,Parent=peak304	intron	LALB_v3.1_00024	NP_608946.3	Dpr-interacting protein eta	DIP-eta	LALB_v3.1_00024	NP_608946.3	Dpr-interacting protein eta	DIP-eta
LALB_chr_1	4192220	4194100	LALB_chr_1,Parent=peak305	downstream	LALB_v3.1_00024	NP_608946.3	Dpr-interacting protein eta	DIP-eta	LALB_v3.1_00024	NP_608946.3	Dpr-interacting protein eta	DIP-eta
LALB_chr_1	4218834	4219832	LALB_chr_1,Parent=peak306	intergenic	NA	NA	NA	NA		NA	NA	NA
LALB_chr_1	4222749	4224639	LALB_chr_1,Parent=peak307	intergenic	NA	NA	NA	NA		NA	NA	NA
LALB_chr_1	4224691	4225690	LALB_chr_1,Parent=peak308	intergenic	NA	NA	NA	NA		NA	NA	NA
LALB_chr_1	4233616	4235102	LALB_chr_1,Parent=peak309	intergenic	NA	NA	NA	NA		NA	NA	NA
LALB_chr_1	4236556	4237257	LALB_chr_1,Parent=peak310	intergenic	NA	NA	NA	NA		NA	NA	NA
LALB_chr_1	4239715	4240638	LALB_chr_1,Parent=peak311	intergenic	NA	NA	NA	NA		NA	NA	NA
LALB_chr_1	4241170	4243035	LALB_chr_1,Parent=peak312	intergenic	NA	NA	NA	NA		NA	NA	NA
LALB_chr_1	4244825	4245326	LALB_chr_1,Parent=peak313	intergenic	NA	NA	NA	NA		NA	NA	NA
LALB_chr_1	4248601	4250076	LALB_chr_1,Parent=peak314	intergenic	NA	NA	NA	NA		NA	NA	NA
LALB_chr_1	4250257	4251479	LALB_chr_1,Parent=peak315	intergenic	NA	NA	NA	NA		NA	NA	NA
LALB_chr_1	4254779	4256292	LALB_chr_1,Parent=peak316	intergenic	NA	NA	NA	NA		NA	NA	NA
LALB_chr_1	4261194	4262817	LALB_chr_1,Parent=peak317	intergenic	NA	NA	NA	NA		NA	NA	NA
LALB_chr_1	4301503	4303513	LALB_chr_1,Parent=peak318	intergenic	NA	NA	NA	NA		NA	NA	NA
LALB_chr_1	4304092	4305672	LALB_chr_1,Parent=peak319	intergenic	NA	NA	NA	NA		NA	NA	NA
LALB_chr_1	4309620	4310685	LALB_chr_1,Parent=peak320	intergenic	NA	NA	NA	NA		NA	NA	NA
LALB_chr_1	4330173	4331326	LALB_chr_1,Parent=peak321	intergenic	NA	NA	NA	NA		NA	NA	NA
LALB_chr_1	4331736	4333258	LALB_chr_1,Parent=peak322	intergenic	NA	NA	NA	NA		NA	NA	NA
LALB_chr_1	4334408	4335598	LALB_chr_1,Parent=peak323	intergenic	NA	NA	NA	NA		NA	NA	NA
LALB_chr_1	4336700	4337547	LALB_chr_1,Parent=peak324	intergenic	NA	NA	NA	NA		NA	NA	NA
LALB_chr_1	4339389	4339913	LALB_chr_1,Parent=peak325	intergenic	NA	NA	NA	NA		NA	NA	NA
LALB_chr_1	4355983	4356700	LALB_chr_1,Parent=peak326	intergenic	NA	NA	NA	NA		NA	NA	NA
LALB_chr_1	4358888	4359522	LALB_chr_1,Parent=peak327	intergenic	NA	NA	NA	NA		NA	NA	NA
LALB_chr_1	4377359	4379158	LALB_chr_1,Parent=peak328	intergenic	NA	NA	NA	NA		NA	NA	NA
LALB_chr_1	4381267	4382383	LALB_chr_1,Parent=peak329	intergenic	NA	NA	NA	NA		NA	NA	NA
LALB_chr_1	4394541	4395207	LALB_chr_1,Parent=peak330	intergenic	NA	NA	NA	NA		NA	NA	NA
LALB_chr_1	4395659	4396976	LALB_chr_1,Parent=peak331	intergenic	NA	NA	NA	NA		NA	NA	NA
LALB_chr_1	4398067	4399580	LALB_chr_1,Parent=peak332	upstream	LALB_v3.1_00026	NA	NA	NA	LALB_v3.1_00026	NA	NA	NA
LALB_chr_1	4404483	4405168	LALB_chr_1,Parent=peak333	promoter	LALB_v3.1_00026	NA	NA	NA	LALB_v3.1_00026	NA	NA	NA
LALB_chr_1	4407300	4408181	LALB_chr_1,Parent=peak334	promoter	LALB_v3.1_00026	NA	NA	NA	LALB_v3.1_00026,LALB_v3.1_00027	NA	NA	NA
LALB_chr_1	4411191	4411700	LALB_chr_1,Parent=peak335	downstream	LALB_v3.1_00026,LALB_v3.1_00027	NA	NA	NA	LALB_v3.1_00026,LALB_v3.1_00027	NA	NA	NA
LALB_chr_1	4418232	4419489	LALB_chr_1,Parent=peak336	TSS_flank	LALB_v3.1_00027	NA	NA	NA	LALB_v3.1_00027,LALB_v3.1_00026	NA	NA	NA
LALB_chr_1	4461349	4462387	LALB_chr_1,Parent=peak337	intergenic	NA	NA	NA	NA		NA	NA	NA
LALB_chr_1	4466296	4467317	LALB_chr_1,Parent=peak338	intergenic	NA	NA	NA	NA		NA	NA	NA
LALB_chr_1	4470023	4470831	LALB_chr_1,Parent=peak339	intergenic	NA	NA	NA	NA		NA	NA	NA
LALB_chr_1	4472172	4473948	LALB_chr_1,Parent=peak340	intergenic	NA	NA	NA	NA		NA	NA	NA
LALB_chr_1	4475817	4476451	LALB_chr_1,Parent=peak341	intergenic	NA	NA	NA	NA		NA	NA	NA
LALB_chr_1	4479739	4481247	LALB_chr_1,Parent=peak342	intergenic	NA	NA	NA	NA		NA	NA	NA
LALB_chr_1	4503116	4504017	LALB_chr_1,Parent=peak343	promoter	LALB_v3.1_00028	NA	NA	NA	LALB_v3.1_00028	NA	NA	NA
LALB_chr_1	4505280	4506418	LALB_chr_1,Parent=peak344	downstream	LALB_v3.1_00028	NA	NA	NA	LALB_v3.1_00028	NA	NA	NA
LALB_chr_1	4509999	4510731	LALB_chr_1,Parent=peak345	downstream	LALB_v3.1_00028	NA	NA	NA	LALB_v3.1_00028	NA	NA	NA
LALB_chr_1	4515405	4516487	LALB_chr_1,Parent=peak346	intergenic	NA	NA	NA	NA		NA	NA	NA
LALB_chr_1	4519403	4520973	LALB_chr_1,Parent=peak347	intergenic	NA	NA	NA	NA		NA	NA	NA
LALB_chr_1	4522783	4524031	LALB_chr_1,Parent=peak348	intergenic	NA	NA	NA	NA		NA	NA	NA
LALB_chr_1	4527203	4528129	LALB_chr_1,Parent=peak349	intergenic	NA	NA	NA	NA		NA	NA	NA
LALB_chr_1	4533016	4534593	LALB_chr_1,Parent=peak350	intergenic	NA	NA	NA	NA		NA	NA	NA
LALB_chr_1	4538964	4540155	LALB_chr_1,Parent=peak351	intergenic	NA	NA	NA	NA		NA	NA	NA
LALB_chr_1	4545581	4546510	LALB_chr_1,Parent=peak352	intergenic	NA	NA	NA	NA		NA	NA	NA
LALB_chr_1	4548993	4549682	LALB_chr_1,Parent=peak353	intergenic	NA	NA	NA	NA		NA	NA	NA
LALB_chr_1	4556498	4557780	LALB_chr_1,Parent=peak354	downstream	LALB_v3.1_00029,LALB_v3.1_00030	NA	NA	NA	LALB_v3.1_00029,LALB_v3.1_00030	NA	NA	NA
LALB_chr_1	4577744	4579303	LALB_chr_1,Parent=peak355	intergenic	NA	NA	NA	NA		NA	NA	NA
LALB_chr_1	4585736	4586911	LALB_chr_1,Parent=peak356	intergenic	NA	NA	NA	NA		NA	NA	NA
LALB_chr_1	4600457	4601972	LALB_chr_1,Parent=peak357	intergenic	NA	NA	NA	NA		NA	NA	NA
LALB_chr_1	4644131	4645229	LALB_chr_1,Parent=peak358	downstream	LALB_v3.1_00031	NP_608535.1	Inositol phosphate kinase 2	Ipk2	LALB_v3.1_00031	NP_608535.1	Inositol phosphate kinase 2	Ipk2
LALB_chr_1	4655406	4656479	LALB_chr_1,Parent=peak359	downstream	LALB_v3.1_00032	NP_523983.1	division abnormally delayed	dally	LALB_v3.1_00032	NP_523983.1	division abnormally delayed	dally
LALB_chr_1	4662847	4663524	LALB_chr_1,Parent=peak360	downstream	LALB_v3.1_00032	NP_523983.1	division abnormally delayed	dally	LALB_v3.1_00032	NP_523983.1	division abnormally delayed	dally
LALB_chr_1	4665049	4665917	LALB_chr_1,Parent=peak361	intron	LALB_v3.1_00032	NP_523983.1	division abnormally delayed	dally	LALB_v3.1_00032	NP_523983.1	division abnormally delayed	dally
LALB_chr_1	4673653	4674980	LALB_chr_1,Parent=peak362	intron	LALB_v3.1_00032	NP_523983.1	division abnormally delayed	dally	LALB_v3.1_00032	NP_523983.1	division abnormally delayed	dally
LALB_chr_1	4675984	4677332	LALB_chr_1,Parent=peak363	intron	LALB_v3.1_00032	NP_523983.1	division abnormally delayed	dally	LALB_v3.1_00032	NP_523983.1	division abnormally delayed	dally
LALB_chr_1	4701714	4702572	LALB_chr_1,Parent=peak364	intron	LALB_v3.1_00032	NP_523983.1	division abnormally delayed	dally	LALB_v3.1_00032	NP_523983.1	division abnormally delayed	dally
LALB_chr_1	4714773	4715786	LALB_chr_1,Parent=peak365	intron	LALB_v3.1_00032	NP_523983.1	division abnormally delayed	dally	LALB_v3.1_00032	NP_523983.1	division abnormally delayed	dally
LALB_chr_1	4719564	4720670	LALB_chr_1,Parent=peak366	intron	LALB_v3.1_00032	NP_523983.1	division abnormally delayed	dally	LALB_v3.1_00032	NP_523983.1	division abnormally delayed	dally
LALB_chr_1	4756779	4757481	LALB_chr_1,Parent=peak367	intron	LALB_v3.1_00032	NP_523983.1	division abnormally delayed	dally	LALB_v3.1_00032	NP_523983.1	division abnormally delayed	dally
LALB_chr_1	4759446	4760227	LALB_chr_1,Parent=peak368	intron	LALB_v3.1_00032	NP_523983.1	division abnormally delayed	dally	LALB_v3.1_00032	NP_523983.1	division abnormally delayed	dally
LALB_chr_1	4784546	4785426	LALB_chr_1,Parent=peak369	intron	LALB_v3.1_00032	NP_523983.1	division abnormally delayed	dally	LALB_v3.1_00032	NP_523983.1	division abnormally delayed	dally
LALB_chr_1	4802708	4803345	LALB_chr_1,Parent=peak370	intron	LALB_v3.1_00032	NP_523983.1	division abnormally delayed	dally	LALB_v3.1_00032	NP_523983.1	division abnormally delayed	dally
LALB_chr_1	4805724	4806488	LALB_chr_1,Parent=peak371	intron	LALB_v3.1_00032	NP_523983.1	division abnormally delayed	dally	LALB_v3.1_00032	NP_523983.1	division abnormally delayed	dally
LALB_chr_1	4809816	4810494	LALB_chr_1,Parent=peak372	intron	LALB_v3.1_00032	NP_523983.1	division abnormally delayed	dally	LALB_v3.1_00032	NP_523983.1	division abnormally delayed	dally
LALB_chr_1	4826931	4828992	LALB_chr_1,Parent=peak373	intron	LALB_v3.1_00032	NP_523983.1	division abnormally delayed	dally	LALB_v3.1_00032	NP_523983.1	division abnormally delayed	dally
LALB_chr_1	4860177	4860725	LALB_chr_1,Parent=peak374	intron	LALB_v3.1_00032	NP_523983.1	division abnormally delayed	dally	LALB_v3.1_00032	NP_523983.1	division abnormally delayed	dally
LALB_chr_1	4862207	4863401	LALB_chr_1,Parent=peak375	intron	LALB_v3.1_00032	NP_523983.1	division abnormally delayed	dally	LALB_v3.1_00032	NP_523983.1	division abnormally delayed	dally
LALB_chr_1	4886271	4886758	LALB_chr_1,Parent=peak376	intron	LALB_v3.1_00032	NP_523983.1	division abnormally delayed	dally	LALB_v3.1_00032	NP_523983.1	division abnormally delayed	dally
LALB_chr_1	4904711	4905642	LALB_chr_1,Parent=peak377	intron	LALB_v3.1_00032	NP_523983.1	division abnormally delayed	dally	LALB_v3.1_00032	NP_523983.1	division abnormally delayed	dally
LALB_chr_1	4909781	4910762	LALB_chr_1,Parent=peak378	intron	LALB_v3.1_00032	NP_523983.1	division abnormally delayed	dally	LALB_v3.1_00032	NP_523983.1	division abnormally delayed	dally
LALB_chr_1	4916774	4918324	LALB_chr_1,Parent=peak379	intron	LALB_v3.1_00032	NP_523983.1	division abnormally delayed	dally	LALB_v3.1_00032	NP_523983.1	division abnormally delayed	dally
LALB_chr_1	4920828	4921738	LALB_chr_1,Parent=peak380	intron	LALB_v3.1_00032	NP_523983.1	division abnormally delayed	dally	LALB_v3.1_00032	NP_523983.1	division abnormally delayed	dally
LALB_chr_1	4934188	4934732	LALB_chr_1,Parent=peak381	intron	LALB_v3.1_00032	NP_523983.1	division abnormally delayed	dally	LALB_v3.1_00032	NP_523983.1	division abnormally delayed	dally
LALB_chr_1	4948075	4948882	LALB_chr_1,Parent=peak382	intron	LALB_v3.1_00032	NP_523983.1	division abnormally delayed	dally	LALB_v3.1_00032	NP_523983.1	division abnormally delayed	dally
LALB_chr_1	4962164	4963230	LALB_chr_1,Parent=peak383	intron	LALB_v3.1_00032	NP_523983.1	division abnormally delayed	dally	LALB_v3.1_00032	NP_523983.1	division abnormally delayed	dally
LALB_chr_1	4967045	4968370	LALB_chr_1,Parent=peak384	intron	LALB_v3.1_00032	NP_523983.1	division abnormally delayed	dally	LALB_v3.1_00032	NP_523983.1	division abnormally delayed	dally
LALB_chr_1	4981624	4982685	LALB_chr_1,Parent=peak385	intron	LALB_v3.1_00032	NP_523983.1	division abnormally delayed	dally	LALB_v3.1_00032	NP_523983.1	division abnormally delayed	dally
LALB_chr_1	4985870	4987457	LALB_chr_1,Parent=peak386	intron	LALB_v3.1_00032	NP_523983.1	division abnormally delayed	dally	LALB_v3.1_00032	NP_523983.1	division abnormally delayed	dally
LALB_chr_1	4987822	4988539	LALB_chr_1,Parent=peak387	intron	LALB_v3.1_00032	NP_523983.1	division abnormally delayed	dally	LALB_v3.1_00032	NP_523983.1	division abnormally delayed	dally
LALB_chr_1	5014047	5014642	LALB_chr_1,Parent=peak388	intron	LALB_v3.1_00032	NP_523983.1	division abnormally delayed	dally	LALB_v3.1_00032	NP_523983.1	division abnormally delayed	dally
LALB_chr_1	5017387	5017930	LALB_chr_1,Parent=peak389	intron	LALB_v3.1_00032	NP_523983.1	division abnormally delayed	dally	LALB_v3.1_00032	NP_523983.1	division abnormally delayed	dally
LALB_chr_1	5021108	5021715	LALB_chr_1,Parent=peak390	promoter	LALB_v3.1_00032	NP_523983.1	division abnormally delayed	dally	LALB_v3.1_00032	NP_523983.1	division abnormally delayed	dally
LALB_chr_1	5048006	5049264	LALB_chr_1,Parent=peak391	TSS_flank	LALB_v3.1_00037	NP_477176.1	Cytochrome c proximal	Cyt-c-p	LALB_v3.1_00033,LALB_v3.1_00034,LALB_v3.1_00035,LALB_v3.1_00037,LALB_v3.1_00038,LALB_v3.1_00036	NP_608895.1,NP_001137791.2,NP_477176.1	uncharacterized protein,Transcription factor B5,Cytochrome c proximal	CG31917,Tfb5,Cyt-c-p
LALB_chr_1	5052065	5053127	LALB_chr_1,Parent=peak392	promoter	LALB_v3.1_00038	NA	NA	NA	LALB_v3.1_00034,LALB_v3.1_00035,LALB_v3.1_00038,LALB_v3.1_00036,LALB_v3.1_00037	NP_608895.1,NP_001137791.2,NP_477176.1	uncharacterized protein,Transcription factor B5,Cytochrome c proximal	CG31917,Tfb5,Cyt-c-p
LALB_chr_1	5056914	5058000	LALB_chr_1,Parent=peak393	downstream	LALB_v3.1_00037,LALB_v3.1_00038	NP_477176.1	Cytochrome c proximal	Cyt-c-p	LALB_v3.1_00037,LALB_v3.1_00038	NP_477176.1	Cytochrome c proximal	Cyt-c-p
LALB_chr_1	5063544	5064092	LALB_chr_1,Parent=peak394	upstream	LALB_v3.1_00039	NA	NA	NA	LALB_v3.1_00039,LALB_v3.1_00038	NA	NA	NA
LALB_chr_1	5066462	5066962	LALB_chr_1,Parent=peak395	promoter	LALB_v3.1_00039	NA	NA	NA	LALB_v3.1_00039,LALB_v3.1_00038	NA	NA	NA
LALB_chr_1	5114168	5115462	LALB_chr_1,Parent=peak396	intron	LALB_v3.1_00039	NA	NA	NA	LALB_v3.1_00039	NA	NA	NA
LALB_chr_1	5129088	5130053	LALB_chr_1,Parent=peak397	TSS_flank	LALB_v3.1_00039	NA	NA	NA	LALB_v3.1_00039	NA	NA	NA
LALB_chr_1	5148433	5149283	LALB_chr_1,Parent=peak398	intron	LALB_v3.1_00039	NA	NA	NA	LALB_v3.1_00039	NA	NA	NA
LALB_chr_1	5159501	5160286	LALB_chr_1,Parent=peak399	intron	LALB_v3.1_00039	NA	NA	NA	LALB_v3.1_00039	NA	NA	NA
LALB_chr_1	5180516	5181414	LALB_chr_1,Parent=peak400	intron	LALB_v3.1_00039	NA	NA	NA	LALB_v3.1_00039	NA	NA	NA
LALB_chr_1	5191261	5192134	LALB_chr_1,Parent=peak401	intron	LALB_v3.1_00039	NA	NA	NA	LALB_v3.1_00039	NA	NA	NA
LALB_chr_1	5207931	5209153	LALB_chr_1,Parent=peak402	intron	LALB_v3.1_00039	NA	NA	NA	LALB_v3.1_00039	NA	NA	NA
LALB_chr_1	5218343	5220317	LALB_chr_1,Parent=peak403	intron	LALB_v3.1_00039	NA	NA	NA	LALB_v3.1_00039	NA	NA	NA
LALB_chr_1	5222480	5223863	LALB_chr_1,Parent=peak404	intron	LALB_v3.1_00039	NA	NA	NA	LALB_v3.1_00039	NA	NA	NA
LALB_chr_1	5225507	5226613	LALB_chr_1,Parent=peak405	intron	LALB_v3.1_00039	NA	NA	NA	LALB_v3.1_00039	NA	NA	NA
LALB_chr_1	5233003	5234612	LALB_chr_1,Parent=peak406	intron	LALB_v3.1_00039	NA	NA	NA	LALB_v3.1_00039	NA	NA	NA
LALB_chr_1	5258742	5259465	LALB_chr_1,Parent=peak407	intron	LALB_v3.1_00039	NA	NA	NA	LALB_v3.1_00039	NA	NA	NA
LALB_chr_1	5262061	5263199	LALB_chr_1,Parent=peak408	intron	LALB_v3.1_00039	NA	NA	NA	LALB_v3.1_00039	NA	NA	NA
LALB_chr_1	5299356	5299973	LALB_chr_1,Parent=peak409	intron	LALB_v3.1_00039	NA	NA	NA	LALB_v3.1_00039	NA	NA	NA
LALB_chr_1	5309861	5310930	LALB_chr_1,Parent=peak410	intron	LALB_v3.1_00039	NA	NA	NA	LALB_v3.1_00039	NA	NA	NA
LALB_chr_1	5324525	5325727	LALB_chr_1,Parent=peak411	intron	LALB_v3.1_00039	NA	NA	NA	LALB_v3.1_00039	NA	NA	NA
LALB_chr_1	5337953	5338633	LALB_chr_1,Parent=peak412	intron	LALB_v3.1_00039	NA	NA	NA	LALB_v3.1_00039	NA	NA	NA
LALB_chr_1	5343112	5344463	LALB_chr_1,Parent=peak413	intron	LALB_v3.1_00039	NA	NA	NA	LALB_v3.1_00039	NA	NA	NA
LALB_chr_1	5346406	5347003	LALB_chr_1,Parent=peak414	intron	LALB_v3.1_00039	NA	NA	NA	LALB_v3.1_00039	NA	NA	NA
LALB_chr_1	5382575	5383143	LALB_chr_1,Parent=peak415	intergenic	NA	NA	NA	NA		NA	NA	NA
LALB_chr_1	5391434	5392407	LALB_chr_1,Parent=peak416	intergenic	NA	NA	NA	NA		NA	NA	NA
LALB_chr_1	5401380	5402782	LALB_chr_1,Parent=peak417	upstream	LALB_v3.1_00040	NA	NA	NA	LALB_v3.1_00040	NA	NA	NA
LALB_chr_1	5404763	5405447	LALB_chr_1,Parent=peak418	upstream	LALB_v3.1_00040	NA	NA	NA	LALB_v3.1_00040	NA	NA	NA
LALB_chr_1	5408628	5409160	LALB_chr_1,Parent=peak419	promoter	LALB_v3.1_00040	NA	NA	NA	LALB_v3.1_00040	NA	NA	NA
LALB_chr_1	5435082	5437879	LALB_chr_1,Parent=peak420	intergenic	NA	NA	NA	NA		NA	NA	NA
LALB_chr_1	5438762	5440934	LALB_chr_1,Parent=peak421	intergenic	NA	NA	NA	NA		NA	NA	NA
LALB_chr_1	5444055	5444543	LALB_chr_1,Parent=peak422	intergenic	NA	NA	NA	NA		NA	NA	NA
LALB_chr_1	5449119	5450125	LALB_chr_1,Parent=peak423	intergenic	NA	NA	NA	NA		NA	NA	NA
LALB_chr_1	5453373	5456820	LALB_chr_1,Parent=peak424	upstream	LALB_v3.1_00041	NA	NA	NA	LALB_v3.1_00041	NA	NA	NA
LALB_chr_1	5456977	5457755	LALB_chr_1,Parent=peak425	upstream	LALB_v3.1_00041	NA	NA	NA	LALB_v3.1_00041	NA	NA	NA
LALB_chr_1	5466725	5468289	LALB_chr_1,Parent=peak426	intron	LALB_v3.1_00041	NA	NA	NA	LALB_v3.1_00041	NA	NA	NA
LALB_chr_1	5521054	5521683	LALB_chr_1,Parent=peak427	intergenic	NA	NA	NA	NA		NA	NA	NA
LALB_chr_1	5549472	5551689	LALB_chr_1,Parent=peak428	intergenic	NA	NA	NA	NA		NA	NA	NA
LALB_chr_1	5555940	5557526	LALB_chr_1,Parent=peak429	intergenic	NA	NA	NA	NA		NA	NA	NA
LALB_chr_1	5560580	5561521	LALB_chr_1,Parent=peak430	intergenic	NA	NA	NA	NA		NA	NA	NA
LALB_chr_1	5563808	5565461	LALB_chr_1,Parent=peak431	intergenic	NA	NA	NA	NA		NA	NA	NA
LALB_chr_1	5569934	5571665	LALB_chr_1,Parent=peak432	intergenic	NA	NA	NA	NA		NA	NA	NA
LALB_chr_1	5594592	5595405	LALB_chr_1,Parent=peak433	intergenic	NA	NA	NA	NA		NA	NA	NA
LALB_chr_1	5601101	5602486	LALB_chr_1,Parent=peak434	promoter	LALB_v3.1_00043	NA	NA	NA	LALB_v3.1_00043,LALB_v3.1_00044	NA	NA	NA
LALB_chr_1	5616006	5617414	LALB_chr_1,Parent=peak435	downstream	LALB_v3.1_00043,LALB_v3.1_00044	NA	NA	NA	LALB_v3.1_00043,LALB_v3.1_00044	NA	NA	NA
LALB_chr_1	5618337	5619533	LALB_chr_1,Parent=peak436	downstream	LALB_v3.1_00044	NA	NA	NA	LALB_v3.1_00044	NA	NA	NA
LALB_chr_1	5706799	5708131	LALB_chr_1,Parent=peak437	TSS_flank	LALB_v3.1_00049	NA	NA	NA	LALB_v3.1_00049	NA	NA	NA
LALB_chr_1	5718231	5719127	LALB_chr_1,Parent=peak438	intron	LALB_v3.1_00049	NA	NA	NA	LALB_v3.1_00049	NA	NA	NA
LALB_chr_1	5761355	5762006	LALB_chr_1,Parent=peak439	intron	LALB_v3.1_00049	NA	NA	NA	LALB_v3.1_00049	NA	NA	NA
LALB_chr_1	5798399	5799902	LALB_chr_1,Parent=peak440	intron	LALB_v3.1_00049	NA	NA	NA	LALB_v3.1_00049	NA	NA	NA
LALB_chr_1	5816743	5817595	LALB_chr_1,Parent=peak441	promoter	LALB_v3.1_00049	NA	NA	NA	LALB_v3.1_00049	NA	NA	NA
LALB_chr_1	5818479	5819077	LALB_chr_1,Parent=peak442	TSS_flank	LALB_v3.1_00049	NA	NA	NA	LALB_v3.1_00049	NA	NA	NA
LALB_chr_1	5821853	5823311	LALB_chr_1,Parent=peak443	downstream	LALB_v3.1_00049	NA	NA	NA	LALB_v3.1_00049	NA	NA	NA
LALB_chr_1	5862602	5863420	LALB_chr_1,Parent=peak444	intergenic	NA	NA	NA	NA		NA	NA	NA
LALB_chr_1	5886246	5887651	LALB_chr_1,Parent=peak445	promoter	LALB_v3.1_00051	NA	NA	NA	LALB_v3.1_00051,LALB_v3.1_00050	NA	NA	NA
LALB_chr_1	5901663	5902675	LALB_chr_1,Parent=peak446	intron	LALB_v3.1_00052	NP_651172.1	Glucocerebrosidase 1a	Gba1a	LALB_v3.1_00051,LALB_v3.1_00052	NP_651172.1	Glucocerebrosidase 1a	Gba1a
LALB_chr_1	5906027	5906712	LALB_chr_1,Parent=peak447	intron	LALB_v3.1_00052	NP_651172.1	Glucocerebrosidase 1a	Gba1a	LALB_v3.1_00052	NP_651172.1	Glucocerebrosidase 1a	Gba1a
LALB_chr_1	5911329	5912045	LALB_chr_1,Parent=peak448	intron	LALB_v3.1_00052	NP_651172.1	Glucocerebrosidase 1a	Gba1a	LALB_v3.1_00052	NP_651172.1	Glucocerebrosidase 1a	Gba1a
LALB_chr_1	5920775	5921672	LALB_chr_1,Parent=peak449	intron	LALB_v3.1_00052	NP_651172.1	Glucocerebrosidase 1a	Gba1a	LALB_v3.1_00052	NP_651172.1	Glucocerebrosidase 1a	Gba1a
LALB_chr_1	5930320	5931011	LALB_chr_1,Parent=peak450	intron	LALB_v3.1_00052	NP_651172.1	Glucocerebrosidase 1a	Gba1a	LALB_v3.1_00052	NP_651172.1	Glucocerebrosidase 1a	Gba1a
LALB_chr_1	5932801	5934159	LALB_chr_1,Parent=peak451	intron	LALB_v3.1_00052	NP_651172.1	Glucocerebrosidase 1a	Gba1a	LALB_v3.1_00052	NP_651172.1	Glucocerebrosidase 1a	Gba1a
LALB_chr_1	5942983	5944310	LALB_chr_1,Parent=peak452	upstream	LALB_v3.1_00052	NP_651172.1	Glucocerebrosidase 1a	Gba1a	LALB_v3.1_00052	NP_651172.1	Glucocerebrosidase 1a	Gba1a
LALB_chr_1	5946329	5948337	LALB_chr_1,Parent=peak453	upstream	LALB_v3.1_00052	NP_651172.1	Glucocerebrosidase 1a	Gba1a	LALB_v3.1_00052,LALB_v3.1_00053	NP_651172.1	Glucocerebrosidase 1a	Gba1a
LALB_chr_1	5954062	5955134	LALB_chr_1,Parent=peak454	downstream	LALB_v3.1_00053	NA	NA	NA	LALB_v3.1_00053	NA	NA	NA
LALB_chr_1	5964153	5964834	LALB_chr_1,Parent=peak455	promoter	LALB_v3.1_00053	NA	NA	NA	LALB_v3.1_00053,LALB_v3.1_00054	NA	NA	NA
LALB_chr_1	5984615	5985405	LALB_chr_1,Parent=peak456	upstream	LALB_v3.1_00056	NP_572819.4	tomosyn, isoform J	Tomosyn	LALB_v3.1_00056,LALB_v3.1_00055	NP_572819.4	tomosyn, isoform J	Tomosyn
LALB_chr_1	6023264	6024686	LALB_chr_1,Parent=peak457	intron	LALB_v3.1_00056	NP_572819.4	tomosyn, isoform J	Tomosyn	LALB_v3.1_00056	NP_572819.4	tomosyn, isoform J	Tomosyn
LALB_chr_1	6055301	6056219	LALB_chr_1,Parent=peak458	intron	LALB_v3.1_00056	NP_572819.4	tomosyn, isoform J	Tomosyn	LALB_v3.1_00056	NP_572819.4	tomosyn, isoform J	Tomosyn
LALB_chr_1	6065432	6066339	LALB_chr_1,Parent=peak459	intron	LALB_v3.1_00056	NP_572819.4	tomosyn, isoform J	Tomosyn	LALB_v3.1_00056	NP_572819.4	tomosyn, isoform J	Tomosyn
LALB_chr_1	6069949	6070924	LALB_chr_1,Parent=peak460	intron	LALB_v3.1_00056	NP_572819.4	tomosyn, isoform J	Tomosyn	LALB_v3.1_00056	NP_572819.4	tomosyn, isoform J	Tomosyn
LALB_chr_1	6088215	6089229	LALB_chr_1,Parent=peak461	intron	LALB_v3.1_00056	NP_572819.4	tomosyn, isoform J	Tomosyn	LALB_v3.1_00056	NP_572819.4	tomosyn, isoform J	Tomosyn
LALB_chr_1	6091819	6092971	LALB_chr_1,Parent=peak462	intron	LALB_v3.1_00056	NP_572819.4	tomosyn, isoform J	Tomosyn	LALB_v3.1_00056	NP_572819.4	tomosyn, isoform J	Tomosyn
LALB_chr_1	6105640	6106984	LALB_chr_1,Parent=peak463	intron	LALB_v3.1_00056	NP_572819.4	tomosyn, isoform J	Tomosyn	LALB_v3.1_00056	NP_572819.4	tomosyn, isoform J	Tomosyn
LALB_chr_1	6131513	6132345	LALB_chr_1,Parent=peak464	downstream	LALB_v3.1_00056	NP_572819.4	tomosyn, isoform J	Tomosyn	LALB_v3.1_00056	NP_572819.4	tomosyn, isoform J	Tomosyn
LALB_chr_1	6171775	6172557	LALB_chr_1,Parent=peak465	downstream	LALB_v3.1_00057	NP_523566.4	elbow B	elB	LALB_v3.1_00057	NP_523566.4	elbow B	elB
LALB_chr_1	6174563	6175348	LALB_chr_1,Parent=peak466	intron	LALB_v3.1_00057	NP_523566.4	elbow B	elB	LALB_v3.1_00057	NP_523566.4	elbow B	elB
LALB_chr_1	6192058	6192594	LALB_chr_1,Parent=peak467	intergenic	NA	NA	NA	NA		NA	NA	NA
LALB_chr_1	6195924	6196602	LALB_chr_1,Parent=peak468	intergenic	NA	NA	NA	NA		NA	NA	NA
LALB_chr_1	6204201	6205005	LALB_chr_1,Parent=peak469	intergenic	NA	NA	NA	NA		NA	NA	NA
LALB_chr_1	6220588	6221532	LALB_chr_1,Parent=peak470	intergenic	NA	NA	NA	NA		NA	NA	NA
LALB_chr_1	6258411	6259148	LALB_chr_1,Parent=peak471	intergenic	NA	NA	NA	NA		NA	NA	NA
LALB_chr_1	6264588	6265717	LALB_chr_1,Parent=peak472	intergenic	NA	NA	NA	NA		NA	NA	NA
LALB_chr_1	6276606	6278412	LALB_chr_1,Parent=peak473	intergenic	NA	NA	NA	NA		NA	NA	NA
LALB_chr_1	6282716	6283714	LALB_chr_1,Parent=peak474	intergenic	NA	NA	NA	NA		NA	NA	NA
LALB_chr_1	6300267	6301167	LALB_chr_1,Parent=peak475	intergenic	NA	NA	NA	NA		NA	NA	NA
LALB_chr_1	6301695	6304111	LALB_chr_1,Parent=peak476	intergenic	NA	NA	NA	NA		NA	NA	NA
LALB_chr_1	6306904	6307809	LALB_chr_1,Parent=peak477	intergenic	NA	NA	NA	NA		NA	NA	NA
LALB_chr_1	6325650	6326646	LALB_chr_1,Parent=peak478	intergenic	NA	NA	NA	NA		NA	NA	NA
LALB_chr_1	6351011	6352465	LALB_chr_1,Parent=peak479	upstream	LALB_v3.1_00058	NP_476917.1	no ocelli	noc	LALB_v3.1_00058	NP_476917.1	no ocelli	noc
LALB_chr_1	6372036	6373167	LALB_chr_1,Parent=peak480	intergenic	NA	NA	NA	NA		NA	NA	NA
LALB_chr_1	6376572	6377035	LALB_chr_1,Parent=peak481	intergenic	NA	NA	NA	NA		NA	NA	NA
LALB_chr_1	6381436	6383110	LALB_chr_1,Parent=peak482	intergenic	NA	NA	NA	NA		NA	NA	NA
LALB_chr_1	6387635	6388844	LALB_chr_1,Parent=peak483	intergenic	NA	NA	NA	NA		NA	NA	NA
LALB_chr_1	6393796	6395050	LALB_chr_1,Parent=peak484	intergenic	NA	NA	NA	NA		NA	NA	NA
LALB_chr_1	6395665	6396500	LALB_chr_1,Parent=peak485	intergenic	NA	NA	NA	NA		NA	NA	NA
LALB_chr_1	6418259	6419010	LALB_chr_1,Parent=peak486	intergenic	NA	NA	NA	NA		NA	NA	NA
LALB_chr_1	6420152	6421079	LALB_chr_1,Parent=peak487	intergenic	NA	NA	NA	NA		NA	NA	NA
LALB_chr_1	6424924	6426095	LALB_chr_1,Parent=peak488	intergenic	NA	NA	NA	NA		NA	NA	NA
LALB_chr_1	6430987	6431755	LALB_chr_1,Parent=peak489	intergenic	NA	NA	NA	NA		NA	NA	NA
LALB_chr_1	6432703	6433861	LALB_chr_1,Parent=peak490	intergenic	NA	NA	NA	NA		NA	NA	NA
LALB_chr_1	6436784	6437757	LALB_chr_1,Parent=peak491	intergenic	NA	NA	NA	NA		NA	NA	NA
LALB_chr_1	6441023	6441987	LALB_chr_1,Parent=peak492	intergenic	NA	NA	NA	NA		NA	NA	NA
LALB_chr_1	6443466	6445067	LALB_chr_1,Parent=peak493	intergenic	NA	NA	NA	NA		NA	NA	NA
LALB_chr_1	6445773	6446343	LALB_chr_1,Parent=peak494	intergenic	NA	NA	NA	NA		NA	NA	NA
LALB_chr_1	6446851	6447593	LALB_chr_1,Parent=peak495	intergenic	NA	NA	NA	NA		NA	NA	NA
LALB_chr_1	6450041	6451057	LALB_chr_1,Parent=peak496	intergenic	NA	NA	NA	NA		NA	NA	NA
LALB_chr_1	6451486	6452907	LALB_chr_1,Parent=peak497	intergenic	NA	NA	NA	NA		NA	NA	NA
LALB_chr_1	6489009	6489673	LALB_chr_1,Parent=peak498	intergenic	NA	NA	NA	NA		NA	NA	NA
LALB_chr_1	6502637	6503619	LALB_chr_1,Parent=peak499	intergenic	NA	NA	NA	NA		NA	NA	NA
LALB_chr_1	6514981	6515997	LALB_chr_1,Parent=peak500	intergenic	NA	NA	NA	NA		NA	NA	NA
LALB_chr_1	6528236	6528927	LALB_chr_1,Parent=peak501	intergenic	NA	NA	NA	NA		NA	NA	NA
LALB_chr_1	6547020	6548446	LALB_chr_1,Parent=peak502	intergenic	NA	NA	NA	NA		NA	NA	NA
LALB_chr_1	6602736	6603415	LALB_chr_1,Parent=peak503	intergenic	NA	NA	NA	NA		NA	NA	NA
LALB_chr_1	6607396	6608006	LALB_chr_1,Parent=peak504	intergenic	NA	NA	NA	NA		NA	NA	NA
LALB_chr_1	6645258	6646017	LALB_chr_1,Parent=peak505	intron	LALB_v3.1_00062	NP_732105.2	mini spindles	msps	LALB_v3.1_00061,LALB_v3.1_00062	NP_732105.2	mini spindles	msps
LALB_chr_1	6648065	6649023	LALB_chr_1,Parent=peak506	intron	LALB_v3.1_00062	NP_732105.2	mini spindles	msps	LALB_v3.1_00063,LALB_v3.1_00062	NP_732105.2	mini spindles	msps
LALB_chr_1	6651435	6652126	LALB_chr_1,Parent=peak507	intron	LALB_v3.1_00062	NP_732105.2	mini spindles	msps	LALB_v3.1_00063,LALB_v3.1_00062	NP_732105.2	mini spindles	msps
LALB_chr_1	6671969	6672724	LALB_chr_1,Parent=peak508	intron	LALB_v3.1_00063	NA	NA	NA	LALB_v3.1_00063	NA	NA	NA
LALB_chr_1	6682423	6685735	LALB_chr_1,Parent=peak509	promoter	LALB_v3.1_00063	NA	NA	NA	LALB_v3.1_00063	NA	NA	NA
LALB_chr_1	6715040	6716162	LALB_chr_1,Parent=peak510	upstream	LALB_v3.1_00066	NP_611690.2	uncharacterized protein	CG17807	LALB_v3.1_00066,LALB_v3.1_00065,LALB_v3.1_00067,LALB_v3.1_00068	NP_611690.2,NP_572342.1	uncharacterized protein,uncharacterized protein, isoform A	CG17807,CG14442
LALB_chr_1	6722735	6723400	LALB_chr_1,Parent=peak511	upstream	LALB_v3.1_00068	NP_572342.1	uncharacterized protein, isoform A	CG14442	LALB_v3.1_00068	NP_572342.1	uncharacterized protein, isoform A	CG14442
LALB_chr_1	6727635	6728943	LALB_chr_1,Parent=peak512	intergenic	NA	NA	NA	NA		NA	NA	NA
LALB_chr_1	6780941	6784513	LALB_chr_1,Parent=peak513	upstream	LALB_v3.1_00069	NA	NA	NA	LALB_v3.1_00069	NA	NA	NA
LALB_chr_1	6786108	6786955	LALB_chr_1,Parent=peak514	upstream	LALB_v3.1_00069	NA	NA	NA	LALB_v3.1_00069	NA	NA	NA
LALB_chr_1	6798810	6799712	LALB_chr_1,Parent=peak515	intron	LALB_v3.1_00069	NA	NA	NA	LALB_v3.1_00069	NA	NA	NA
LALB_chr_1	6853505	6854194	LALB_chr_1,Parent=peak516	TSS_flank	LALB_v3.1_00071	NP_477344.1	cousin of atonal	cato	LALB_v3.1_00071,LALB_v3.1_00072	NP_477344.1	cousin of atonal	cato
LALB_chr_1	6868622	6869261	LALB_chr_1,Parent=peak517	intron	LALB_v3.1_00072	NA	NA	NA	LALB_v3.1_00073,LALB_v3.1_00072	NA	NA	NA
LALB_chr_1	6881113	6881962	LALB_chr_1,Parent=peak518	intron	LALB_v3.1_00072	NA	NA	NA	LALB_v3.1_00073,LALB_v3.1_00072	NA	NA	NA
LALB_chr_1	6925925	6926510	LALB_chr_1,Parent=peak519	intron	LALB_v3.1_00075	NP_648768.1	uncharacterized protein	CG7272	LALB_v3.1_00076,LALB_v3.1_00075	NP_001036344.1,NP_648768.1	uncharacterized protein,uncharacterized protein	CG34132,CG7272
LALB_chr_1	6929727	6930968	LALB_chr_1,Parent=peak520	promoter	LALB_v3.1_00075,LALB_v3.1_00076	NP_648768.1,NP_001036344.1	uncharacterized protein,uncharacterized protein	CG7272,CG34132	LALB_v3.1_00075,LALB_v3.1_00076,LALB_v3.1_00077,LALB_v3.1_00078	NP_648768.1,NP_001036344.1,NP_608993.2	uncharacterized protein,uncharacterized protein,uncharacterized protein, isoform A	CG7272,CG34132,CG9154
LALB_chr_1	6967597	6968523	LALB_chr_1,Parent=peak521	intron	LALB_v3.1_00083	NA	NA	NA	LALB_v3.1_00084,LALB_v3.1_00082,LALB_v3.1_00083	NP_524367.1,NP_524229.1	Actin 88F,Germ line transcription factor 1	Act88F,Gnf1
LALB_chr_1	6988112	6989034	LALB_chr_1,Parent=peak522	promoter	LALB_v3.1_00085	NP_524367.1	Actin 88F	Act88F	LALB_v3.1_00085,LALB_v3.1_00086,LALB_v3.1_00084	NP_524367.1,NP_524367.1	Actin 88F,Actin 88F	Act88F,Act88F
LALB_chr_1	6992871	6993741	LALB_chr_1,Parent=peak523	promoter	LALB_v3.1_00086	NA	NA	NA	LALB_v3.1_00086,LALB_v3.1_00088,LALB_v3.1_00084,LALB_v3.1_00085,LALB_v3.1_00087	NP_524367.1,NP_524367.1	Actin 88F,Actin 88F	Act88F,Act88F
LALB_chr_1	7014529	7015404	LALB_chr_1,Parent=peak524	promoter	LALB_v3.1_00089	NA	NA	NA	LALB_v3.1_00089,LALB_v3.1_00090,LALB_v3.1_00088	NA	NA	NA
LALB_chr_1	7033346	7038175	LALB_chr_1,Parent=peak525	promoter	LALB_v3.1_00091	NA	NA	NA	LALB_v3.1_00091,LALB_v3.1_00090	NA	NA	NA
LALB_chr_1	7039914	7040588	LALB_chr_1,Parent=peak526	upstream	LALB_v3.1_00091	NA	NA	NA	LALB_v3.1_00091	NA	NA	NA
LALB_chr_1	7041281	7042677	LALB_chr_1,Parent=peak527	upstream	LALB_v3.1_00091	NA	NA	NA	LALB_v3.1_00091	NA	NA	NA
LALB_chr_1	7043046	7044247	LALB_chr_1,Parent=peak528	intergenic	NA	NA	NA	NA		NA	NA	NA
LALB_chr_1	7044644	7045715	LALB_chr_1,Parent=peak529	intergenic	NA	NA	NA	NA		NA	NA	NA
LALB_chr_1	7071244	7072937	LALB_chr_1,Parent=peak530	promoter	LALB_v3.1_00096	NP_728208.1	uncharacterized protein, isoform A	CG32544	LALB_v3.1_00093,LALB_v3.1_00094,LALB_v3.1_00095,LALB_v3.1_00096,LALB_v3.1_00097	NP_001027413.1,NP_728208.1,NP_724277.2	uncharacterized protein,uncharacterized protein, isoform A,uncharacterized protein, isoform B	CG33672,CG32544,CG31678
LALB_chr_1	7100422	7101502	LALB_chr_1,Parent=peak531	downstream	LALB_v3.1_00098,LALB_v3.1_00099	NA	NA	NA	LALB_v3.1_00098,LALB_v3.1_00099	NA	NA	NA
LALB_chr_1	7102645	7103921	LALB_chr_1,Parent=peak532	downstream	LALB_v3.1_00098,LALB_v3.1_00099	NA	NA	NA	LALB_v3.1_00098,LALB_v3.1_00099	NA	NA	NA
LALB_chr_1	7105211	7106238	LALB_chr_1,Parent=peak533	intron	LALB_v3.1_00099	NA	NA	NA	LALB_v3.1_00100,LALB_v3.1_00098,LALB_v3.1_00099	NA	NA	NA
LALB_chr_1	7106430	7107164	LALB_chr_1,Parent=peak534	upstream	LALB_v3.1_00100	NA	NA	NA	LALB_v3.1_00100,LALB_v3.1_00098,LALB_v3.1_00099	NA	NA	NA
LALB_chr_1	7107668	7111495	LALB_chr_1,Parent=peak535	promoter	LALB_v3.1_00100	NA	NA	NA	LALB_v3.1_00100,LALB_v3.1_00101,LALB_v3.1_00098,LALB_v3.1_00099	NA	NA	NA
LALB_chr_1	7113978	7115916	LALB_chr_1,Parent=peak536	TSS_flank	LALB_v3.1_00100	NA	NA	NA	LALB_v3.1_00099,LALB_v3.1_00100,LALB_v3.1_00101,LALB_v3.1_00102	NA	NA	NA
LALB_chr_1	7117111	7122087	LALB_chr_1,Parent=peak537	TSS_flank	LALB_v3.1_00101	NA	NA	NA	LALB_v3.1_00099,LALB_v3.1_00101,LALB_v3.1_00102,LALB_v3.1_00103,LALB_v3.1_00100	NA	NA	NA
LALB_chr_1	7124248	7125492	LALB_chr_1,Parent=peak538	TSS_flank	LALB_v3.1_00102	NA	NA	NA	LALB_v3.1_00102,LALB_v3.1_00103,LALB_v3.1_00104,LALB_v3.1_00100,LALB_v3.1_00101,LALB_v3.1_00099	NP_523984.1	Minichromosome maintenance 7	Mcm7
LALB_chr_1	7128695	7129503	LALB_chr_1,Parent=peak539	TSS_flank	LALB_v3.1_00103	NA	NA	NA	LALB_v3.1_00103,LALB_v3.1_00104,LALB_v3.1_00101,LALB_v3.1_00102,LALB_v3.1_00099	NP_523984.1	Minichromosome maintenance 7	Mcm7
LALB_chr_1	7147381	7148195	LALB_chr_1,Parent=peak540	TSS_flank	LALB_v3.1_00105	NP_524219.1	alpha Catenin	alpha-Cat	LALB_v3.1_00105,LALB_v3.1_00104	NP_524219.1,NP_523984.1	alpha Catenin,Minichromosome maintenance 7	alpha-Cat,Mcm7
LALB_chr_1	7160409	7161935	LALB_chr_1,Parent=peak541	TSS_flank	LALB_v3.1_00107	NP_733119.2	Lipophorin receptor 1	LpR1	LALB_v3.1_00107,LALB_v3.1_00106	NP_733119.2,NP_609782.2	Lipophorin receptor 1,uncharacterized protein	LpR1,CG4935
LALB_chr_1	7162885	7164611	LALB_chr_1,Parent=peak542	intron	LALB_v3.1_00107	NP_733119.2	Lipophorin receptor 1	LpR1	LALB_v3.1_00106,LALB_v3.1_00107	NP_609782.2,NP_733119.2	uncharacterized protein,Lipophorin receptor 1	CG4935,LpR1
LALB_chr_1	7173550	7175231	LALB_chr_1,Parent=peak543	intron	LALB_v3.1_00107	NP_733119.2	Lipophorin receptor 1	LpR1	LALB_v3.1_00107	NP_733119.2	Lipophorin receptor 1	LpR1
LALB_chr_1	7189572	7190708	LALB_chr_1,Parent=peak544	intron	LALB_v3.1_00107	NP_733119.2	Lipophorin receptor 1	LpR1	LALB_v3.1_00107	NP_733119.2	Lipophorin receptor 1	LpR1
LALB_chr_1	7194340	7196231	LALB_chr_1,Parent=peak545	promoter	LALB_v3.1_00107	NP_733119.2	Lipophorin receptor 1	LpR1	LALB_v3.1_00107	NP_733119.2	Lipophorin receptor 1	LpR1
LALB_chr_1	7204625	7205869	LALB_chr_1,Parent=peak546	intron	LALB_v3.1_00107	NP_733119.2	Lipophorin receptor 1	LpR1	LALB_v3.1_00107	NP_733119.2	Lipophorin receptor 1	LpR1
LALB_chr_1	7218299	7219302	LALB_chr_1,Parent=peak547	intron	LALB_v3.1_00107	NP_733119.2	Lipophorin receptor 1	LpR1	LALB_v3.1_00107	NP_733119.2	Lipophorin receptor 1	LpR1
LALB_chr_1	7220716	7222173	LALB_chr_1,Parent=peak548	intron	LALB_v3.1_00107	NP_733119.2	Lipophorin receptor 1	LpR1	LALB_v3.1_00107	NP_733119.2	Lipophorin receptor 1	LpR1
LALB_chr_1	7249058	7250228	LALB_chr_1,Parent=peak549	intron	LALB_v3.1_00112	NA	NA	NA	LALB_v3.1_00111,LALB_v3.1_00110,LALB_v3.1_00112	NP_610930.1,NP_650694.2	Cysteinyl-tRNA synthetase, mitochondrial,Novel nucleolar protein 3	CysRS-m,Non3
LALB_chr_1	7257205	7257993	LALB_chr_1,Parent=peak550	intron	LALB_v3.1_00112	NA	NA	NA	LALB_v3.1_00112	NA	NA	NA
LALB_chr_1	7266648	7267626	LALB_chr_1,Parent=peak551	intron	LALB_v3.1_00112	NA	NA	NA	LALB_v3.1_00112	NA	NA	NA
LALB_chr_1	7271609	7272783	LALB_chr_1,Parent=peak552	intron	LALB_v3.1_00112	NA	NA	NA	LALB_v3.1_00112	NA	NA	NA
LALB_chr_1	7283488	7284464	LALB_chr_1,Parent=peak553	intron	LALB_v3.1_00112	NA	NA	NA	LALB_v3.1_00112	NA	NA	NA
LALB_chr_1	7295798	7297106	LALB_chr_1,Parent=peak554	intron	LALB_v3.1_00112	NA	NA	NA	LALB_v3.1_00112	NA	NA	NA
LALB_chr_1	7303880	7307221	LALB_chr_1,Parent=peak555	intron	LALB_v3.1_00112	NA	NA	NA	LALB_v3.1_00112	NA	NA	NA
LALB_chr_1	7313374	7315467	LALB_chr_1,Parent=peak556	intron	LALB_v3.1_00112	NA	NA	NA	LALB_v3.1_00112	NA	NA	NA
LALB_chr_1	7318358	7319614	LALB_chr_1,Parent=peak557	intron	LALB_v3.1_00112	NA	NA	NA	LALB_v3.1_00112	NA	NA	NA
LALB_chr_1	7323094	7323944	LALB_chr_1,Parent=peak558	intron	LALB_v3.1_00112	NA	NA	NA	LALB_v3.1_00112	NA	NA	NA
LALB_chr_1	7329078	7331493	LALB_chr_1,Parent=peak559	intron	LALB_v3.1_00112	NA	NA	NA	LALB_v3.1_00112	NA	NA	NA
LALB_chr_1	7337001	7338514	LALB_chr_1,Parent=peak560	promoter	LALB_v3.1_00112	NA	NA	NA	LALB_v3.1_00112	NA	NA	NA
LALB_chr_1	7340481	7341378	LALB_chr_1,Parent=peak561	intron	LALB_v3.1_00112	NA	NA	NA	LALB_v3.1_00112	NA	NA	NA
LALB_chr_1	7345707	7346806	LALB_chr_1,Parent=peak562	intron	LALB_v3.1_00112	NA	NA	NA	LALB_v3.1_00112	NA	NA	NA
LALB_chr_1	7357750	7358381	LALB_chr_1,Parent=peak563	intron	LALB_v3.1_00112	NA	NA	NA	LALB_v3.1_00112	NA	NA	NA
LALB_chr_1	7361889	7362698	LALB_chr_1,Parent=peak564	intron	LALB_v3.1_00112	NA	NA	NA	LALB_v3.1_00112	NA	NA	NA
LALB_chr_1	7367637	7368303	LALB_chr_1,Parent=peak565	intron	LALB_v3.1_00112	NA	NA	NA	LALB_v3.1_00112	NA	NA	NA
LALB_chr_1	7378833	7379933	LALB_chr_1,Parent=peak566	intron	LALB_v3.1_00112	NA	NA	NA	LALB_v3.1_00112	NA	NA	NA
LALB_chr_1	7383925	7384952	LALB_chr_1,Parent=peak567	intron	LALB_v3.1_00112	NA	NA	NA	LALB_v3.1_00112	NA	NA	NA
LALB_chr_1	7390083	7391709	LALB_chr_1,Parent=peak568	intron	LALB_v3.1_00112	NA	NA	NA	LALB_v3.1_00112	NA	NA	NA
LALB_chr_1	7392123	7394562	LALB_chr_1,Parent=peak569	intron	LALB_v3.1_00112	NA	NA	NA	LALB_v3.1_00112	NA	NA	NA
LALB_chr_1	7395948	7396997	LALB_chr_1,Parent=peak570	intron	LALB_v3.1_00112	NA	NA	NA	LALB_v3.1_00112	NA	NA	NA
LALB_chr_1	7418513	7420780	LALB_chr_1,Parent=peak571	intron	LALB_v3.1_00112	NA	NA	NA	LALB_v3.1_00112	NA	NA	NA
LALB_chr_1	7422568	7423844	LALB_chr_1,Parent=peak572	intron	LALB_v3.1_00112	NA	NA	NA	LALB_v3.1_00112	NA	NA	NA
LALB_chr_1	7427413	7429015	LALB_chr_1,Parent=peak573	intron	LALB_v3.1_00112	NA	NA	NA	LALB_v3.1_00112	NA	NA	NA
LALB_chr_1	7432108	7433440	LALB_chr_1,Parent=peak574	intron	LALB_v3.1_00112	NA	NA	NA	LALB_v3.1_00112	NA	NA	NA
LALB_chr_1	7436708	7437905	LALB_chr_1,Parent=peak575	intron	LALB_v3.1_00112	NA	NA	NA	LALB_v3.1_00112	NA	NA	NA
LALB_chr_1	7438876	7440529	LALB_chr_1,Parent=peak576	intron	LALB_v3.1_00112	NA	NA	NA	LALB_v3.1_00112	NA	NA	NA
LALB_chr_1	7455468	7456423	LALB_chr_1,Parent=peak577	intron	LALB_v3.1_00112	NA	NA	NA	LALB_v3.1_00112	NA	NA	NA
LALB_chr_1	7461223	7462393	LALB_chr_1,Parent=peak578	intron	LALB_v3.1_00112	NA	NA	NA	LALB_v3.1_00112	NA	NA	NA
LALB_chr_1	7463837	7464810	LALB_chr_1,Parent=peak579	intron	LALB_v3.1_00112	NA	NA	NA	LALB_v3.1_00112	NA	NA	NA
LALB_chr_1	7514524	7515774	LALB_chr_1,Parent=peak580	intron	LALB_v3.1_00112	NA	NA	NA	LALB_v3.1_00112	NA	NA	NA
LALB_chr_1	7526508	7527091	LALB_chr_1,Parent=peak581	intron	LALB_v3.1_00112	NA	NA	NA	LALB_v3.1_00112	NA	NA	NA
LALB_chr_1	7529895	7530638	LALB_chr_1,Parent=peak582	intron	LALB_v3.1_00112	NA	NA	NA	LALB_v3.1_00112	NA	NA	NA
LALB_chr_1	7540312	7540952	LALB_chr_1,Parent=peak583	intron	LALB_v3.1_00112	NA	NA	NA	LALB_v3.1_00112	NA	NA	NA
LALB_chr_1	7544609	7545238	LALB_chr_1,Parent=peak584	intron	LALB_v3.1_00112	NA	NA	NA	LALB_v3.1_00112	NA	NA	NA
LALB_chr_1	7561794	7562794	LALB_chr_1,Parent=peak585	intron	LALB_v3.1_00112	NA	NA	NA	LALB_v3.1_00112	NA	NA	NA
LALB_chr_1	7566189	7567274	LALB_chr_1,Parent=peak586	intron	LALB_v3.1_00112	NA	NA	NA	LALB_v3.1_00112	NA	NA	NA
LALB_chr_1	7579754	7581007	LALB_chr_1,Parent=peak587	intron	LALB_v3.1_00112	NA	NA	NA	LALB_v3.1_00112	NA	NA	NA
LALB_chr_1	7585350	7586410	LALB_chr_1,Parent=peak588	intron	LALB_v3.1_00112	NA	NA	NA	LALB_v3.1_00112	NA	NA	NA
LALB_chr_1	7606273	7608570	LALB_chr_1,Parent=peak589	intron	LALB_v3.1_00112	NA	NA	NA	LALB_v3.1_00112	NA	NA	NA
LALB_chr_1	7612359	7614894	LALB_chr_1,Parent=peak590	intron	LALB_v3.1_00112	NA	NA	NA	LALB_v3.1_00112	NA	NA	NA
LALB_chr_1	7617758	7619267	LALB_chr_1,Parent=peak591	intron	LALB_v3.1_00112	NA	NA	NA	LALB_v3.1_00112	NA	NA	NA
LALB_chr_1	7621553	7623135	LALB_chr_1,Parent=peak592	intron	LALB_v3.1_00112	NA	NA	NA	LALB_v3.1_00112	NA	NA	NA
LALB_chr_1	7626020	7627595	LALB_chr_1,Parent=peak593	intron	LALB_v3.1_00112	NA	NA	NA	LALB_v3.1_00112	NA	NA	NA
LALB_chr_1	7630206	7631627	LALB_chr_1,Parent=peak594	promoter	LALB_v3.1_00112	NA	NA	NA	LALB_v3.1_00112	NA	NA	NA
LALB_chr_1	7631971	7633389	LALB_chr_1,Parent=peak595	promoter	LALB_v3.1_00112	NA	NA	NA	LALB_v3.1_00112	NA	NA	NA
LALB_chr_1	7636909	7637640	LALB_chr_1,Parent=peak596	upstream	LALB_v3.1_00112	NA	NA	NA	LALB_v3.1_00112	NA	NA	NA
LALB_chr_1	7640689	7641764	LALB_chr_1,Parent=peak597	intergenic	NA	NA	NA	NA		NA	NA	NA
LALB_chr_1	7644484	7647003	LALB_chr_1,Parent=peak598	intergenic	NA	NA	NA	NA		NA	NA	NA
LALB_chr_1	7652168	7652743	LALB_chr_1,Parent=peak599	intergenic	NA	NA	NA	NA		NA	NA	NA
LALB_chr_1	7656820	7658811	LALB_chr_1,Parent=peak600	intergenic	NA	NA	NA	NA		NA	NA	NA
LALB_chr_1	7668493	7669543	LALB_chr_1,Parent=peak601	intergenic	NA	NA	NA	NA		NA	NA	NA
LALB_chr_1	7670272	7671096	LALB_chr_1,Parent=peak602	intergenic	NA	NA	NA	NA		NA	NA	NA
LALB_chr_1	7671981	7673528	LALB_chr_1,Parent=peak603	intergenic	NA	NA	NA	NA		NA	NA	NA
LALB_chr_1	7677968	7678781	LALB_chr_1,Parent=peak604	intergenic	NA	NA	NA	NA		NA	NA	NA
LALB_chr_1	7682283	7683035	LALB_chr_1,Parent=peak605	intergenic	NA	NA	NA	NA		NA	NA	NA
LALB_chr_1	7713125	7713850	LALB_chr_1,Parent=peak606	intergenic	NA	NA	NA	NA		NA	NA	NA
LALB_chr_1	7727231	7728540	LALB_chr_1,Parent=peak607	intergenic	NA	NA	NA	NA		NA	NA	NA
LALB_chr_1	7729478	7730785	LALB_chr_1,Parent=peak608	intergenic	NA	NA	NA	NA		NA	NA	NA
LALB_chr_1	7751967	7753515	LALB_chr_1,Parent=peak609	intron	LALB_v3.1_00113	NP_524483.1	nicotinic Acetylcholine Receptor beta2	nAChRbeta2	LALB_v3.1_00114,LALB_v3.1_00113	NP_524483.1	nicotinic Acetylcholine Receptor beta2	nAChRbeta2
LALB_chr_1	7753998	7755030	LALB_chr_1,Parent=peak610	intron	LALB_v3.1_00114	NA	NA	NA	LALB_v3.1_00113,LALB_v3.1_00114	NP_524483.1	nicotinic Acetylcholine Receptor beta2	nAChRbeta2
LALB_chr_1	7763324	7765160	LALB_chr_1,Parent=peak611	promoter	LALB_v3.1_00114,LALB_v3.1_00115,LALB_v3.1_00116	NA	NA	NA	LALB_v3.1_00114,LALB_v3.1_00115,LALB_v3.1_00116,LALB_v3.1_00113	NP_524483.1	nicotinic Acetylcholine Receptor beta2	nAChRbeta2
LALB_chr_1	7768113	7771023	LALB_chr_1,Parent=peak612	TSS_flank	LALB_v3.1_00116	NA	NA	NA	LALB_v3.1_00114,LALB_v3.1_00116,LALB_v3.1_00117,LALB_v3.1_00115	NA	NA	NA
LALB_chr_1	7779004	7780175	LALB_chr_1,Parent=peak613	TSS_flank	LALB_v3.1_00117	NA	NA	NA	LALB_v3.1_00117,LALB_v3.1_00116	NA	NA	NA
LALB_chr_1	7784415	7785494	LALB_chr_1,Parent=peak614	intron	LALB_v3.1_00117	NA	NA	NA	LALB_v3.1_00116,LALB_v3.1_00118,LALB_v3.1_00117	NP_609607.1	uncharacterized protein	CG5439
LALB_chr_1	7788126	7789524	LALB_chr_1,Parent=peak615	downstream	LALB_v3.1_00117,LALB_v3.1_00118	NP_609607.1	uncharacterized protein	CG5439	LALB_v3.1_00117,LALB_v3.1_00118	NP_609607.1	uncharacterized protein	CG5439
LALB_chr_1	7790693	7791578	LALB_chr_1,Parent=peak616	downstream	LALB_v3.1_00117,LALB_v3.1_00118	NP_609607.1	uncharacterized protein	CG5439	LALB_v3.1_00117,LALB_v3.1_00118	NP_609607.1	uncharacterized protein	CG5439
LALB_chr_1	7795073	7797090	LALB_chr_1,Parent=peak617	intron	LALB_v3.1_00118	NP_609607.1	uncharacterized protein	CG5439	LALB_v3.1_00117,LALB_v3.1_00118	NP_609607.1	uncharacterized protein	CG5439
LALB_chr_1	7799909	7801975	LALB_chr_1,Parent=peak618	promoter	LALB_v3.1_00118	NP_609607.1	uncharacterized protein	CG5439	LALB_v3.1_00118,LALB_v3.1_00119	NP_609607.1,NP_611082.2	uncharacterized protein,SP2353, isoform A	CG5439,SP2353
LALB_chr_1	7806222	7807692	LALB_chr_1,Parent=peak619	upstream	LALB_v3.1_00118	NP_609607.1	uncharacterized protein	CG5439	LALB_v3.1_00118,LALB_v3.1_00119	NP_609607.1,NP_611082.2	uncharacterized protein,SP2353, isoform A	CG5439,SP2353
LALB_chr_1	7830804	7831594	LALB_chr_1,Parent=peak620	intron	LALB_v3.1_00119	NP_611082.2	SP2353, isoform A	SP2353	LALB_v3.1_00119	NP_611082.2	SP2353, isoform A	SP2353
LALB_chr_1	7842798	7844990	LALB_chr_1,Parent=peak621	intron	LALB_v3.1_00119	NP_611082.2	SP2353, isoform A	SP2353	LALB_v3.1_00119	NP_611082.2	SP2353, isoform A	SP2353
LALB_chr_1	7854087	7855153	LALB_chr_1,Parent=peak622	intron	LALB_v3.1_00119	NP_611082.2	SP2353, isoform A	SP2353	LALB_v3.1_00119	NP_611082.2	SP2353, isoform A	SP2353
LALB_chr_1	7858084	7858949	LALB_chr_1,Parent=peak623	intron	LALB_v3.1_00119	NP_611082.2	SP2353, isoform A	SP2353	LALB_v3.1_00119	NP_611082.2	SP2353, isoform A	SP2353
LALB_chr_1	7865346	7865861	LALB_chr_1,Parent=peak624	intron	LALB_v3.1_00119	NP_611082.2	SP2353, isoform A	SP2353	LALB_v3.1_00119	NP_611082.2	SP2353, isoform A	SP2353
LALB_chr_1	7873614	7874509	LALB_chr_1,Parent=peak625	intron	LALB_v3.1_00119	NP_611082.2	SP2353, isoform A	SP2353	LALB_v3.1_00119	NP_611082.2	SP2353, isoform A	SP2353
LALB_chr_1	7878289	7880077	LALB_chr_1,Parent=peak626	intron	LALB_v3.1_00119	NP_611082.2	SP2353, isoform A	SP2353	LALB_v3.1_00119	NP_611082.2	SP2353, isoform A	SP2353
LALB_chr_1	7886872	7888217	LALB_chr_1,Parent=peak627	intron	LALB_v3.1_00119	NP_611082.2	SP2353, isoform A	SP2353	LALB_v3.1_00119	NP_611082.2	SP2353, isoform A	SP2353
LALB_chr_1	7895860	7896379	LALB_chr_1,Parent=peak628	intron	LALB_v3.1_00119	NP_611082.2	SP2353, isoform A	SP2353	LALB_v3.1_00119	NP_611082.2	SP2353, isoform A	SP2353
LALB_chr_1	7897751	7898727	LALB_chr_1,Parent=peak629	intron	LALB_v3.1_00119	NP_611082.2	SP2353, isoform A	SP2353	LALB_v3.1_00119	NP_611082.2	SP2353, isoform A	SP2353
LALB_chr_1	7904543	7906528	LALB_chr_1,Parent=peak630	intron	LALB_v3.1_00119	NP_611082.2	SP2353, isoform A	SP2353	LALB_v3.1_00119	NP_611082.2	SP2353, isoform A	SP2353
LALB_chr_1	7907483	7908416	LALB_chr_1,Parent=peak631	intron	LALB_v3.1_00119	NP_611082.2	SP2353, isoform A	SP2353	LALB_v3.1_00119	NP_611082.2	SP2353, isoform A	SP2353
LALB_chr_1	7911966	7912600	LALB_chr_1,Parent=peak632	intron	LALB_v3.1_00119	NP_611082.2	SP2353, isoform A	SP2353	LALB_v3.1_00119	NP_611082.2	SP2353, isoform A	SP2353
LALB_chr_1	7914552	7915939	LALB_chr_1,Parent=peak633	intron	LALB_v3.1_00119	NP_611082.2	SP2353, isoform A	SP2353	LALB_v3.1_00119	NP_611082.2	SP2353, isoform A	SP2353
LALB_chr_1	7916599	7917478	LALB_chr_1,Parent=peak634	intron	LALB_v3.1_00119	NP_611082.2	SP2353, isoform A	SP2353	LALB_v3.1_00119	NP_611082.2	SP2353, isoform A	SP2353
LALB_chr_1	7919774	7920910	LALB_chr_1,Parent=peak635	intron	LALB_v3.1_00119	NP_611082.2	SP2353, isoform A	SP2353	LALB_v3.1_00119	NP_611082.2	SP2353, isoform A	SP2353
LALB_chr_1	7924671	7925428	LALB_chr_1,Parent=peak636	intron	LALB_v3.1_00119	NP_611082.2	SP2353, isoform A	SP2353	LALB_v3.1_00119	NP_611082.2	SP2353, isoform A	SP2353
LALB_chr_1	7927095	7928265	LALB_chr_1,Parent=peak637	intron	LALB_v3.1_00119	NP_611082.2	SP2353, isoform A	SP2353	LALB_v3.1_00119	NP_611082.2	SP2353, isoform A	SP2353
LALB_chr_1	7932945	7933913	LALB_chr_1,Parent=peak638	intron	LALB_v3.1_00119	NP_611082.2	SP2353, isoform A	SP2353	LALB_v3.1_00119	NP_611082.2	SP2353, isoform A	SP2353
LALB_chr_1	7936004	7937746	LALB_chr_1,Parent=peak639	intron	LALB_v3.1_00119	NP_611082.2	SP2353, isoform A	SP2353	LALB_v3.1_00119	NP_611082.2	SP2353, isoform A	SP2353
LALB_chr_1	7940459	7941491	LALB_chr_1,Parent=peak640	intron	LALB_v3.1_00119	NP_611082.2	SP2353, isoform A	SP2353	LALB_v3.1_00119	NP_611082.2	SP2353, isoform A	SP2353
LALB_chr_1	7987160	7987911	LALB_chr_1,Parent=peak641	intron	LALB_v3.1_00119	NP_611082.2	SP2353, isoform A	SP2353	LALB_v3.1_00119	NP_611082.2	SP2353, isoform A	SP2353
LALB_chr_1	7994994	7996840	LALB_chr_1,Parent=peak642	intron	LALB_v3.1_00119	NP_611082.2	SP2353, isoform A	SP2353	LALB_v3.1_00119	NP_611082.2	SP2353, isoform A	SP2353
LALB_chr_1	8003993	8004933	LALB_chr_1,Parent=peak643	promoter	LALB_v3.1_00119	NP_611082.2	SP2353, isoform A	SP2353	LALB_v3.1_00119,LALB_v3.1_00120	NP_611082.2,NP_611079.2	SP2353, isoform A,uncharacterized protein, isoform A	SP2353,CG8399
LALB_chr_1	8025507	8026380	LALB_chr_1,Parent=peak644	intron	LALB_v3.1_00120	NP_611079.2	uncharacterized protein, isoform A	CG8399	LALB_v3.1_00121,LALB_v3.1_00120	NP_611079.2	uncharacterized protein, isoform A	CG8399
LALB_chr_1	8026897	8028846	LALB_chr_1,Parent=peak645	intron	LALB_v3.1_00120	NP_611079.2	uncharacterized protein, isoform A	CG8399	LALB_v3.1_00121,LALB_v3.1_00120	NP_611079.2	uncharacterized protein, isoform A	CG8399
LALB_chr_1	8031537	8032620	LALB_chr_1,Parent=peak646	intron	LALB_v3.1_00120	NP_611079.2	uncharacterized protein, isoform A	CG8399	LALB_v3.1_00122,LALB_v3.1_00121,LALB_v3.1_00120	NP_572166.1,NP_611079.2	uncharacterized protein,uncharacterized protein, isoform A	CG3568,CG8399
LALB_chr_1	8049648	8050501	LALB_chr_1,Parent=peak647	downstream	LALB_v3.1_00122,LALB_v3.1_00123,LALB_v3.1_00124,LALB_v3.1_00125	NP_572166.1,NP_525055.1	uncharacterized protein,Helix loop helix protein 3B	CG3568,HLH3B	LALB_v3.1_00122,LALB_v3.1_00123,LALB_v3.1_00124,LALB_v3.1_00125	NP_572166.1,NP_525055.1	uncharacterized protein,Helix loop helix protein 3B	CG3568,HLH3B
LALB_chr_1	8055371	8056057	LALB_chr_1,Parent=peak648	promoter	LALB_v3.1_00124	NP_525055.1	Helix loop helix protein 3B	HLH3B	LALB_v3.1_00124,LALB_v3.1_00123,LALB_v3.1_00125	NP_525055.1	Helix loop helix protein 3B	HLH3B
LALB_chr_1	8064978	8066667	LALB_chr_1,Parent=peak649	promoter	LALB_v3.1_00127	NP_995958.2	Dynein heavy chain at 62B	Dhc62B	LALB_v3.1_00127,LALB_v3.1_00126,LALB_v3.1_00125	NP_995958.2,NP_648508.1	Dynein heavy chain at 62B,uncharacterized protein	Dhc62B,CG10907
LALB_chr_1	8067552	8068916	LALB_chr_1,Parent=peak650	promoter	LALB_v3.1_00125,LALB_v3.1_00127	NP_995958.2	Dynein heavy chain at 62B	Dhc62B	LALB_v3.1_00125,LALB_v3.1_00127,LALB_v3.1_00126	NP_995958.2,NP_648508.1	Dynein heavy chain at 62B,uncharacterized protein	Dhc62B,CG10907
LALB_chr_1	8079053	8080934	LALB_chr_1,Parent=peak651	promoter	LALB_v3.1_00127,LALB_v3.1_00128	NP_995958.2,NP_610284.1	Dynein heavy chain at 62B,p47	Dhc62B,p47	LALB_v3.1_00126,LALB_v3.1_00127,LALB_v3.1_00128,LALB_v3.1_00129,LALB_v3.1_00130	NP_648508.1,NP_995958.2,NP_610284.1,NP_610283.1,NP_651658.1	uncharacterized protein,Dynein heavy chain at 62B,p47,uncharacterized protein,Cleavage and polyadenylation specificity factor 100	CG10907,Dhc62B,p47,CG11127,Cpsf100
LALB_chr_1	8083257	8084396	LALB_chr_1,Parent=peak652	TSS_flank	LALB_v3.1_00128	NP_610284.1	p47	p47	LALB_v3.1_00128,LALB_v3.1_00131,LALB_v3.1_00127,LALB_v3.1_00129,LALB_v3.1_00130	NP_610284.1,NP_651669.1,NP_995958.2,NP_610283.1,NP_651658.1	p47,Autophagy-related 14,Dynein heavy chain at 62B,uncharacterized protein,Cleavage and polyadenylation specificity factor 100	p47,Atg14,Dhc62B,CG11127,Cpsf100
LALB_chr_1	8089822	8091094	LALB_chr_1,Parent=peak653	promoter	LALB_v3.1_00129,LALB_v3.1_00131	NP_610283.1,NP_651669.1	uncharacterized protein,Autophagy-related 14	CG11127,Atg14	LALB_v3.1_00129,LALB_v3.1_00131,LALB_v3.1_00127,LALB_v3.1_00128,LALB_v3.1_00132,LALB_v3.1_00130	NP_610283.1,NP_651669.1,NP_995958.2,NP_610284.1,NP_651701.1,NP_651658.1	uncharacterized protein,Autophagy-related 14,Dynein heavy chain at 62B,p47,alphabet,Cleavage and polyadenylation specificity factor 100	CG11127,Atg14,Dhc62B,p47,alph,Cpsf100
LALB_chr_1	8115254	8116012	LALB_chr_1,Parent=peak654	promoter	LALB_v3.1_00133	NP_524826.1	Tryptophanyl-tRNA synthetase	TrpRS	LALB_v3.1_00132,LALB_v3.1_00133	NP_651701.1,NP_524826.1	alphabet,Tryptophanyl-tRNA synthetase	alph,TrpRS
LALB_chr_1	8121512	8122772	LALB_chr_1,Parent=peak655	upstream	LALB_v3.1_00133	NP_524826.1	Tryptophanyl-tRNA synthetase	TrpRS	LALB_v3.1_00133	NP_524826.1	Tryptophanyl-tRNA synthetase	TrpRS
LALB_chr_1	8123581	8124575	LALB_chr_1,Parent=peak656	intergenic	NA	NA	NA	NA		NA	NA	NA
LALB_chr_1	8127508	8128775	LALB_chr_1,Parent=peak657	upstream	LALB_v3.1_00134	NA	NA	NA	LALB_v3.1_00134	NA	NA	NA
LALB_chr_1	8134973	8136051	LALB_chr_1,Parent=peak658	intron	LALB_v3.1_00134	NA	NA	NA	LALB_v3.1_00134	NA	NA	NA
LALB_chr_1	8144759	8146572	LALB_chr_1,Parent=peak659	intron	LALB_v3.1_00134	NA	NA	NA	LALB_v3.1_00135,LALB_v3.1_00134	NA	NA	NA
LALB_chr_1	8160053	8161062	LALB_chr_1,Parent=peak660	intron	LALB_v3.1_00135	NA	NA	NA	LALB_v3.1_00134,LALB_v3.1_00135	NA	NA	NA
LALB_chr_1	8175311	8177253	LALB_chr_1,Parent=peak661	TSS_flank	LALB_v3.1_00135	NA	NA	NA	LALB_v3.1_00135	NA	NA	NA
LALB_chr_1	8207730	8209696	LALB_chr_1,Parent=peak662	TSS_flank	LALB_v3.1_00139	NP_524792.1	Trapped in endoderm 1	Tre1	LALB_v3.1_00138,LALB_v3.1_00139,LALB_v3.1_00140	NP_524792.1	Trapped in endoderm 1	Tre1
LALB_chr_1	8214514	8215461	LALB_chr_1,Parent=peak663	upstream	LALB_v3.1_00139	NP_524792.1	Trapped in endoderm 1	Tre1	LALB_v3.1_00139,LALB_v3.1_00140	NP_524792.1	Trapped in endoderm 1	Tre1
LALB_chr_1	8221793	8223544	LALB_chr_1,Parent=peak664	intron	LALB_v3.1_00140	NA	NA	NA	LALB_v3.1_00140	NA	NA	NA
LALB_chr_1	8260370	8260984	LALB_chr_1,Parent=peak665	downstream	LALB_v3.1_00142	NP_572750.3	rudhira, isoform C	rudhira	LALB_v3.1_00142	NP_572750.3	rudhira, isoform C	rudhira
LALB_chr_1	8267865	8268811	LALB_chr_1,Parent=peak666	intron	LALB_v3.1_00142	NP_572750.3	rudhira, isoform C	rudhira	LALB_v3.1_00142	NP_572750.3	rudhira, isoform C	rudhira
LALB_chr_1	8275369	8276828	LALB_chr_1,Parent=peak667	TSS_flank	LALB_v3.1_00142	NP_572750.3	rudhira, isoform C	rudhira	LALB_v3.1_00142,LALB_v3.1_00143,LALB_v3.1_00145,LALB_v3.1_00144	NP_572750.3,NP_647762.3,NP_648091.1	rudhira, isoform C,Sphingosine kinase 2,Ribosomal protein L18	rudhira,Sk2,RpL18
LALB_chr_1	8291566	8292922	LALB_chr_1,Parent=peak668	intron	LALB_v3.1_00145	NP_647762.3	Sphingosine kinase 2	Sk2	LALB_v3.1_00144,LALB_v3.1_00145	NP_648091.1,NP_647762.3	Ribosomal protein L18,Sphingosine kinase 2	RpL18,Sk2
LALB_chr_1	8299951	8300906	LALB_chr_1,Parent=peak669	intron	LALB_v3.1_00145	NP_647762.3	Sphingosine kinase 2	Sk2	LALB_v3.1_00146,LALB_v3.1_00145	NP_648365.1,NP_647762.3	uncharacterized protein, isoform A,Sphingosine kinase 2	CG10809,Sk2
LALB_chr_1	8311603	8312826	LALB_chr_1,Parent=peak670	TSS_flank	LALB_v3.1_00147	NP_650083.1	uncharacterized protein	CG10898	LALB_v3.1_00146,LALB_v3.1_00147,LALB_v3.1_00149,LALB_v3.1_00145,LALB_v3.1_00148,LALB_v3.1_00150	NP_648365.1,NP_650083.1,NP_610313.1,NP_647762.3,NP_523598.2	uncharacterized protein, isoform A,uncharacterized protein,mitochondrial ribosomal protein L52,Sphingosine kinase 2,mitochondrial ribosomal protein L13	CG10809,CG10898,mRpL52,Sk2,mRpL13
LALB_chr_1	8321748	8322310	LALB_chr_1,Parent=peak671	promoter	LALB_v3.1_00148,LALB_v3.1_00150	NP_523598.2	mitochondrial ribosomal protein L13	mRpL13	LALB_v3.1_00148,LALB_v3.1_00150,LALB_v3.1_00147,LALB_v3.1_00149	NP_523598.2,NP_650083.1,NP_610313.1	mitochondrial ribosomal protein L13,uncharacterized protein,mitochondrial ribosomal protein L52	mRpL13,CG10898,mRpL52
LALB_chr_1	8322662	8323575	LALB_chr_1,Parent=peak672	promoter	LALB_v3.1_00148,LALB_v3.1_00150	NP_523598.2	mitochondrial ribosomal protein L13	mRpL13	LALB_v3.1_00148,LALB_v3.1_00150,LALB_v3.1_00147,LALB_v3.1_00149	NP_523598.2,NP_650083.1,NP_610313.1	mitochondrial ribosomal protein L13,uncharacterized protein,mitochondrial ribosomal protein L52	mRpL13,CG10898,mRpL52
LALB_chr_1	8331184	8332707	LALB_chr_1,Parent=peak673	intergenic	NA	NA	NA	NA		NA	NA	NA
LALB_chr_1	8341616	8342360	LALB_chr_1,Parent=peak674	intergenic	NA	NA	NA	NA		NA	NA	NA
LALB_chr_1	8356830	8357601	LALB_chr_1,Parent=peak675	intergenic	NA	NA	NA	NA		NA	NA	NA
LALB_chr_1	8370220	8371280	LALB_chr_1,Parent=peak676	intergenic	NA	NA	NA	NA		NA	NA	NA
LALB_chr_1	8375685	8376560	LALB_chr_1,Parent=peak677	intergenic	NA	NA	NA	NA		NA	NA	NA
LALB_chr_1	8420193	8421009	LALB_chr_1,Parent=peak678	intron	LALB_v3.1_00151	NA	NA	NA	LALB_v3.1_00151	NA	NA	NA
LALB_chr_1	8429588	8430277	LALB_chr_1,Parent=peak679	intron	LALB_v3.1_00151	NA	NA	NA	LALB_v3.1_00151	NA	NA	NA
LALB_chr_1	8434933	8436305	LALB_chr_1,Parent=peak680	intron	LALB_v3.1_00151	NA	NA	NA	LALB_v3.1_00151	NA	NA	NA
LALB_chr_1	8436809	8438233	LALB_chr_1,Parent=peak681	intron	LALB_v3.1_00151	NA	NA	NA	LALB_v3.1_00151	NA	NA	NA
LALB_chr_1	8442981	8443841	LALB_chr_1,Parent=peak682	intron	LALB_v3.1_00151	NA	NA	NA	LALB_v3.1_00151	NA	NA	NA
LALB_chr_1	8448239	8448990	LALB_chr_1,Parent=peak683	intron	LALB_v3.1_00151	NA	NA	NA	LALB_v3.1_00151	NA	NA	NA
LALB_chr_1	8451168	8452143	LALB_chr_1,Parent=peak684	intron	LALB_v3.1_00151	NA	NA	NA	LALB_v3.1_00151	NA	NA	NA
LALB_chr_1	8476730	8478109	LALB_chr_1,Parent=peak685	intron	LALB_v3.1_00151	NA	NA	NA	LALB_v3.1_00151	NA	NA	NA
LALB_chr_1	8481899	8483023	LALB_chr_1,Parent=peak686	intron	LALB_v3.1_00151	NA	NA	NA	LALB_v3.1_00151	NA	NA	NA
LALB_chr_1	8483160	8483963	LALB_chr_1,Parent=peak687	intron	LALB_v3.1_00151	NA	NA	NA	LALB_v3.1_00151	NA	NA	NA
LALB_chr_1	8491130	8492673	LALB_chr_1,Parent=peak688	intron	LALB_v3.1_00151	NA	NA	NA	LALB_v3.1_00151	NA	NA	NA
LALB_chr_1	8526408	8527530	LALB_chr_1,Parent=peak689	intron	LALB_v3.1_00151	NA	NA	NA	LALB_v3.1_00151	NA	NA	NA
LALB_chr_1	8529348	8530281	LALB_chr_1,Parent=peak690	intron	LALB_v3.1_00151	NA	NA	NA	LALB_v3.1_00151	NA	NA	NA
LALB_chr_1	8537388	8538114	LALB_chr_1,Parent=peak691	intron	LALB_v3.1_00151	NA	NA	NA	LALB_v3.1_00151	NA	NA	NA
LALB_chr_1	8543081	8544916	LALB_chr_1,Parent=peak692	downstream	LALB_v3.1_00151	NA	NA	NA	LALB_v3.1_00151	NA	NA	NA
LALB_chr_1	8568146	8569333	LALB_chr_1,Parent=peak693	intergenic	NA	NA	NA	NA		NA	NA	NA
LALB_chr_1	8577353	8578269	LALB_chr_1,Parent=peak694	intergenic	NA	NA	NA	NA		NA	NA	NA
LALB_chr_1	8590636	8591510	LALB_chr_1,Parent=peak695	intron	LALB_v3.1_00152	NA	NA	NA	LALB_v3.1_00152	NA	NA	NA
LALB_chr_1	8595313	8596635	LALB_chr_1,Parent=peak696	downstream	LALB_v3.1_00152	NA	NA	NA	LALB_v3.1_00152	NA	NA	NA
LALB_chr_1	8603982	8604951	LALB_chr_1,Parent=peak697	downstream	LALB_v3.1_00152	NA	NA	NA	LALB_v3.1_00152	NA	NA	NA
LALB_chr_1	8609261	8610703	LALB_chr_1,Parent=peak698	intergenic	NA	NA	NA	NA		NA	NA	NA
LALB_chr_1	8621908	8622519	LALB_chr_1,Parent=peak699	intergenic	NA	NA	NA	NA		NA	NA	NA
LALB_chr_1	8623897	8624764	LALB_chr_1,Parent=peak700	intergenic	NA	NA	NA	NA		NA	NA	NA
LALB_chr_1	8639305	8640155	LALB_chr_1,Parent=peak701	intergenic	NA	NA	NA	NA		NA	NA	NA
LALB_chr_1	8658308	8658967	LALB_chr_1,Parent=peak702	intergenic	NA	NA	NA	NA		NA	NA	NA
LALB_chr_1	8686188	8687421	LALB_chr_1,Parent=peak703	intergenic	NA	NA	NA	NA		NA	NA	NA
LALB_chr_1	8696022	8696962	LALB_chr_1,Parent=peak704	intergenic	NA	NA	NA	NA		NA	NA	NA
LALB_chr_1	8698149	8699119	LALB_chr_1,Parent=peak705	intergenic	NA	NA	NA	NA		NA	NA	NA
LALB_chr_1	8709922	8714000	LALB_chr_1,Parent=peak706	downstream	LALB_v3.1_00153	NA	NA	NA	LALB_v3.1_00153	NA	NA	NA
LALB_chr_1	8716801	8717897	LALB_chr_1,Parent=peak707	TSS_flank	LALB_v3.1_00153	NA	NA	NA	LALB_v3.1_00153,	NA	NA	NA
LALB_chr_1	8739801	8740797	LALB_chr_1,Parent=peak708	intergenic	NA	NA	NA	NA		NA	NA	NA
LALB_chr_1	8742889	8744511	LALB_chr_1,Parent=peak709	intergenic	NA	NA	NA	NA		NA	NA	NA
LALB_chr_1	8748809	8749413	LALB_chr_1,Parent=peak710	intergenic	NA	NA	NA	NA		NA	NA	NA
LALB_chr_1	8776452	8778080	LALB_chr_1,Parent=peak711	intergenic	NA	NA	NA	NA		NA	NA	NA
LALB_chr_1	8795296	8797739	LALB_chr_1,Parent=peak712	intergenic	NA	NA	NA	NA		NA	NA	NA
LALB_chr_1	8799149	8800336	LALB_chr_1,Parent=peak713	intergenic	NA	NA	NA	NA		NA	NA	NA
LALB_chr_1	8808653	8809329	LALB_chr_1,Parent=peak714	upstream	LALB_v3.1_00154	NP_610744.1	Cytochrome P450 6g2	Cyp6g2	LALB_v3.1_00154	NP_610744.1	Cytochrome P450 6g2	Cyp6g2
LALB_chr_1	8810312	8811056	LALB_chr_1,Parent=peak715	upstream	LALB_v3.1_00154	NP_610744.1	Cytochrome P450 6g2	Cyp6g2	LALB_v3.1_00154	NP_610744.1	Cytochrome P450 6g2	Cyp6g2
LALB_chr_1	8818975	8820147	LALB_chr_1,Parent=peak716	intron	LALB_v3.1_00154	NP_610744.1	Cytochrome P450 6g2	Cyp6g2	LALB_v3.1_00155,LALB_v3.1_00154	NP_610744.1	Cytochrome P450 6g2	Cyp6g2
LALB_chr_1	8830524	8831847	LALB_chr_1,Parent=peak717	intron	LALB_v3.1_00155	NA	NA	NA	LALB_v3.1_00154,LALB_v3.1_00156,LALB_v3.1_00155	NP_610744.1,NP_572834.2	Cytochrome P450 6g2,Phosphodiesterase 9	Cyp6g2,Pde9
LALB_chr_1	8859738	8860568	LALB_chr_1,Parent=peak718	intron	LALB_v3.1_00156	NP_572834.2	Phosphodiesterase 9	Pde9	LALB_v3.1_00156	NP_572834.2	Phosphodiesterase 9	Pde9
LALB_chr_1	8864611	8866056	LALB_chr_1,Parent=peak719	intron	LALB_v3.1_00156	NP_572834.2	Phosphodiesterase 9	Pde9	LALB_v3.1_00156	NP_572834.2	Phosphodiesterase 9	Pde9
LALB_chr_1	8897916	8898504	LALB_chr_1,Parent=peak720	upstream	LALB_v3.1_00156	NP_572834.2	Phosphodiesterase 9	Pde9	LALB_v3.1_00156	NP_572834.2	Phosphodiesterase 9	Pde9
LALB_chr_1	8929275	8931203	LALB_chr_1,Parent=peak721	intergenic	NA	NA	NA	NA		NA	NA	NA
LALB_chr_1	8932114	8932802	LALB_chr_1,Parent=peak722	intergenic	NA	NA	NA	NA		NA	NA	NA
LALB_chr_1	8933632	8934637	LALB_chr_1,Parent=peak723	intergenic	NA	NA	NA	NA		NA	NA	NA
LALB_chr_1	8952255	8953098	LALB_chr_1,Parent=peak724	intergenic	NA	NA	NA	NA		NA	NA	NA
LALB_chr_1	8969344	8970800	LALB_chr_1,Parent=peak725	intergenic	NA	NA	NA	NA		NA	NA	NA
LALB_chr_1	8974735	8975810	LALB_chr_1,Parent=peak726	intergenic	NA	NA	NA	NA		NA	NA	NA
LALB_chr_1	8983640	8984376	LALB_chr_1,Parent=peak727	intergenic	NA	NA	NA	NA		NA	NA	NA
LALB_chr_1	8986491	8987521	LALB_chr_1,Parent=peak728	intergenic	NA	NA	NA	NA		NA	NA	NA
LALB_chr_1	8990866	8991820	LALB_chr_1,Parent=peak729	intergenic	NA	NA	NA	NA		NA	NA	NA
LALB_chr_1	8994603	8995887	LALB_chr_1,Parent=peak730	downstream	LALB_v3.1_00157,LALB_v3.1_00158	NP_001014633.2	RNA polymerase II subunit D	Polr2D	LALB_v3.1_00157,LALB_v3.1_00158	NP_001014633.2	RNA polymerase II subunit D	Polr2D
LALB_chr_1	9000026	9001583	LALB_chr_1,Parent=peak731	downstream	LALB_v3.1_00157,LALB_v3.1_00158	NP_001014633.2	RNA polymerase II subunit D	Polr2D	LALB_v3.1_00157,LALB_v3.1_00158	NP_001014633.2	RNA polymerase II subunit D	Polr2D
LALB_chr_1	9043522	9044409	LALB_chr_1,Parent=peak732	intron	LALB_v3.1_00159	NP_524227.1	Neprilysin 2	Nep2	LALB_v3.1_00160,LALB_v3.1_00159	NP_570011.1,NP_524227.1	eukaryotic translation initiation factor 3 subunit g1,Neprilysin 2	eIF3g1,Nep2
LALB_chr_1	9055320	9057103	LALB_chr_1,Parent=peak733	promoter	LALB_v3.1_00160	NP_570011.1	eukaryotic translation initiation factor 3 subunit g1	eIF3g1	LALB_v3.1_00160,LALB_v3.1_00159	NP_570011.1,NP_524227.1	eukaryotic translation initiation factor 3 subunit g1,Neprilysin 2	eIF3g1,Nep2
LALB_chr_1	9058883	9060959	LALB_chr_1,Parent=peak734	upstream	LALB_v3.1_00160	NP_570011.1	eukaryotic translation initiation factor 3 subunit g1	eIF3g1	LALB_v3.1_00160,LALB_v3.1_00159	NP_570011.1,NP_524227.1	eukaryotic translation initiation factor 3 subunit g1,Neprilysin 2	eIF3g1,Nep2
LALB_chr_1	9061452	9062780	LALB_chr_1,Parent=peak735	upstream	LALB_v3.1_00160,LALB_v3.1_00161	NP_570011.1,NP_524775.1	eukaryotic translation initiation factor 3 subunit g1,clockwork orange	eIF3g1,cwo	LALB_v3.1_00160,LALB_v3.1_00161	NP_570011.1,NP_524775.1	eukaryotic translation initiation factor 3 subunit g1,clockwork orange	eIF3g1,cwo
LALB_chr_1	9064514	9066165	LALB_chr_1,Parent=peak736	upstream	LALB_v3.1_00161	NP_524775.1	clockwork orange	cwo	LALB_v3.1_00161	NP_524775.1	clockwork orange	cwo
LALB_chr_1	9067095	9068585	LALB_chr_1,Parent=peak737	promoter	LALB_v3.1_00161	NP_524775.1	clockwork orange	cwo	LALB_v3.1_00161	NP_524775.1	clockwork orange	cwo
LALB_chr_1	9071613	9072360	LALB_chr_1,Parent=peak738	promoter	LALB_v3.1_00161	NP_524775.1	clockwork orange	cwo	LALB_v3.1_00161	NP_524775.1	clockwork orange	cwo
LALB_chr_1	9077797	9079814	LALB_chr_1,Parent=peak739	intron	LALB_v3.1_00161	NP_524775.1	clockwork orange	cwo	LALB_v3.1_00161	NP_524775.1	clockwork orange	cwo
LALB_chr_1	9083670	9084559	LALB_chr_1,Parent=peak740	intron	LALB_v3.1_00161	NP_524775.1	clockwork orange	cwo	LALB_v3.1_00161	NP_524775.1	clockwork orange	cwo
LALB_chr_1	9095431	9096599	LALB_chr_1,Parent=peak741	intron	LALB_v3.1_00161	NP_524775.1	clockwork orange	cwo	LALB_v3.1_00161	NP_524775.1	clockwork orange	cwo
LALB_chr_1	9109851	9111142	LALB_chr_1,Parent=peak742	intron	LALB_v3.1_00161	NP_524775.1	clockwork orange	cwo	LALB_v3.1_00161	NP_524775.1	clockwork orange	cwo
LALB_chr_1	9119553	9121466	LALB_chr_1,Parent=peak743	TSS_flank	LALB_v3.1_00161	NP_524775.1	clockwork orange	cwo	LALB_v3.1_00161,LALB_v3.1_00162	NP_524775.1	clockwork orange	cwo
LALB_chr_1	9142204	9142990	LALB_chr_1,Parent=peak744	intron	LALB_v3.1_00163	NP_569983.1	uncharacterized protein, isoform A	CG3630	LALB_v3.1_00163	NP_569983.1	uncharacterized protein, isoform A	CG3630
LALB_chr_1	9157933	9158907	LALB_chr_1,Parent=peak745	intron	LALB_v3.1_00165	NA	NA	NA	LALB_v3.1_00163,LALB_v3.1_00164,LALB_v3.1_00165	NP_569983.1	uncharacterized protein, isoform A	CG3630
LALB_chr_1	9161127	9164587	LALB_chr_1,Parent=peak746	intron	LALB_v3.1_00165	NA	NA	NA	LALB_v3.1_00163,LALB_v3.1_00164,LALB_v3.1_00165	NP_569983.1	uncharacterized protein, isoform A	CG3630
LALB_chr_1	9164601	9166608	LALB_chr_1,Parent=peak747	intron	LALB_v3.1_00165	NA	NA	NA	LALB_v3.1_00164,LALB_v3.1_00165	NA	NA	NA
LALB_chr_1	9169424	9170409	LALB_chr_1,Parent=peak748	intron	LALB_v3.1_00165	NA	NA	NA	LALB_v3.1_00165	NA	NA	NA
LALB_chr_1	9172125	9172915	LALB_chr_1,Parent=peak749	intron	LALB_v3.1_00165	NA	NA	NA	LALB_v3.1_00165	NA	NA	NA
LALB_chr_1	9174540	9175266	LALB_chr_1,Parent=peak750	intron	LALB_v3.1_00165	NA	NA	NA	LALB_v3.1_00165	NA	NA	NA
LALB_chr_1	9182226	9183080	LALB_chr_1,Parent=peak751	intron	LALB_v3.1_00165	NA	NA	NA	LALB_v3.1_00165	NA	NA	NA
LALB_chr_1	9186710	9187593	LALB_chr_1,Parent=peak752	intron	LALB_v3.1_00165	NA	NA	NA	LALB_v3.1_00165	NA	NA	NA
LALB_chr_1	9194595	9195784	LALB_chr_1,Parent=peak753	intron	LALB_v3.1_00165	NA	NA	NA	LALB_v3.1_00165	NA	NA	NA
LALB_chr_1	9199273	9200328	LALB_chr_1,Parent=peak754	intron	LALB_v3.1_00165	NA	NA	NA	LALB_v3.1_00165	NA	NA	NA
LALB_chr_1	9210760	9211982	LALB_chr_1,Parent=peak755	upstream	LALB_v3.1_00165	NA	NA	NA	LALB_v3.1_00165,LALB_v3.1_00166	NA	NA	NA
LALB_chr_1	9212498	9213536	LALB_chr_1,Parent=peak756	upstream	LALB_v3.1_00165	NA	NA	NA	LALB_v3.1_00165,LALB_v3.1_00166	NA	NA	NA
LALB_chr_1	9225355	9226203	LALB_chr_1,Parent=peak757	intron	LALB_v3.1_00166	NA	NA	NA	LALB_v3.1_00166	NA	NA	NA
LALB_chr_1	9240155	9241666	LALB_chr_1,Parent=peak758	promoter	LALB_v3.1_00167	NA	NA	NA	LALB_v3.1_00167	NA	NA	NA
LALB_chr_1	9245502	9246876	LALB_chr_1,Parent=peak759	intron	LALB_v3.1_00167	NA	NA	NA	LALB_v3.1_00168,LALB_v3.1_00167	NA	NA	NA
LALB_chr_1	9247150	9248078	LALB_chr_1,Parent=peak760	intron	LALB_v3.1_00167	NA	NA	NA	LALB_v3.1_00168,LALB_v3.1_00167	NA	NA	NA
LALB_chr_1	9290072	9290975	LALB_chr_1,Parent=peak761	promoter	LALB_v3.1_00171	NP_610443.1	Prophenoloxidase 2	PPO2	LALB_v3.1_00171,LALB_v3.1_00170,LALB_v3.1_00172,LALB_v3.1_00173	NP_610443.1,NP_650706.1,NP_610443.1,NP_610443.1	Prophenoloxidase 2,uncharacterized protein,Prophenoloxidase 2,Prophenoloxidase 2	PPO2,CG7131,PPO2,PPO2
LALB_chr_1	9318086	9318897	LALB_chr_1,Parent=peak762	promoter	LALB_v3.1_00175,LALB_v3.1_00177	NP_611856.1,NP_611375.2	thoc5,Major Facilitator Superfamily Transporter 15	thoc5,MFS15	LALB_v3.1_00175,LALB_v3.1_00177,LALB_v3.1_00174,LALB_v3.1_00176	NP_611856.1,NP_611375.2,NP_611708.2,NP_723996.1	thoc5,Major Facilitator Superfamily Transporter 15,uncharacterized protein,gluon	thoc5,MFS15,CG30259,glu
LALB_chr_1	9352888	9353593	LALB_chr_1,Parent=peak763	intron	LALB_v3.1_00178	NA	NA	NA	LALB_v3.1_00179,LALB_v3.1_00178	NA	NA	NA
LALB_chr_1	9357291	9357968	LALB_chr_1,Parent=peak764	intron	LALB_v3.1_00179	NA	NA	NA	LALB_v3.1_00178,LALB_v3.1_00179	NA	NA	NA
LALB_chr_1	9361413	9362828	LALB_chr_1,Parent=peak765	intron	LALB_v3.1_00179	NA	NA	NA	LALB_v3.1_00178,LALB_v3.1_00180,LALB_v3.1_00179	NA	NA	NA
LALB_chr_1	9404738	9405389	LALB_chr_1,Parent=peak766	intron	LALB_v3.1_00181	NA	NA	NA	LALB_v3.1_00181	NA	NA	NA
LALB_chr_1	9420805	9421483	LALB_chr_1,Parent=peak767	intron	LALB_v3.1_00181	NA	NA	NA	LALB_v3.1_00181	NA	NA	NA
LALB_chr_1	9424341	9425782	LALB_chr_1,Parent=peak768	intron	LALB_v3.1_00181	NA	NA	NA	LALB_v3.1_00181	NA	NA	NA
LALB_chr_1	9431743	9432647	LALB_chr_1,Parent=peak769	intron	LALB_v3.1_00181	NA	NA	NA	LALB_v3.1_00181	NA	NA	NA
LALB_chr_1	9446146	9446949	LALB_chr_1,Parent=peak770	intron	LALB_v3.1_00181	NA	NA	NA	LALB_v3.1_00181	NA	NA	NA
LALB_chr_1	9465612	9466568	LALB_chr_1,Parent=peak771	intron	LALB_v3.1_00181	NA	NA	NA	LALB_v3.1_00181	NA	NA	NA
LALB_chr_1	9470211	9471175	LALB_chr_1,Parent=peak772	intron	LALB_v3.1_00181	NA	NA	NA	LALB_v3.1_00181	NA	NA	NA
LALB_chr_1	9480125	9480830	LALB_chr_1,Parent=peak773	intron	LALB_v3.1_00181	NA	NA	NA	LALB_v3.1_00181	NA	NA	NA
LALB_chr_1	9489250	9490766	LALB_chr_1,Parent=peak774	promoter	LALB_v3.1_00181	NA	NA	NA	LALB_v3.1_00181,LALB_v3.1_00182	NP_650330.3	forkhead box, sub-group O	foxo
LALB_chr_1	9495497	9497472	LALB_chr_1,Parent=peak775	TSS_flank	LALB_v3.1_00182	NP_650330.3	forkhead box, sub-group O	foxo	LALB_v3.1_00181,LALB_v3.1_00182,	NP_650330.3	forkhead box, sub-group O	foxo
LALB_chr_1	9508175	9508800	LALB_chr_1,Parent=peak776	intron	LALB_v3.1_00182	NP_650330.3	forkhead box, sub-group O	foxo	LALB_v3.1_00182	NP_650330.3	forkhead box, sub-group O	foxo
LALB_chr_1	9512436	9513705	LALB_chr_1,Parent=peak777	intron	LALB_v3.1_00182	NP_650330.3	forkhead box, sub-group O	foxo	LALB_v3.1_00182	NP_650330.3	forkhead box, sub-group O	foxo
LALB_chr_1	9523555	9525031	LALB_chr_1,Parent=peak778	intron	LALB_v3.1_00182	NP_650330.3	forkhead box, sub-group O	foxo	LALB_v3.1_00182	NP_650330.3	forkhead box, sub-group O	foxo
LALB_chr_1	9533557	9534249	LALB_chr_1,Parent=peak779	intron	LALB_v3.1_00182	NP_650330.3	forkhead box, sub-group O	foxo	LALB_v3.1_00182	NP_650330.3	forkhead box, sub-group O	foxo
LALB_chr_1	9536861	9538116	LALB_chr_1,Parent=peak780	intron	LALB_v3.1_00182	NP_650330.3	forkhead box, sub-group O	foxo	LALB_v3.1_00182	NP_650330.3	forkhead box, sub-group O	foxo
LALB_chr_1	9542668	9543513	LALB_chr_1,Parent=peak781	intron	LALB_v3.1_00182	NP_650330.3	forkhead box, sub-group O	foxo	LALB_v3.1_00182	NP_650330.3	forkhead box, sub-group O	foxo
LALB_chr_1	9551412	9553467	LALB_chr_1,Parent=peak782	intron	LALB_v3.1_00182	NP_650330.3	forkhead box, sub-group O	foxo	LALB_v3.1_00182	NP_650330.3	forkhead box, sub-group O	foxo
LALB_chr_1	9561271	9562179	LALB_chr_1,Parent=peak783	intron	LALB_v3.1_00182	NP_650330.3	forkhead box, sub-group O	foxo	LALB_v3.1_00182	NP_650330.3	forkhead box, sub-group O	foxo
LALB_chr_1	9574210	9575493	LALB_chr_1,Parent=peak784	intron	LALB_v3.1_00182	NP_650330.3	forkhead box, sub-group O	foxo	LALB_v3.1_00182	NP_650330.3	forkhead box, sub-group O	foxo
LALB_chr_1	9578393	9579275	LALB_chr_1,Parent=peak785	intron	LALB_v3.1_00182	NP_650330.3	forkhead box, sub-group O	foxo	LALB_v3.1_00182	NP_650330.3	forkhead box, sub-group O	foxo
LALB_chr_1	9598508	9600418	LALB_chr_1,Parent=peak786	intron	LALB_v3.1_00182	NP_650330.3	forkhead box, sub-group O	foxo	LALB_v3.1_00182	NP_650330.3	forkhead box, sub-group O	foxo
LALB_chr_1	9614715	9616004	LALB_chr_1,Parent=peak787	intron	LALB_v3.1_00182	NP_650330.3	forkhead box, sub-group O	foxo	LALB_v3.1_00182	NP_650330.3	forkhead box, sub-group O	foxo
LALB_chr_1	9623475	9625167	LALB_chr_1,Parent=peak788	intron	LALB_v3.1_00182	NP_650330.3	forkhead box, sub-group O	foxo	LALB_v3.1_00182	NP_650330.3	forkhead box, sub-group O	foxo
LALB_chr_1	9625585	9626230	LALB_chr_1,Parent=peak789	intron	LALB_v3.1_00182	NP_650330.3	forkhead box, sub-group O	foxo	LALB_v3.1_00182	NP_650330.3	forkhead box, sub-group O	foxo
LALB_chr_1	9643621	9645313	LALB_chr_1,Parent=peak790	intron	LALB_v3.1_00182	NP_650330.3	forkhead box, sub-group O	foxo	LALB_v3.1_00182	NP_650330.3	forkhead box, sub-group O	foxo
LALB_chr_1	9663804	9664379	LALB_chr_1,Parent=peak791	intergenic	NA	NA	NA	NA		NA	NA	NA
LALB_chr_1	9680284	9681186	LALB_chr_1,Parent=peak792	intergenic	NA	NA	NA	NA		NA	NA	NA
LALB_chr_1	9684764	9686276	LALB_chr_1,Parent=peak793	intergenic	NA	NA	NA	NA		NA	NA	NA
LALB_chr_1	9708235	9709058	LALB_chr_1,Parent=peak794	downstream	LALB_v3.1_00183	NA	NA	NA	LALB_v3.1_00183	NA	NA	NA
LALB_chr_1	9720776	9721885	LALB_chr_1,Parent=peak795	intron	LALB_v3.1_00183	NA	NA	NA	LALB_v3.1_00183	NA	NA	NA
LALB_chr_1	9726865	9728112	LALB_chr_1,Parent=peak796	intron	LALB_v3.1_00183	NA	NA	NA	LALB_v3.1_00183	NA	NA	NA
LALB_chr_1	9734728	9735570	LALB_chr_1,Parent=peak797	promoter	LALB_v3.1_00183	NA	NA	NA	LALB_v3.1_00183	NA	NA	NA
LALB_chr_1	9736215	9738249	LALB_chr_1,Parent=peak798	intron	LALB_v3.1_00183	NA	NA	NA	LALB_v3.1_00183	NA	NA	NA
LALB_chr_1	9740930	9741795	LALB_chr_1,Parent=peak799	intron	LALB_v3.1_00183	NA	NA	NA	LALB_v3.1_00183	NA	NA	NA
LALB_chr_1	9761029	9761684	LALB_chr_1,Parent=peak800	intron	LALB_v3.1_00183	NA	NA	NA	LALB_v3.1_00183	NA	NA	NA
LALB_chr_1	9809815	9810639	LALB_chr_1,Parent=peak801	promoter	LALB_v3.1_00185	NA	NA	NA	LALB_v3.1_00185,LALB_v3.1_00184	NP_524226.1	Karyopherin beta 3	Karybeta3
LALB_chr_1	9823466	9825062	LALB_chr_1,Parent=peak802	TSS_flank	LALB_v3.1_00186	NA	NA	NA	LALB_v3.1_00186,LALB_v3.1_00185	NA	NA	NA
LALB_chr_1	9852952	9853883	LALB_chr_1,Parent=peak803	intergenic	NA	NA	NA	NA		NA	NA	NA
LALB_chr_1	9874115	9875230	LALB_chr_1,Parent=peak804	intergenic	NA	NA	NA	NA		NA	NA	NA
LALB_chr_1	9876723	9877187	LALB_chr_1,Parent=peak805	intergenic	NA	NA	NA	NA		NA	NA	NA
LALB_chr_1	9886045	9889327	LALB_chr_1,Parent=peak806	intergenic	NA	NA	NA	NA		NA	NA	NA
LALB_chr_1	9890315	9890885	LALB_chr_1,Parent=peak807	intergenic	NA	NA	NA	NA		NA	NA	NA
LALB_chr_1	9896865	9897846	LALB_chr_1,Parent=peak808	intergenic	NA	NA	NA	NA		NA	NA	NA
LALB_chr_1	9911370	9912226	LALB_chr_1,Parent=peak809	intergenic	NA	NA	NA	NA		NA	NA	NA
LALB_chr_1	9912987	9914821	LALB_chr_1,Parent=peak810	intergenic	NA	NA	NA	NA		NA	NA	NA
LALB_chr_1	9937828	9938535	LALB_chr_1,Parent=peak811	promoter	LALB_v3.1_00187	NA	NA	NA	LALB_v3.1_00187	NA	NA	NA
LALB_chr_1	9971196	9972533	LALB_chr_1,Parent=peak812	intron	LALB_v3.1_00187	NA	NA	NA	LALB_v3.1_00187	NA	NA	NA
LALB_chr_1	9994732	9995491	LALB_chr_1,Parent=peak813	intron	LALB_v3.1_00187	NA	NA	NA	LALB_v3.1_00187	NA	NA	NA
LALB_chr_1	10025239	10026129	LALB_chr_1,Parent=peak814	intron	LALB_v3.1_00187	NA	NA	NA	LALB_v3.1_00187	NA	NA	NA
LALB_chr_1	10027648	10028639	LALB_chr_1,Parent=peak815	intron	LALB_v3.1_00187	NA	NA	NA	LALB_v3.1_00187	NA	NA	NA
LALB_chr_1	10056070	10056680	LALB_chr_1,Parent=peak816	intron	LALB_v3.1_00187	NA	NA	NA	LALB_v3.1_00187	NA	NA	NA
LALB_chr_1	10083148	10083736	LALB_chr_1,Parent=peak817	intron	LALB_v3.1_00187	NA	NA	NA	LALB_v3.1_00187	NA	NA	NA
LALB_chr_1	10086203	10086998	LALB_chr_1,Parent=peak818	intron	LALB_v3.1_00187	NA	NA	NA	LALB_v3.1_00187	NA	NA	NA
LALB_chr_1	10114425	10115980	LALB_chr_1,Parent=peak819	intron	LALB_v3.1_00187	NA	NA	NA	LALB_v3.1_00187	NA	NA	NA
LALB_chr_1	10130629	10131728	LALB_chr_1,Parent=peak820	upstream	LALB_v3.1_00188	NA	NA	NA	LALB_v3.1_00188,LALB_v3.1_00187	NA	NA	NA
LALB_chr_1	10164864	10165664	LALB_chr_1,Parent=peak821	intron	LALB_v3.1_00191	NP_728924.2	Gustatory receptor 64f	Gr64f	LALB_v3.1_00191	NP_728924.2	Gustatory receptor 64f	Gr64f
LALB_chr_1	10192464	10193228	LALB_chr_1,Parent=peak822	promoter	LALB_v3.1_00192	NA	NA	NA	LALB_v3.1_00192,LALB_v3.1_00193	NA	NA	NA
LALB_chr_1	10194748	10199426	LALB_chr_1,Parent=peak823	promoter	LALB_v3.1_00192	NA	NA	NA	LALB_v3.1_00192,LALB_v3.1_00193	NA	NA	NA
LALB_chr_1	10217963	10219045	LALB_chr_1,Parent=peak824	promoter	LALB_v3.1_00194	NP_001033845.1	drop dead	drd	LALB_v3.1_00194	NP_001033845.1	drop dead	drd
LALB_chr_1	10222506	10223440	LALB_chr_1,Parent=peak825	intron	LALB_v3.1_00194	NP_001033845.1	drop dead	drd	LALB_v3.1_00194	NP_001033845.1	drop dead	drd
LALB_chr_1	10246058	10246971	LALB_chr_1,Parent=peak826	promoter	LALB_v3.1_00195,LALB_v3.1_00196	NP_733010.1	Extended synaptotagmin-like protein 2	Esyt2	LALB_v3.1_00195,LALB_v3.1_00196,LALB_v3.1_00197	NP_733010.1,NP_573075.1	Extended synaptotagmin-like protein 2,EF-hand domain containing 1.1	Esyt2,Efhc1.1
LALB_chr_1	10266489	10267719	LALB_chr_1,Parent=peak827	intron	LALB_v3.1_00198	NA	NA	NA	LALB_v3.1_00197,LALB_v3.1_00198	NP_573075.1	EF-hand domain containing 1.1	Efhc1.1
LALB_chr_1	10301890	10303507	LALB_chr_1,Parent=peak828	intron	LALB_v3.1_00200	NA	NA	NA	LALB_v3.1_00199,LALB_v3.1_00202,LALB_v3.1_00201,LALB_v3.1_00200	NP_650962.1	Isopentenyl-diphosphate delta isomerase	Idi
LALB_chr_1	10306850	10307884	LALB_chr_1,Parent=peak829	promoter	LALB_v3.1_00200,LALB_v3.1_00202	NA	NA	NA	LALB_v3.1_00200,LALB_v3.1_00202,LALB_v3.1_00204,LALB_v3.1_00201,LALB_v3.1_00203	NP_651899.2,NP_650962.1,NP_649279.2	uncharacterized protein,Isopentenyl-diphosphate delta isomerase,uncharacterized protein	CG42233,Idi,CG10581
LALB_chr_1	10343102	10343866	LALB_chr_1,Parent=peak830	intron	LALB_v3.1_00207	NP_649226.1	uncharacterized protein, isoform A	CG5910	LALB_v3.1_00207	NP_649226.1	uncharacterized protein, isoform A	CG5910
LALB_chr_1	10360163	10360793	LALB_chr_1,Parent=peak831	downstream	LALB_v3.1_00207,LALB_v3.1_00208	NP_649226.1	uncharacterized protein, isoform A	CG5910	LALB_v3.1_00207,LALB_v3.1_00208	NP_649226.1	uncharacterized protein, isoform A	CG5910
LALB_chr_1	10363671	10365399	LALB_chr_1,Parent=peak832	downstream	LALB_v3.1_00208	NA	NA	NA	LALB_v3.1_00208	NA	NA	NA
LALB_chr_1	10371382	10372111	LALB_chr_1,Parent=peak833	intergenic	NA	NA	NA	NA		NA	NA	NA
LALB_chr_1	10373301	10374050	LALB_chr_1,Parent=peak834	intergenic	NA	NA	NA	NA		NA	NA	NA
LALB_chr_1	10377337	10378735	LALB_chr_1,Parent=peak835	intergenic	NA	NA	NA	NA		NA	NA	NA
LALB_chr_1	10381113	10381775	LALB_chr_1,Parent=peak836	intergenic	NA	NA	NA	NA		NA	NA	NA
LALB_chr_1	10385558	10386829	LALB_chr_1,Parent=peak837	intergenic	NA	NA	NA	NA		NA	NA	NA
LALB_chr_1	10389987	10391212	LALB_chr_1,Parent=peak838	upstream	LALB_v3.1_00209	NA	NA	NA	LALB_v3.1_00209	NA	NA	NA
LALB_chr_1	10392211	10393572	LALB_chr_1,Parent=peak839	promoter	LALB_v3.1_00209	NA	NA	NA	LALB_v3.1_00209	NA	NA	NA
LALB_chr_1	10403463	10404628	LALB_chr_1,Parent=peak840	promoter	LALB_v3.1_00210	NP_651088.1	ring finger protein 220	RNF220	LALB_v3.1_00210,LALB_v3.1_00209	NP_651088.1	ring finger protein 220	RNF220
LALB_chr_1	10429866	10430702	LALB_chr_1,Parent=peak841	intron	LALB_v3.1_00210	NP_651088.1	ring finger protein 220	RNF220	LALB_v3.1_00210	NP_651088.1	ring finger protein 220	RNF220
LALB_chr_1	10432906	10434571	LALB_chr_1,Parent=peak842	intron	LALB_v3.1_00210	NP_651088.1	ring finger protein 220	RNF220	LALB_v3.1_00210	NP_651088.1	ring finger protein 220	RNF220
LALB_chr_1	10450653	10451436	LALB_chr_1,Parent=peak843	intron	LALB_v3.1_00210	NP_651088.1	ring finger protein 220	RNF220	LALB_v3.1_00210	NP_651088.1	ring finger protein 220	RNF220
LALB_chr_1	10477376	10478520	LALB_chr_1,Parent=peak844	intron	LALB_v3.1_00210	NP_651088.1	ring finger protein 220	RNF220	LALB_v3.1_00210	NP_651088.1	ring finger protein 220	RNF220
LALB_chr_1	10481055	10482358	LALB_chr_1,Parent=peak845	intron	LALB_v3.1_00210	NP_651088.1	ring finger protein 220	RNF220	LALB_v3.1_00210	NP_651088.1	ring finger protein 220	RNF220
LALB_chr_1	10514341	10515094	LALB_chr_1,Parent=peak846	intron	LALB_v3.1_00210	NP_651088.1	ring finger protein 220	RNF220	LALB_v3.1_00210	NP_651088.1	ring finger protein 220	RNF220
LALB_chr_1	10523524	10525129	LALB_chr_1,Parent=peak847	intron	LALB_v3.1_00210	NP_651088.1	ring finger protein 220	RNF220	LALB_v3.1_00210	NP_651088.1	ring finger protein 220	RNF220
LALB_chr_1	10544344	10545159	LALB_chr_1,Parent=peak848	intron	LALB_v3.1_00210	NP_651088.1	ring finger protein 220	RNF220	LALB_v3.1_00210	NP_651088.1	ring finger protein 220	RNF220
LALB_chr_1	10552580	10554028	LALB_chr_1,Parent=peak849	intron	LALB_v3.1_00210	NP_651088.1	ring finger protein 220	RNF220	LALB_v3.1_00210	NP_651088.1	ring finger protein 220	RNF220
LALB_chr_1	10558284	10558902	LALB_chr_1,Parent=peak850	intron	LALB_v3.1_00210	NP_651088.1	ring finger protein 220	RNF220	LALB_v3.1_00210	NP_651088.1	ring finger protein 220	RNF220
LALB_chr_1	10584659	10585853	LALB_chr_1,Parent=peak851	intron	LALB_v3.1_00210	NP_651088.1	ring finger protein 220	RNF220	LALB_v3.1_00210	NP_651088.1	ring finger protein 220	RNF220
LALB_chr_1	10592509	10593487	LALB_chr_1,Parent=peak852	intron	LALB_v3.1_00210	NP_651088.1	ring finger protein 220	RNF220	LALB_v3.1_00210	NP_651088.1	ring finger protein 220	RNF220
LALB_chr_1	10599615	10600735	LALB_chr_1,Parent=peak853	intron	LALB_v3.1_00210	NP_651088.1	ring finger protein 220	RNF220	LALB_v3.1_00210	NP_651088.1	ring finger protein 220	RNF220
LALB_chr_1	10615002	10615953	LALB_chr_1,Parent=peak854	downstream	LALB_v3.1_00210,LALB_v3.1_00211	NP_651088.1	ring finger protein 220	RNF220	LALB_v3.1_00210,LALB_v3.1_00211	NP_651088.1	ring finger protein 220	RNF220
LALB_chr_1	10630635	10631491	LALB_chr_1,Parent=peak855	intron	LALB_v3.1_00211	NA	NA	NA	LALB_v3.1_00211	NA	NA	NA
LALB_chr_1	10645231	10646149	LALB_chr_1,Parent=peak856	intron	LALB_v3.1_00211	NA	NA	NA	LALB_v3.1_00211	NA	NA	NA
LALB_chr_1	10678037	10678836	LALB_chr_1,Parent=peak857	intron	LALB_v3.1_00211	NA	NA	NA	LALB_v3.1_00211	NA	NA	NA
LALB_chr_1	10687169	10688634	LALB_chr_1,Parent=peak858	TSS_flank	LALB_v3.1_00211	NA	NA	NA	LALB_v3.1_00211,	NA	NA	NA
LALB_chr_1	10696287	10697489	LALB_chr_1,Parent=peak859	upstream	LALB_v3.1_00211	NA	NA	NA	LALB_v3.1_00211,LALB_v3.1_00212	NA	NA	NA
LALB_chr_1	10703652	10705018	LALB_chr_1,Parent=peak860	intron	LALB_v3.1_00212	NA	NA	NA	LALB_v3.1_00212	NA	NA	NA
LALB_chr_1	10705928	10706865	LALB_chr_1,Parent=peak861	intron	LALB_v3.1_00212	NA	NA	NA	LALB_v3.1_00212	NA	NA	NA
LALB_chr_1	10728739	10729336	LALB_chr_1,Parent=peak862	intron	LALB_v3.1_00212	NA	NA	NA	LALB_v3.1_00212	NA	NA	NA
LALB_chr_1	10733394	10736235	LALB_chr_1,Parent=peak863	intron	LALB_v3.1_00212	NA	NA	NA	LALB_v3.1_00212	NA	NA	NA
LALB_chr_1	10744553	10745973	LALB_chr_1,Parent=peak864	intron	LALB_v3.1_00212	NA	NA	NA	LALB_v3.1_00212	NA	NA	NA
LALB_chr_1	10774541	10775498	LALB_chr_1,Parent=peak865	intergenic	NA	NA	NA	NA		NA	NA	NA
LALB_chr_1	10790070	10791818	LALB_chr_1,Parent=peak866	intergenic	NA	NA	NA	NA		NA	NA	NA
LALB_chr_1	10798096	10799149	LALB_chr_1,Parent=peak867	intergenic	NA	NA	NA	NA		NA	NA	NA
LALB_chr_1	10799775	10801195	LALB_chr_1,Parent=peak868	intergenic	NA	NA	NA	NA		NA	NA	NA
LALB_chr_1	10807282	10808158	LALB_chr_1,Parent=peak869	intergenic	NA	NA	NA	NA		NA	NA	NA
LALB_chr_1	10810173	10811035	LALB_chr_1,Parent=peak870	intergenic	NA	NA	NA	NA		NA	NA	NA
LALB_chr_1	10818427	10819055	LALB_chr_1,Parent=peak871	intergenic	NA	NA	NA	NA		NA	NA	NA
LALB_chr_1	10828399	10829183	LALB_chr_1,Parent=peak872	intergenic	NA	NA	NA	NA		NA	NA	NA
LALB_chr_1	10833382	10834538	LALB_chr_1,Parent=peak873	intergenic	NA	NA	NA	NA		NA	NA	NA
LALB_chr_1	10857797	10858549	LALB_chr_1,Parent=peak874	intron	LALB_v3.1_00214	NA	NA	NA	LALB_v3.1_00213,LALB_v3.1_00214	NA	NA	NA
LALB_chr_1	10859435	10860955	LALB_chr_1,Parent=peak875	intron	LALB_v3.1_00214	NA	NA	NA	LALB_v3.1_00214	NA	NA	NA
LALB_chr_1	10863182	10864541	LALB_chr_1,Parent=peak876	intron	LALB_v3.1_00214	NA	NA	NA	LALB_v3.1_00215,LALB_v3.1_00214	NP_649385.1	RIC1 homolog	Rich
LALB_chr_1	10896921	10898514	LALB_chr_1,Parent=peak877	upstream	LALB_v3.1_00217	NP_650215.1	CCR4-NOT transcription complex subunit 10	Not10	LALB_v3.1_00217	NP_650215.1	CCR4-NOT transcription complex subunit 10	Not10
LALB_chr_1	10907096	10908480	LALB_chr_1,Parent=peak878	upstream	LALB_v3.1_00218	NP_524168.2	cycle	cyc	LALB_v3.1_00218	NP_524168.2	cycle	cyc
LALB_chr_1	10909188	10910018	LALB_chr_1,Parent=peak879	upstream	LALB_v3.1_00218	NP_524168.2	cycle	cyc	LALB_v3.1_00218	NP_524168.2	cycle	cyc
LALB_chr_1	10935265	10936422	LALB_chr_1,Parent=peak880	intron	LALB_v3.1_00218	NP_524168.2	cycle	cyc	LALB_v3.1_00218	NP_524168.2	cycle	cyc
LALB_chr_1	10944392	10945106	LALB_chr_1,Parent=peak881	intron	LALB_v3.1_00218	NP_524168.2	cycle	cyc	LALB_v3.1_00218	NP_524168.2	cycle	cyc
LALB_chr_1	10961465	10962030	LALB_chr_1,Parent=peak882	TSS_flank	LALB_v3.1_00219	NP_609081.1	RNA polymerase I subunit F	Polr1F	LALB_v3.1_00219,LALB_v3.1_00218	NP_609081.1,NP_524168.2	RNA polymerase I subunit F,cycle	Polr1F,cyc
LALB_chr_1	10974627	10975420	LALB_chr_1,Parent=peak883	downstream	LALB_v3.1_00220,LALB_v3.1_00221	NA	NA	NA	LALB_v3.1_00220,LALB_v3.1_00221	NA	NA	NA
LALB_chr_1	10976581	10978071	LALB_chr_1,Parent=peak884	intron	LALB_v3.1_00220	NA	NA	NA	LALB_v3.1_00221,LALB_v3.1_00220	NA	NA	NA
LALB_chr_1	10994906	10996654	LALB_chr_1,Parent=peak885	intron	LALB_v3.1_00221	NA	NA	NA	LALB_v3.1_00221	NA	NA	NA
LALB_chr_1	10999304	11000379	LALB_chr_1,Parent=peak886	intron	LALB_v3.1_00221	NA	NA	NA	LALB_v3.1_00221	NA	NA	NA
LALB_chr_1	11014335	11016147	LALB_chr_1,Parent=peak887	promoter	LALB_v3.1_00221	NA	NA	NA	LALB_v3.1_00221,LALB_v3.1_00222	NA	NA	NA
LALB_chr_1	11073424	11074087	LALB_chr_1,Parent=peak888	promoter	LALB_v3.1_00226	NA	NA	NA	LALB_v3.1_00226,LALB_v3.1_00225	NA	NA	NA
LALB_chr_1	11076191	11076987	LALB_chr_1,Parent=peak889	promoter	LALB_v3.1_00225,LALB_v3.1_00226	NA	NA	NA	LALB_v3.1_00225,LALB_v3.1_00226,LALB_v3.1_00227	NA	NA	NA
LALB_chr_1	11080424	11081528	LALB_chr_1,Parent=peak890	intron	LALB_v3.1_00226	NA	NA	NA	LALB_v3.1_00225,LALB_v3.1_00226,LALB_v3.1_00227	NA	NA	NA
LALB_chr_1	11087427	11089147	LALB_chr_1,Parent=peak891	intron	LALB_v3.1_00227	NA	NA	NA	LALB_v3.1_00226,LALB_v3.1_00228,LALB_v3.1_00227	NA	NA	NA
LALB_chr_1	11097264	11097921	LALB_chr_1,Parent=peak892	promoter	LALB_v3.1_00227	NA	NA	NA	LALB_v3.1_00227,LALB_v3.1_00228	NA	NA	NA
LALB_chr_1	11117430	11118697	LALB_chr_1,Parent=peak893	promoter	LALB_v3.1_00228	NA	NA	NA	LALB_v3.1_00228,LALB_v3.1_00229	NA	NA	NA
LALB_chr_1	11140800	11141586	LALB_chr_1,Parent=peak894	intron	LALB_v3.1_00229	NA	NA	NA	LALB_v3.1_00229,LALB_v3.1_00230	NP_611804.1	wing morphogenesis defect	wmd
LALB_chr_1	11152141	11153818	LALB_chr_1,Parent=peak895	intron	LALB_v3.1_00231	NP_609883.1	uncharacterized protein, isoform A	CG10211	LALB_v3.1_00229,LALB_v3.1_00230,LALB_v3.1_00231	NP_611804.1,NP_609883.1	wing morphogenesis defect,uncharacterized protein, isoform A	wmd,CG10211
LALB_chr_1	11168530	11169652	LALB_chr_1,Parent=peak896	intron	LALB_v3.1_00231	NP_609883.1	uncharacterized protein, isoform A	CG10211	LALB_v3.1_00231	NP_609883.1	uncharacterized protein, isoform A	CG10211
LALB_chr_1	11170464	11172173	LALB_chr_1,Parent=peak897	intron	LALB_v3.1_00231	NP_609883.1	uncharacterized protein, isoform A	CG10211	LALB_v3.1_00231	NP_609883.1	uncharacterized protein, isoform A	CG10211
LALB_chr_1	11188449	11189614	LALB_chr_1,Parent=peak898	upstream	LALB_v3.1_00231	NP_609883.1	uncharacterized protein, isoform A	CG10211	LALB_v3.1_00231	NP_609883.1	uncharacterized protein, isoform A	CG10211
LALB_chr_1	11225795	11226536	LALB_chr_1,Parent=peak899	intron	LALB_v3.1_00236	NP_572245.1	Post-GPI attachment to proteins 1	PGAP1	LALB_v3.1_00234,LALB_v3.1_00238,LALB_v3.1_00240,LALB_v3.1_00235,LALB_v3.1_00237,LALB_v3.1_00239,LALB_v3.1_00236	NP_611353.1,NP_477441.1,NP_609236.2,NP_572245.1	zonda,STIP1 homology and U-box containing protein 1,uncharacterized protein, isoform A,Post-GPI attachment to proteins 1	zda,STUB1,CG13096,PGAP1
LALB_chr_1	11279542	11280133	LALB_chr_1,Parent=peak900	TSS_flank	LALB_v3.1_00247	NP_524490.2	Epidermal stripes and patches	Esp	LALB_v3.1_00247,LALB_v3.1_00246,LALB_v3.1_00248	NP_524490.2	Epidermal stripes and patches	Esp
LALB_chr_1	11284096	11285207	LALB_chr_1,Parent=peak901	promoter	LALB_v3.1_00247	NP_524490.2	Epidermal stripes and patches	Esp	LALB_v3.1_00247,LALB_v3.1_00248	NP_524490.2	Epidermal stripes and patches	Esp
LALB_chr_1	11302850	11303526	LALB_chr_1,Parent=peak902	promoter	LALB_v3.1_00249	NP_611262.1	uncharacterized protein	CG5002	LALB_v3.1_00249	NP_611262.1	uncharacterized protein	CG5002
LALB_chr_1	11310352	11311318	LALB_chr_1,Parent=peak903	intron	LALB_v3.1_00249	NP_611262.1	uncharacterized protein	CG5002	LALB_v3.1_00249	NP_611262.1	uncharacterized protein	CG5002
LALB_chr_1	11312538	11314013	LALB_chr_1,Parent=peak904	intron	LALB_v3.1_00249	NP_611262.1	uncharacterized protein	CG5002	LALB_v3.1_00249	NP_611262.1	uncharacterized protein	CG5002
LALB_chr_1	11327535	11328372	LALB_chr_1,Parent=peak905	upstream	LALB_v3.1_00250	NP_609639.2	uncharacterized protein, isoform C	CG9395	LALB_v3.1_00250	NP_609639.2	uncharacterized protein, isoform C	CG9395
LALB_chr_1	11358675	11359770	LALB_chr_1,Parent=peak906	downstream	LALB_v3.1_00250,LALB_v3.1_00251,LALB_v3.1_00252,LALB_v3.1_00253	NP_609639.2,NP_608470.1,NP_609416.1,NP_573288.1	uncharacterized protein, isoform C,Clusterin associated protein 1,uncharacterized protein, isoform A,uncharacterized protein	CG9395,Cluap1,CG6094,CG6179	LALB_v3.1_00250,LALB_v3.1_00251,LALB_v3.1_00252,LALB_v3.1_00253	NP_609639.2,NP_608470.1,NP_609416.1,NP_573288.1	uncharacterized protein, isoform C,Clusterin associated protein 1,uncharacterized protein, isoform A,uncharacterized protein	CG9395,Cluap1,CG6094,CG6179
LALB_chr_1	11383145	11384697	LALB_chr_1,Parent=peak907	intron	LALB_v3.1_00256	NP_573006.1	uncharacterized protein, isoform A	CG9095	LALB_v3.1_00255,LALB_v3.1_00256	NP_648067.2,NP_573006.1	uncharacterized protein,uncharacterized protein, isoform A	CG9953,CG9095
LALB_chr_1	11418147	11419987	LALB_chr_1,Parent=peak908	upstream	LALB_v3.1_00256	NP_573006.1	uncharacterized protein, isoform A	CG9095	LALB_v3.1_00256	NP_573006.1	uncharacterized protein, isoform A	CG9095
LALB_chr_1	11424171	11425449	LALB_chr_1,Parent=peak909	intergenic	NA	NA	NA	NA		NA	NA	NA
LALB_chr_1	11430778	11432346	LALB_chr_1,Parent=peak910	intergenic	NA	NA	NA	NA		NA	NA	NA
LALB_chr_1	11434396	11435865	LALB_chr_1,Parent=peak911	intergenic	NA	NA	NA	NA		NA	NA	NA
LALB_chr_1	11437474	11438961	LALB_chr_1,Parent=peak912	intergenic	NA	NA	NA	NA		NA	NA	NA
LALB_chr_1	11442049	11444496	LALB_chr_1,Parent=peak913	intergenic	NA	NA	NA	NA		NA	NA	NA
LALB_chr_1	11445893	11446985	LALB_chr_1,Parent=peak914	upstream	LALB_v3.1_00257	NA	NA	NA	LALB_v3.1_00257	NA	NA	NA
LALB_chr_1	11448464	11449745	LALB_chr_1,Parent=peak915	upstream	LALB_v3.1_00257	NA	NA	NA	LALB_v3.1_00257	NA	NA	NA
LALB_chr_1	11481894	11482938	LALB_chr_1,Parent=peak916	intron	LALB_v3.1_00257	NA	NA	NA	LALB_v3.1_00257	NA	NA	NA
LALB_chr_1	11484197	11486954	LALB_chr_1,Parent=peak917	intron	LALB_v3.1_00257	NA	NA	NA	LALB_v3.1_00257	NA	NA	NA
LALB_chr_1	11489405	11490891	LALB_chr_1,Parent=peak918	exon	LALB_v3.1_00257	NA	NA	NA	,LALB_v3.1_00257	NA	NA	NA
LALB_chr_1	11499869	11500704	LALB_chr_1,Parent=peak919	intron	LALB_v3.1_00257	NA	NA	NA	LALB_v3.1_00257	NA	NA	NA
LALB_chr_1	11519943	11520818	LALB_chr_1,Parent=peak920	intron	LALB_v3.1_00260	NA	NA	NA	LALB_v3.1_00258,LALB_v3.1_00259,LALB_v3.1_00261,LALB_v3.1_00260	NP_733184.2,NP_651349.1	uncharacterized protein,Cadherin 96Ca	CG31076,Cad96Ca
LALB_chr_1	11543266	11545125	LALB_chr_1,Parent=peak921	intron	LALB_v3.1_00261	NP_651349.1	Cadherin 96Ca	Cad96Ca	LALB_v3.1_00261,LALB_v3.1_00262,LALB_v3.1_00263	NP_651349.1,NP_523958.2,NP_649102.3	Cadherin 96Ca,quemao,uncharacterized protein	Cad96Ca,qm,CG14086
LALB_chr_1	11556290	11557495	LALB_chr_1,Parent=peak922	intron	LALB_v3.1_00263	NP_649102.3	uncharacterized protein	CG14086	LALB_v3.1_00262,LALB_v3.1_00263	NP_523958.2,NP_649102.3	quemao,uncharacterized protein	qm,CG14086
LALB_chr_1	11570646	11571545	LALB_chr_1,Parent=peak923	promoter	LALB_v3.1_00264	NA	NA	NA	LALB_v3.1_00264,LALB_v3.1_00265,LALB_v3.1_00263	NP_651185.1,NP_649102.3	uncharacterized protein, isoform A,uncharacterized protein	CG10375,CG14086
LALB_chr_1	11572046	11572750	LALB_chr_1,Parent=peak924	TSS_flank	LALB_v3.1_00263	NP_649102.3	uncharacterized protein	CG14086	LALB_v3.1_00263,LALB_v3.1_00264,LALB_v3.1_00265	NP_649102.3,NP_651185.1	uncharacterized protein,uncharacterized protein, isoform A	CG14086,CG10375
LALB_chr_1	11579216	11580191	LALB_chr_1,Parent=peak925	intron	LALB_v3.1_00265	NP_651185.1	uncharacterized protein, isoform A	CG10375	LALB_v3.1_00263,LALB_v3.1_00264,LALB_v3.1_00265,LALB_v3.1_00266	NP_649102.3,NP_651185.1	uncharacterized protein,uncharacterized protein, isoform A	CG14086,CG10375
LALB_chr_1	11592220	11593576	LALB_chr_1,Parent=peak926	intron	LALB_v3.1_00267	NA	NA	NA	LALB_v3.1_00266,LALB_v3.1_00267	NA	NA	NA
LALB_chr_1	11594111	11595454	LALB_chr_1,Parent=peak927	intron	LALB_v3.1_00267	NA	NA	NA	LALB_v3.1_00266,LALB_v3.1_00267	NA	NA	NA
LALB_chr_1	11597015	11598234	LALB_chr_1,Parent=peak928	upstream	LALB_v3.1_00268	NA	NA	NA	LALB_v3.1_00268,,LALB_v3.1_00267	NA	NA	NA
LALB_chr_1	11642885	11643580	LALB_chr_1,Parent=peak929	intron	LALB_v3.1_00269	NA	NA	NA	LALB_v3.1_00269	NA	NA	NA
LALB_chr_1	11691300	11691928	LALB_chr_1,Parent=peak930	downstream	LALB_v3.1_00269	NA	NA	NA	LALB_v3.1_00269	NA	NA	NA
LALB_chr_1	11707645	11709328	LALB_chr_1,Parent=peak931	downstream	LALB_v3.1_00270	NA	NA	NA	LALB_v3.1_00270	NA	NA	NA
LALB_chr_1	11712684	11713718	LALB_chr_1,Parent=peak932	downstream	LALB_v3.1_00270	NA	NA	NA	LALB_v3.1_00270	NA	NA	NA
LALB_chr_1	11726044	11727183	LALB_chr_1,Parent=peak933	intergenic	NA	NA	NA	NA		NA	NA	NA
LALB_chr_1	11739036	11739731	LALB_chr_1,Parent=peak934	intergenic	NA	NA	NA	NA		NA	NA	NA
LALB_chr_1	11739963	11740829	LALB_chr_1,Parent=peak935	intergenic	NA	NA	NA	NA		NA	NA	NA
LALB_chr_1	11741502	11743076	LALB_chr_1,Parent=peak936	intergenic	NA	NA	NA	NA		NA	NA	NA
LALB_chr_1	11755022	11756090	LALB_chr_1,Parent=peak937	intergenic	NA	NA	NA	NA		NA	NA	NA
LALB_chr_1	11771779	11772876	LALB_chr_1,Parent=peak938	intergenic	NA	NA	NA	NA		NA	NA	NA
LALB_chr_1	11812156	11814152	LALB_chr_1,Parent=peak939	intergenic	NA	NA	NA	NA		NA	NA	NA
LALB_chr_1	11836277	11837687	LALB_chr_1,Parent=peak940	intergenic	NA	NA	NA	NA		NA	NA	NA
LALB_chr_1	11850206	11850992	LALB_chr_1,Parent=peak941	intergenic	NA	NA	NA	NA		NA	NA	NA
LALB_chr_1	11856440	11857994	LALB_chr_1,Parent=peak942	intergenic	NA	NA	NA	NA		NA	NA	NA
LALB_chr_1	11862653	11863884	LALB_chr_1,Parent=peak943	intergenic	NA	NA	NA	NA		NA	NA	NA
LALB_chr_1	11864430	11866066	LALB_chr_1,Parent=peak944	intergenic	NA	NA	NA	NA		NA	NA	NA
LALB_chr_1	11871210	11872167	LALB_chr_1,Parent=peak945	intergenic	NA	NA	NA	NA		NA	NA	NA
LALB_chr_1	11917317	11917929	LALB_chr_1,Parent=peak946	intergenic	NA	NA	NA	NA		NA	NA	NA
LALB_chr_1	11930300	11931719	LALB_chr_1,Parent=peak947	intergenic	NA	NA	NA	NA		NA	NA	NA
LALB_chr_1	11938957	11939596	LALB_chr_1,Parent=peak948	intergenic	NA	NA	NA	NA		NA	NA	NA
LALB_chr_1	11947417	11949486	LALB_chr_1,Parent=peak949	intergenic	NA	NA	NA	NA		NA	NA	NA
LALB_chr_1	11959529	11960354	LALB_chr_1,Parent=peak950	promoter	LALB_v3.1_00271	NA	NA	NA	LALB_v3.1_00271	NA	NA	NA
LALB_chr_1	11980499	11982024	LALB_chr_1,Parent=peak951	intron	LALB_v3.1_00271	NA	NA	NA	LALB_v3.1_00271	NA	NA	NA
LALB_chr_1	11988513	11989138	LALB_chr_1,Parent=peak952	intron	LALB_v3.1_00271	NA	NA	NA	LALB_v3.1_00271	NA	NA	NA
LALB_chr_1	12001012	12001824	LALB_chr_1,Parent=peak953	intron	LALB_v3.1_00271	NA	NA	NA	LALB_v3.1_00271	NA	NA	NA
LALB_chr_1	12007116	12007757	LALB_chr_1,Parent=peak954	intron	LALB_v3.1_00271	NA	NA	NA	LALB_v3.1_00271	NA	NA	NA
LALB_chr_1	12013050	12014299	LALB_chr_1,Parent=peak955	intron	LALB_v3.1_00271	NA	NA	NA	LALB_v3.1_00271	NA	NA	NA
LALB_chr_1	12048047	12049158	LALB_chr_1,Parent=peak956	intron	LALB_v3.1_00271	NA	NA	NA	LALB_v3.1_00271	NA	NA	NA
LALB_chr_1	12057085	12057987	LALB_chr_1,Parent=peak957	intron	LALB_v3.1_00271	NA	NA	NA	LALB_v3.1_00271	NA	NA	NA
LALB_chr_1	12085560	12086375	LALB_chr_1,Parent=peak958	intron	LALB_v3.1_00271	NA	NA	NA	LALB_v3.1_00271	NA	NA	NA
LALB_chr_1	12098047	12099780	LALB_chr_1,Parent=peak959	intron	LALB_v3.1_00271	NA	NA	NA	LALB_v3.1_00271	NA	NA	NA
LALB_chr_1	12110572	12112080	LALB_chr_1,Parent=peak960	intron	LALB_v3.1_00271	NA	NA	NA	LALB_v3.1_00271	NA	NA	NA
LALB_chr_1	12131716	12132793	LALB_chr_1,Parent=peak961	downstream	LALB_v3.1_00271	NA	NA	NA	LALB_v3.1_00271	NA	NA	NA
LALB_chr_1	12145122	12146131	LALB_chr_1,Parent=peak962	intergenic	NA	NA	NA	NA		NA	NA	NA
LALB_chr_1	12178567	12180160	LALB_chr_1,Parent=peak963	intergenic	NA	NA	NA	NA		NA	NA	NA
LALB_chr_1	12185892	12187098	LALB_chr_1,Parent=peak964	intergenic	NA	NA	NA	NA		NA	NA	NA
LALB_chr_1	12201924	12202981	LALB_chr_1,Parent=peak965	intergenic	NA	NA	NA	NA		NA	NA	NA
LALB_chr_1	12205159	12206693	LALB_chr_1,Parent=peak966	intergenic	NA	NA	NA	NA		NA	NA	NA
LALB_chr_1	12214651	12215253	LALB_chr_1,Parent=peak967	intergenic	NA	NA	NA	NA		NA	NA	NA
LALB_chr_1	12222188	12222937	LALB_chr_1,Parent=peak968	intergenic	NA	NA	NA	NA		NA	NA	NA
LALB_chr_1	12228046	12229645	LALB_chr_1,Parent=peak969	intergenic	NA	NA	NA	NA		NA	NA	NA
LALB_chr_1	12232064	12233183	LALB_chr_1,Parent=peak970	intergenic	NA	NA	NA	NA		NA	NA	NA
LALB_chr_1	12258267	12259149	LALB_chr_1,Parent=peak971	intergenic	NA	NA	NA	NA		NA	NA	NA
LALB_chr_1	12265198	12265917	LALB_chr_1,Parent=peak972	intergenic	NA	NA	NA	NA		NA	NA	NA
LALB_chr_1	12267350	12268540	LALB_chr_1,Parent=peak973	intergenic	NA	NA	NA	NA		NA	NA	NA
LALB_chr_1	12272426	12273752	LALB_chr_1,Parent=peak974	intergenic	NA	NA	NA	NA		NA	NA	NA
LALB_chr_1	12278430	12279410	LALB_chr_1,Parent=peak975	intergenic	NA	NA	NA	NA		NA	NA	NA
LALB_chr_1	12333158	12335471	LALB_chr_1,Parent=peak976	intergenic	NA	NA	NA	NA		NA	NA	NA
LALB_chr_1	12339893	12341460	LALB_chr_1,Parent=peak977	intergenic	NA	NA	NA	NA		NA	NA	NA
LALB_chr_1	12351774	12354191	LALB_chr_1,Parent=peak978	promoter	LALB_v3.1_00275	NA	NA	NA	LALB_v3.1_00275	NA	NA	NA
LALB_chr_1	12357153	12357734	LALB_chr_1,Parent=peak979	promoter	LALB_v3.1_00275	NA	NA	NA	LALB_v3.1_00275	NA	NA	NA
LALB_chr_1	12358448	12360126	LALB_chr_1,Parent=peak980	TSS_flank	LALB_v3.1_00275	NA	NA	NA	LALB_v3.1_00275	NA	NA	NA
LALB_chr_1	12367274	12369180	LALB_chr_1,Parent=peak981	intron	LALB_v3.1_00275	NA	NA	NA	LALB_v3.1_00275	NA	NA	NA
LALB_chr_1	12376801	12377364	LALB_chr_1,Parent=peak982	intron	LALB_v3.1_00275	NA	NA	NA	LALB_v3.1_00275	NA	NA	NA
LALB_chr_1	12378519	12379278	LALB_chr_1,Parent=peak983	intron	LALB_v3.1_00275	NA	NA	NA	LALB_v3.1_00275	NA	NA	NA
LALB_chr_1	12383573	12384318	LALB_chr_1,Parent=peak984	intron	LALB_v3.1_00275	NA	NA	NA	LALB_v3.1_00275	NA	NA	NA
LALB_chr_1	12388365	12390209	LALB_chr_1,Parent=peak985	intron	LALB_v3.1_00275	NA	NA	NA	LALB_v3.1_00275	NA	NA	NA
LALB_chr_1	12397505	12401796	LALB_chr_1,Parent=peak986	downstream	LALB_v3.1_00275	NA	NA	NA	LALB_v3.1_00275	NA	NA	NA
LALB_chr_1	12408966	12410843	LALB_chr_1,Parent=peak987	intergenic	NA	NA	NA	NA		NA	NA	NA
LALB_chr_1	12421000	12421853	LALB_chr_1,Parent=peak988	intergenic	NA	NA	NA	NA		NA	NA	NA
LALB_chr_1	12422054	12422848	LALB_chr_1,Parent=peak989	intergenic	NA	NA	NA	NA		NA	NA	NA
LALB_chr_1	12427696	12429758	LALB_chr_1,Parent=peak990	intergenic	NA	NA	NA	NA		NA	NA	NA
LALB_chr_1	12439257	12440042	LALB_chr_1,Parent=peak991	intergenic	NA	NA	NA	NA		NA	NA	NA
LALB_chr_1	12445627	12446130	LALB_chr_1,Parent=peak992	intergenic	NA	NA	NA	NA		NA	NA	NA
LALB_chr_1	12448885	12449468	LALB_chr_1,Parent=peak993	intergenic	NA	NA	NA	NA		NA	NA	NA
LALB_chr_1	12450306	12451849	LALB_chr_1,Parent=peak994	intergenic	NA	NA	NA	NA		NA	NA	NA
LALB_chr_1	12458422	12459465	LALB_chr_1,Parent=peak995	intergenic	NA	NA	NA	NA		NA	NA	NA
LALB_chr_1	12469175	12470683	LALB_chr_1,Parent=peak996	intergenic	NA	NA	NA	NA		NA	NA	NA
LALB_chr_1	12472740	12474630	LALB_chr_1,Parent=peak997	intergenic	NA	NA	NA	NA		NA	NA	NA
LALB_chr_1	12475190	12476844	LALB_chr_1,Parent=peak998	intergenic	NA	NA	NA	NA		NA	NA	NA
LALB_chr_1	12482488	12483894	LALB_chr_1,Parent=peak999	intergenic	NA	NA	NA	NA		NA	NA	NA
LALB_chr_1	12484587	12487304	LALB_chr_1,Parent=peak1000	intergenic	NA	NA	NA	NA		NA	NA	NA
LALB_chr_1	12489602	12490970	LALB_chr_1,Parent=peak1001	intergenic	NA	NA	NA	NA		NA	NA	NA
LALB_chr_1	12491553	12493531	LALB_chr_1,Parent=peak1002	downstream	LALB_v3.1_00276	NA	NA	NA	LALB_v3.1_00276	NA	NA	NA
LALB_chr_1	12494054	12497327	LALB_chr_1,Parent=peak1003	downstream	LALB_v3.1_00276	NA	NA	NA	LALB_v3.1_00276	NA	NA	NA
LALB_chr_1	12499465	12500394	LALB_chr_1,Parent=peak1004	downstream	LALB_v3.1_00276	NA	NA	NA	LALB_v3.1_00276	NA	NA	NA
LALB_chr_1	12506567	12508117	LALB_chr_1,Parent=peak1005	intron	LALB_v3.1_00276	NA	NA	NA	LALB_v3.1_00276	NA	NA	NA
LALB_chr_1	12510271	12512257	LALB_chr_1,Parent=peak1006	intron	LALB_v3.1_00276	NA	NA	NA	LALB_v3.1_00276	NA	NA	NA
LALB_chr_1	12525130	12527064	LALB_chr_1,Parent=peak1007	intron	LALB_v3.1_00276	NA	NA	NA	LALB_v3.1_00276	NA	NA	NA
LALB_chr_1	12527439	12529390	LALB_chr_1,Parent=peak1008	intron	LALB_v3.1_00276	NA	NA	NA	LALB_v3.1_00276	NA	NA	NA
LALB_chr_1	12533155	12534075	LALB_chr_1,Parent=peak1009	TSS_flank	LALB_v3.1_00276	NA	NA	NA	LALB_v3.1_00276,LALB_v3.1_00277	NA	NA	NA
LALB_chr_1	12538474	12540185	LALB_chr_1,Parent=peak1010	upstream	LALB_v3.1_00276	NA	NA	NA	LALB_v3.1_00276,LALB_v3.1_00277	NA	NA	NA
LALB_chr_1	12545852	12547040	LALB_chr_1,Parent=peak1011	promoter	LALB_v3.1_00277	NA	NA	NA	LALB_v3.1_00276,LALB_v3.1_00277	NA	NA	NA
LALB_chr_1	12561998	12563283	LALB_chr_1,Parent=peak1012	intergenic	NA	NA	NA	NA		NA	NA	NA
LALB_chr_1	12565379	12567232	LALB_chr_1,Parent=peak1013	intergenic	NA	NA	NA	NA		NA	NA	NA
LALB_chr_1	12569979	12571416	LALB_chr_1,Parent=peak1014	intergenic	NA	NA	NA	NA		NA	NA	NA
LALB_chr_1	12571898	12572540	LALB_chr_1,Parent=peak1015	intergenic	NA	NA	NA	NA		NA	NA	NA
LALB_chr_1	12582543	12583267	LALB_chr_1,Parent=peak1016	intergenic	NA	NA	NA	NA		NA	NA	NA
LALB_chr_1	12585171	12586008	LALB_chr_1,Parent=peak1017	intergenic	NA	NA	NA	NA		NA	NA	NA
LALB_chr_1	12586037	12587724	LALB_chr_1,Parent=peak1018	intergenic	NA	NA	NA	NA		NA	NA	NA
LALB_chr_1	12590651	12591181	LALB_chr_1,Parent=peak1019	intergenic	NA	NA	NA	NA		NA	NA	NA
LALB_chr_1	12592947	12594694	LALB_chr_1,Parent=peak1020	intergenic	NA	NA	NA	NA		NA	NA	NA
LALB_chr_1	12607590	12608681	LALB_chr_1,Parent=peak1021	intergenic	NA	NA	NA	NA		NA	NA	NA
LALB_chr_1	12609377	12610982	LALB_chr_1,Parent=peak1022	intergenic	NA	NA	NA	NA		NA	NA	NA
LALB_chr_1	12617773	12619036	LALB_chr_1,Parent=peak1023	intergenic	NA	NA	NA	NA		NA	NA	NA
LALB_chr_1	12622699	12625567	LALB_chr_1,Parent=peak1024	intergenic	NA	NA	NA	NA		NA	NA	NA
LALB_chr_1	12627829	12628385	LALB_chr_1,Parent=peak1025	intergenic	NA	NA	NA	NA		NA	NA	NA
LALB_chr_1	12639450	12640514	LALB_chr_1,Parent=peak1026	intergenic	NA	NA	NA	NA		NA	NA	NA
LALB_chr_1	12641629	12643215	LALB_chr_1,Parent=peak1027	intergenic	NA	NA	NA	NA		NA	NA	NA
LALB_chr_1	12645135	12646020	LALB_chr_1,Parent=peak1028	intergenic	NA	NA	NA	NA		NA	NA	NA
LALB_chr_1	12649812	12650808	LALB_chr_1,Parent=peak1029	intergenic	NA	NA	NA	NA		NA	NA	NA
LALB_chr_1	12651435	12652811	LALB_chr_1,Parent=peak1030	intergenic	NA	NA	NA	NA		NA	NA	NA
LALB_chr_1	12683878	12685598	LALB_chr_1,Parent=peak1031	TSS_flank	LALB_v3.1_00278	NA	NA	NA	LALB_v3.1_00278,LALB_v3.1_00279,LALB_v3.1_00280,LALB_v3.1_00281	NA	NA	NA
LALB_chr_1	12695166	12696359	LALB_chr_1,Parent=peak1032	promoter	LALB_v3.1_00280,LALB_v3.1_00281	NA	NA	NA	LALB_v3.1_00279,LALB_v3.1_00280,LALB_v3.1_00281,LALB_v3.1_00282	NA	NA	NA
LALB_chr_1	12699810	12701303	LALB_chr_1,Parent=peak1033	promoter	LALB_v3.1_00282	NA	NA	NA	LALB_v3.1_00279,LALB_v3.1_00280,LALB_v3.1_00281,LALB_v3.1_00282	NA	NA	NA
LALB_chr_1	12711933	12714806	LALB_chr_1,Parent=peak1034	downstream	LALB_v3.1_00283	NP_651526.1	uncharacterized protein	CG6271	LALB_v3.1_00283	NP_651526.1	uncharacterized protein	CG6271
LALB_chr_1	12718429	12719543	LALB_chr_1,Parent=peak1035	downstream	LALB_v3.1_00283,LALB_v3.1_00284	NP_651526.1	uncharacterized protein	CG6271	LALB_v3.1_00283,LALB_v3.1_00284	NP_651526.1	uncharacterized protein	CG6271
LALB_chr_1	12738947	12741190	LALB_chr_1,Parent=peak1036	upstream	LALB_v3.1_00284,LALB_v3.1_00285	NA	NA	NA	LALB_v3.1_00284,LALB_v3.1_00285	NA	NA	NA
LALB_chr_1	12748111	12750320	LALB_chr_1,Parent=peak1037	intergenic	NA	NA	NA	NA		NA	NA	NA
LALB_chr_1	12751677	12753020	LALB_chr_1,Parent=peak1038	intergenic	NA	NA	NA	NA		NA	NA	NA
LALB_chr_1	12759565	12760681	LALB_chr_1,Parent=peak1039	intergenic	NA	NA	NA	NA		NA	NA	NA
LALB_chr_1	12760714	12763021	LALB_chr_1,Parent=peak1040	intergenic	NA	NA	NA	NA		NA	NA	NA
LALB_chr_1	12766697	12767455	LALB_chr_1,Parent=peak1041	intergenic	NA	NA	NA	NA		NA	NA	NA
LALB_chr_1	12770094	12770535	LALB_chr_1,Parent=peak1042	intergenic	NA	NA	NA	NA		NA	NA	NA
LALB_chr_1	12777196	12778659	LALB_chr_1,Parent=peak1043	intergenic	NA	NA	NA	NA		NA	NA	NA
LALB_chr_1	12778684	12779490	LALB_chr_1,Parent=peak1044	intergenic	NA	NA	NA	NA		NA	NA	NA
LALB_chr_1	12779770	12781198	LALB_chr_1,Parent=peak1045	intergenic	NA	NA	NA	NA		NA	NA	NA
LALB_chr_1	12784326	12785052	LALB_chr_1,Parent=peak1046	intergenic	NA	NA	NA	NA		NA	NA	NA
LALB_chr_1	12794141	12795607	LALB_chr_1,Parent=peak1047	intergenic	NA	NA	NA	NA		NA	NA	NA
LALB_chr_1	12797081	12798090	LALB_chr_1,Parent=peak1048	intergenic	NA	NA	NA	NA		NA	NA	NA
LALB_chr_1	12798571	12799724	LALB_chr_1,Parent=peak1049	intergenic	NA	NA	NA	NA		NA	NA	NA
LALB_chr_1	12805848	12806848	LALB_chr_1,Parent=peak1050	intergenic	NA	NA	NA	NA		NA	NA	NA
LALB_chr_1	12816477	12817056	LALB_chr_1,Parent=peak1051	intergenic	NA	NA	NA	NA		NA	NA	NA
LALB_chr_1	12850178	12851056	LALB_chr_1,Parent=peak1052	intergenic	NA	NA	NA	NA		NA	NA	NA
LALB_chr_1	12870370	12871926	LALB_chr_1,Parent=peak1053	intergenic	NA	NA	NA	NA		NA	NA	NA
LALB_chr_1	12889915	12890898	LALB_chr_1,Parent=peak1054	intergenic	NA	NA	NA	NA		NA	NA	NA
LALB_chr_1	12899305	12900306	LALB_chr_1,Parent=peak1055	intergenic	NA	NA	NA	NA		NA	NA	NA
LALB_chr_1	12900556	12902349	LALB_chr_1,Parent=peak1056	intergenic	NA	NA	NA	NA		NA	NA	NA
LALB_chr_1	12907158	12907883	LALB_chr_1,Parent=peak1057	intergenic	NA	NA	NA	NA		NA	NA	NA
LALB_chr_1	12911000	12913537	LALB_chr_1,Parent=peak1058	intergenic	NA	NA	NA	NA		NA	NA	NA
LALB_chr_1	12916296	12917486	LALB_chr_1,Parent=peak1059	intergenic	NA	NA	NA	NA		NA	NA	NA
LALB_chr_1	12941772	12942362	LALB_chr_1,Parent=peak1060	intergenic	NA	NA	NA	NA		NA	NA	NA
LALB_chr_1	12955603	12956842	LALB_chr_1,Parent=peak1061	intergenic	NA	NA	NA	NA		NA	NA	NA
LALB_chr_1	12963456	12964412	LALB_chr_1,Parent=peak1062	intergenic	NA	NA	NA	NA		NA	NA	NA
LALB_chr_1	12996502	12997517	LALB_chr_1,Parent=peak1063	promoter	LALB_v3.1_00289	NA	NA	NA	LALB_v3.1_00287,LALB_v3.1_00288,LALB_v3.1_00289,LALB_v3.1_00290,LALB_v3.1_00291	NP_650301.1,NP_649525.1	uncharacterized protein,HIF prolyl hydroxylase	CG9588,Hph
LALB_chr_1	12998604	12999163	LALB_chr_1,Parent=peak1064	intron	LALB_v3.1_00291	NP_649525.1	HIF prolyl hydroxylase	Hph	LALB_v3.1_00288,LALB_v3.1_00289,LALB_v3.1_00290,LALB_v3.1_00292,LALB_v3.1_00291	NP_650301.1,NP_647995.1,NP_649525.1	uncharacterized protein,DNA polymerase epsilon subunit 2,HIF prolyl hydroxylase	CG9588,PolE2,Hph
LALB_chr_1	12999398	13002605	LALB_chr_1,Parent=peak1065	intron	LALB_v3.1_00291	NP_649525.1	HIF prolyl hydroxylase	Hph	LALB_v3.1_00289,LALB_v3.1_00290,LALB_v3.1_00292,LALB_v3.1_00291	NP_647995.1,NP_649525.1	DNA polymerase epsilon subunit 2,HIF prolyl hydroxylase	PolE2,Hph
LALB_chr_1	13010427	13011681	LALB_chr_1,Parent=peak1066	promoter	LALB_v3.1_00292	NP_647995.1	DNA polymerase epsilon subunit 2	PolE2	LALB_v3.1_00292,LALB_v3.1_00291	NP_647995.1,NP_649525.1	DNA polymerase epsilon subunit 2,HIF prolyl hydroxylase	PolE2,Hph
LALB_chr_1	13022625	13023751	LALB_chr_1,Parent=peak1067	intergenic	NA	NA	NA	NA		NA	NA	NA
LALB_chr_1	13024505	13028865	LALB_chr_1,Parent=peak1068	downstream	LALB_v3.1_00293	NP_476686.1	Pox neuro	Poxn	LALB_v3.1_00293	NP_476686.1	Pox neuro	Poxn
LALB_chr_1	13039243	13040635	LALB_chr_1,Parent=peak1069	intron	LALB_v3.1_00293	NP_476686.1	Pox neuro	Poxn	LALB_v3.1_00293	NP_476686.1	Pox neuro	Poxn
LALB_chr_1	13047394	13048088	LALB_chr_1,Parent=peak1070	intron	LALB_v3.1_00293	NP_476686.1	Pox neuro	Poxn	LALB_v3.1_00293	NP_476686.1	Pox neuro	Poxn
LALB_chr_1	13048785	13049671	LALB_chr_1,Parent=peak1071	intron	LALB_v3.1_00293	NP_476686.1	Pox neuro	Poxn	LALB_v3.1_00293	NP_476686.1	Pox neuro	Poxn
LALB_chr_1	13057832	13059058	LALB_chr_1,Parent=peak1072	TSS_flank	LALB_v3.1_00293	NP_476686.1	Pox neuro	Poxn	LALB_v3.1_00293	NP_476686.1	Pox neuro	Poxn
LALB_chr_1	13063432	13064254	LALB_chr_1,Parent=peak1073	promoter	LALB_v3.1_00293	NP_476686.1	Pox neuro	Poxn	LALB_v3.1_00293	NP_476686.1	Pox neuro	Poxn
LALB_chr_1	13067685	13068879	LALB_chr_1,Parent=peak1074	upstream	LALB_v3.1_00293	NP_476686.1	Pox neuro	Poxn	LALB_v3.1_00293	NP_476686.1	Pox neuro	Poxn
LALB_chr_1	13075123	13075711	LALB_chr_1,Parent=peak1075	intergenic	NA	NA	NA	NA		NA	NA	NA
LALB_chr_1	13080989	13082018	LALB_chr_1,Parent=peak1076	intergenic	NA	NA	NA	NA		NA	NA	NA
LALB_chr_1	13088217	13090920	LALB_chr_1,Parent=peak1077	intergenic	NA	NA	NA	NA		NA	NA	NA
LALB_chr_1	13099570	13102829	LALB_chr_1,Parent=peak1078	intergenic	NA	NA	NA	NA		NA	NA	NA
LALB_chr_1	13116918	13117987	LALB_chr_1,Parent=peak1079	upstream	LALB_v3.1_00294	NP_611205.1	Vajk4	Vajk4	LALB_v3.1_00294	NP_611205.1	Vajk4	Vajk4
LALB_chr_1	13122610	13123294	LALB_chr_1,Parent=peak1080	promoter	LALB_v3.1_00294	NP_611205.1	Vajk4	Vajk4	LALB_v3.1_00294	NP_611205.1	Vajk4	Vajk4
LALB_chr_1	13125847	13126965	LALB_chr_1,Parent=peak1081	TSS_flank	LALB_v3.1_00294	NP_611205.1	Vajk4	Vajk4	LALB_v3.1_00294,LALB_v3.1_00295	NP_611205.1	Vajk4	Vajk4
LALB_chr_1	13128610	13129504	LALB_chr_1,Parent=peak1082	upstream	LALB_v3.1_00296	NA	NA	NA	LALB_v3.1_00296,LALB_v3.1_00294,LALB_v3.1_00295	NP_611205.1	Vajk4	Vajk4
LALB_chr_1	13149784	13151299	LALB_chr_1,Parent=peak1083	upstream	LALB_v3.1_00297	NP_476810.1	Wnt oncogene analog 2	Wnt2	LALB_v3.1_00297,LALB_v3.1_00296	NP_476810.1	Wnt oncogene analog 2	Wnt2
LALB_chr_1	13156481	13157276	LALB_chr_1,Parent=peak1084	promoter	LALB_v3.1_00297	NP_476810.1	Wnt oncogene analog 2	Wnt2	LALB_v3.1_00297	NP_476810.1	Wnt oncogene analog 2	Wnt2
LALB_chr_1	13158728	13160216	LALB_chr_1,Parent=peak1085	TSS_flank	LALB_v3.1_00297	NP_476810.1	Wnt oncogene analog 2	Wnt2	LALB_v3.1_00297	NP_476810.1	Wnt oncogene analog 2	Wnt2
LALB_chr_1	13167595	13168481	LALB_chr_1,Parent=peak1086	intron	LALB_v3.1_00297	NP_476810.1	Wnt oncogene analog 2	Wnt2	LALB_v3.1_00297	NP_476810.1	Wnt oncogene analog 2	Wnt2
LALB_chr_1	13180658	13181555	LALB_chr_1,Parent=peak1087	intron	LALB_v3.1_00297	NP_476810.1	Wnt oncogene analog 2	Wnt2	LALB_v3.1_00297	NP_476810.1	Wnt oncogene analog 2	Wnt2
LALB_chr_1	13197150	13198191	LALB_chr_1,Parent=peak1088	intron	LALB_v3.1_00297	NP_476810.1	Wnt oncogene analog 2	Wnt2	LALB_v3.1_00297	NP_476810.1	Wnt oncogene analog 2	Wnt2
LALB_chr_1	13199634	13201473	LALB_chr_1,Parent=peak1089	intron	LALB_v3.1_00297	NP_476810.1	Wnt oncogene analog 2	Wnt2	LALB_v3.1_00297	NP_476810.1	Wnt oncogene analog 2	Wnt2
LALB_chr_1	13202979	13203856	LALB_chr_1,Parent=peak1090	intron	LALB_v3.1_00297	NP_476810.1	Wnt oncogene analog 2	Wnt2	LALB_v3.1_00297	NP_476810.1	Wnt oncogene analog 2	Wnt2
LALB_chr_1	13205576	13206138	LALB_chr_1,Parent=peak1091	intron	LALB_v3.1_00297	NP_476810.1	Wnt oncogene analog 2	Wnt2	LALB_v3.1_00297	NP_476810.1	Wnt oncogene analog 2	Wnt2
LALB_chr_1	13207885	13208515	LALB_chr_1,Parent=peak1092	intron	LALB_v3.1_00297	NP_476810.1	Wnt oncogene analog 2	Wnt2	LALB_v3.1_00297	NP_476810.1	Wnt oncogene analog 2	Wnt2
LALB_chr_1	13210907	13211647	LALB_chr_1,Parent=peak1093	intron	LALB_v3.1_00297	NP_476810.1	Wnt oncogene analog 2	Wnt2	LALB_v3.1_00297	NP_476810.1	Wnt oncogene analog 2	Wnt2
LALB_chr_1	13214721	13215717	LALB_chr_1,Parent=peak1094	intron	LALB_v3.1_00297	NP_476810.1	Wnt oncogene analog 2	Wnt2	LALB_v3.1_00297	NP_476810.1	Wnt oncogene analog 2	Wnt2
LALB_chr_1	13220393	13221913	LALB_chr_1,Parent=peak1095	intron	LALB_v3.1_00297	NP_476810.1	Wnt oncogene analog 2	Wnt2	LALB_v3.1_00297	NP_476810.1	Wnt oncogene analog 2	Wnt2
LALB_chr_1	13223399	13224260	LALB_chr_1,Parent=peak1096	intron	LALB_v3.1_00297	NP_476810.1	Wnt oncogene analog 2	Wnt2	LALB_v3.1_00298,LALB_v3.1_00297	NP_476810.1	Wnt oncogene analog 2	Wnt2
LALB_chr_1	13229219	13231213	LALB_chr_1,Parent=peak1097	promoter	LALB_v3.1_00299	NP_610306.1	uncharacterized protein, isoform A	CG30491	LALB_v3.1_00299,LALB_v3.1_00300,LALB_v3.1_00297,LALB_v3.1_00298	NP_610306.1,NP_650943.1,NP_476810.1	uncharacterized protein, isoform A,Bride of doubletime,Wnt oncogene analog 2	CG30491,Bdbt,Wnt2
LALB_chr_1	13247028	13247859	LALB_chr_1,Parent=peak1098	intron	LALB_v3.1_00301	NA	NA	NA	LALB_v3.1_00299,LALB_v3.1_00300,LALB_v3.1_00301	NP_610306.1,NP_650943.1	uncharacterized protein, isoform A,Bride of doubletime	CG30491,Bdbt
LALB_chr_1	13250765	13251247	LALB_chr_1,Parent=peak1099	TSS_flank	LALB_v3.1_00301	NA	NA	NA	LALB_v3.1_00301	NA	NA	NA
LALB_chr_1	13252459	13253536	LALB_chr_1,Parent=peak1100	promoter	LALB_v3.1_00301	NA	NA	NA	LALB_v3.1_00301,LALB_v3.1_00302	NA	NA	NA
LALB_chr_1	13254410	13255263	LALB_chr_1,Parent=peak1101	promoter	LALB_v3.1_00301	NA	NA	NA	LALB_v3.1_00301,LALB_v3.1_00302	NA	NA	NA
LALB_chr_1	13259257	13260709	LALB_chr_1,Parent=peak1102	promoter	LALB_v3.1_00302	NA	NA	NA	LALB_v3.1_00301,LALB_v3.1_00302	NA	NA	NA
LALB_chr_1	13295530	13297010	LALB_chr_1,Parent=peak1103	intron	LALB_v3.1_00302	NA	NA	NA	LALB_v3.1_00302	NA	NA	NA
LALB_chr_1	13297602	13298737	LALB_chr_1,Parent=peak1104	intron	LALB_v3.1_00302	NA	NA	NA	LALB_v3.1_00302	NA	NA	NA
LALB_chr_1	13299190	13300068	LALB_chr_1,Parent=peak1105	intron	LALB_v3.1_00302	NA	NA	NA	LALB_v3.1_00302	NA	NA	NA
LALB_chr_1	13301483	13302521	LALB_chr_1,Parent=peak1106	intron	LALB_v3.1_00302	NA	NA	NA	LALB_v3.1_00302	NA	NA	NA
LALB_chr_1	13314298	13315429	LALB_chr_1,Parent=peak1107	intron	LALB_v3.1_00302	NA	NA	NA	LALB_v3.1_00302	NA	NA	NA
LALB_chr_1	13317973	13320389	LALB_chr_1,Parent=peak1108	intron	LALB_v3.1_00302	NA	NA	NA	LALB_v3.1_00302	NA	NA	NA
LALB_chr_1	13324853	13326037	LALB_chr_1,Parent=peak1109	intron	LALB_v3.1_00302	NA	NA	NA	LALB_v3.1_00302	NA	NA	NA
LALB_chr_1	13333273	13335934	LALB_chr_1,Parent=peak1110	intron	LALB_v3.1_00302	NA	NA	NA	LALB_v3.1_00302	NA	NA	NA
LALB_chr_1	13342583	13343496	LALB_chr_1,Parent=peak1111	intron	LALB_v3.1_00302	NA	NA	NA	LALB_v3.1_00302	NA	NA	NA
LALB_chr_1	13349022	13349734	LALB_chr_1,Parent=peak1112	intron	LALB_v3.1_00302	NA	NA	NA	LALB_v3.1_00302	NA	NA	NA
LALB_chr_1	13356143	13356847	LALB_chr_1,Parent=peak1113	intron	LALB_v3.1_00302	NA	NA	NA	LALB_v3.1_00302	NA	NA	NA
LALB_chr_1	13357640	13359478	LALB_chr_1,Parent=peak1114	intron	LALB_v3.1_00302	NA	NA	NA	LALB_v3.1_00302	NA	NA	NA
LALB_chr_1	13371486	13372603	LALB_chr_1,Parent=peak1115	intron	LALB_v3.1_00302	NA	NA	NA	LALB_v3.1_00302	NA	NA	NA
LALB_chr_1	13375454	13376104	LALB_chr_1,Parent=peak1116	intron	LALB_v3.1_00302	NA	NA	NA	LALB_v3.1_00302	NA	NA	NA
LALB_chr_1	13377136	13379140	LALB_chr_1,Parent=peak1117	intron	LALB_v3.1_00302	NA	NA	NA	LALB_v3.1_00302	NA	NA	NA
LALB_chr_1	13383337	13384252	LALB_chr_1,Parent=peak1118	intron	LALB_v3.1_00302	NA	NA	NA	LALB_v3.1_00302	NA	NA	NA
LALB_chr_1	13405427	13406070	LALB_chr_1,Parent=peak1119	promoter	LALB_v3.1_00303	NA	NA	NA	LALB_v3.1_00303	NA	NA	NA
LALB_chr_1	13429442	13430599	LALB_chr_1,Parent=peak1120	intergenic	NA	NA	NA	NA		NA	NA	NA
LALB_chr_1	13457215	13457848	LALB_chr_1,Parent=peak1121	upstream	LALB_v3.1_00304	NA	NA	NA	LALB_v3.1_00304	NA	NA	NA
LALB_chr_1	13458269	13459189	LALB_chr_1,Parent=peak1122	upstream	LALB_v3.1_00304	NA	NA	NA	LALB_v3.1_00304	NA	NA	NA
LALB_chr_1	13466524	13467251	LALB_chr_1,Parent=peak1123	intergenic	NA	NA	NA	NA		NA	NA	NA
LALB_chr_1	13472489	13473534	LALB_chr_1,Parent=peak1124	upstream	LALB_v3.1_00305	NA	NA	NA	LALB_v3.1_00305	NA	NA	NA
LALB_chr_1	13475581	13476380	LALB_chr_1,Parent=peak1125	upstream	LALB_v3.1_00305	NA	NA	NA	LALB_v3.1_00305	NA	NA	NA
LALB_chr_1	13488721	13490640	LALB_chr_1,Parent=peak1126	intron	LALB_v3.1_00305	NA	NA	NA	LALB_v3.1_00305	NA	NA	NA
LALB_chr_1	13502380	13503052	LALB_chr_1,Parent=peak1127	intron	LALB_v3.1_00305	NA	NA	NA	LALB_v3.1_00305	NA	NA	NA
LALB_chr_1	13527442	13528857	LALB_chr_1,Parent=peak1128	intron	LALB_v3.1_00305	NA	NA	NA	LALB_v3.1_00305	NA	NA	NA
LALB_chr_1	13533545	13534400	LALB_chr_1,Parent=peak1129	intron	LALB_v3.1_00305	NA	NA	NA	LALB_v3.1_00305	NA	NA	NA
LALB_chr_1	13536629	13537616	LALB_chr_1,Parent=peak1130	intron	LALB_v3.1_00305	NA	NA	NA	LALB_v3.1_00305	NA	NA	NA
LALB_chr_1	13538232	13539631	LALB_chr_1,Parent=peak1131	intron	LALB_v3.1_00305	NA	NA	NA	LALB_v3.1_00305	NA	NA	NA
LALB_chr_1	13541309	13543164	LALB_chr_1,Parent=peak1132	intron	LALB_v3.1_00305	NA	NA	NA	LALB_v3.1_00305	NA	NA	NA
LALB_chr_1	13543814	13544550	LALB_chr_1,Parent=peak1133	intron	LALB_v3.1_00305	NA	NA	NA	LALB_v3.1_00305	NA	NA	NA
LALB_chr_1	13545256	13546869	LALB_chr_1,Parent=peak1134	intron	LALB_v3.1_00305	NA	NA	NA	LALB_v3.1_00305	NA	NA	NA
LALB_chr_1	13548670	13549326	LALB_chr_1,Parent=peak1135	intron	LALB_v3.1_00305	NA	NA	NA	LALB_v3.1_00305	NA	NA	NA
LALB_chr_1	13550369	13550956	LALB_chr_1,Parent=peak1136	intron	LALB_v3.1_00305	NA	NA	NA	LALB_v3.1_00305	NA	NA	NA
LALB_chr_1	13557688	13558447	LALB_chr_1,Parent=peak1137	intron	LALB_v3.1_00305	NA	NA	NA	LALB_v3.1_00305	NA	NA	NA
LALB_chr_1	13570218	13571668	LALB_chr_1,Parent=peak1138	intron	LALB_v3.1_00305	NA	NA	NA	LALB_v3.1_00305	NA	NA	NA
LALB_chr_1	13573648	13574151	LALB_chr_1,Parent=peak1139	intron	LALB_v3.1_00305	NA	NA	NA	LALB_v3.1_00305	NA	NA	NA
LALB_chr_1	13574823	13575593	LALB_chr_1,Parent=peak1140	intron	LALB_v3.1_00305	NA	NA	NA	LALB_v3.1_00305	NA	NA	NA
LALB_chr_1	13586065	13587736	LALB_chr_1,Parent=peak1141	intron	LALB_v3.1_00305	NA	NA	NA	LALB_v3.1_00305	NA	NA	NA
LALB_chr_1	13597300	13598664	LALB_chr_1,Parent=peak1142	intron	LALB_v3.1_00305	NA	NA	NA	LALB_v3.1_00305	NA	NA	NA
LALB_chr_1	13609233	13611447	LALB_chr_1,Parent=peak1143	intron	LALB_v3.1_00305	NA	NA	NA	LALB_v3.1_00305	NA	NA	NA
LALB_chr_1	13631918	13633374	LALB_chr_1,Parent=peak1144	intron	LALB_v3.1_00305	NA	NA	NA	LALB_v3.1_00305	NA	NA	NA
LALB_chr_1	13645532	13646956	LALB_chr_1,Parent=peak1145	intron	LALB_v3.1_00305	NA	NA	NA	LALB_v3.1_00305	NA	NA	NA
LALB_chr_1	13650084	13650801	LALB_chr_1,Parent=peak1146	intron	LALB_v3.1_00305	NA	NA	NA	LALB_v3.1_00305	NA	NA	NA
LALB_chr_1	13664527	13665158	LALB_chr_1,Parent=peak1147	intron	LALB_v3.1_00305	NA	NA	NA	LALB_v3.1_00305	NA	NA	NA
LALB_chr_1	13665942	13667069	LALB_chr_1,Parent=peak1148	intron	LALB_v3.1_00305	NA	NA	NA	LALB_v3.1_00305	NA	NA	NA
LALB_chr_1	13667590	13668582	LALB_chr_1,Parent=peak1149	intron	LALB_v3.1_00305	NA	NA	NA	LALB_v3.1_00305	NA	NA	NA
LALB_chr_1	13671228	13672990	LALB_chr_1,Parent=peak1150	intron	LALB_v3.1_00305	NA	NA	NA	LALB_v3.1_00305	NA	NA	NA
LALB_chr_1	13673556	13674619	LALB_chr_1,Parent=peak1151	intron	LALB_v3.1_00305	NA	NA	NA	LALB_v3.1_00305	NA	NA	NA
LALB_chr_1	13682748	13684099	LALB_chr_1,Parent=peak1152	intron	LALB_v3.1_00305	NA	NA	NA	LALB_v3.1_00305	NA	NA	NA
LALB_chr_1	13707189	13708717	LALB_chr_1,Parent=peak1153	intron	LALB_v3.1_00305	NA	NA	NA	LALB_v3.1_00305	NA	NA	NA
LALB_chr_1	13711338	13712551	LALB_chr_1,Parent=peak1154	intron	LALB_v3.1_00305	NA	NA	NA	LALB_v3.1_00305	NA	NA	NA
LALB_chr_1	13716720	13717647	LALB_chr_1,Parent=peak1155	intron	LALB_v3.1_00305	NA	NA	NA	LALB_v3.1_00305	NA	NA	NA
LALB_chr_1	13723793	13725017	LALB_chr_1,Parent=peak1156	intron	LALB_v3.1_00305	NA	NA	NA	LALB_v3.1_00305	NA	NA	NA
LALB_chr_1	13729741	13730621	LALB_chr_1,Parent=peak1157	intron	LALB_v3.1_00305	NA	NA	NA	LALB_v3.1_00305	NA	NA	NA
LALB_chr_1	13733605	13735464	LALB_chr_1,Parent=peak1158	intron	LALB_v3.1_00305	NA	NA	NA	LALB_v3.1_00305	NA	NA	NA
LALB_chr_1	13737033	13737904	LALB_chr_1,Parent=peak1159	intron	LALB_v3.1_00305	NA	NA	NA	LALB_v3.1_00305	NA	NA	NA
LALB_chr_1	13745736	13746459	LALB_chr_1,Parent=peak1160	promoter	LALB_v3.1_00306	NA	NA	NA	LALB_v3.1_00306,LALB_v3.1_00305	NA	NA	NA
LALB_chr_1	13749751	13751728	LALB_chr_1,Parent=peak1161	downstream	LALB_v3.1_00305,LALB_v3.1_00306	NA	NA	NA	LALB_v3.1_00305,LALB_v3.1_00306	NA	NA	NA
LALB_chr_1	13756324	13757579	LALB_chr_1,Parent=peak1162	downstream	LALB_v3.1_00305,LALB_v3.1_00306,LALB_v3.1_00307,LALB_v3.1_00308	NP_569968.2	Phosphatidylinositol glycan anchor biosynthesis class K	PIG-K	LALB_v3.1_00305,LALB_v3.1_00306,LALB_v3.1_00307,LALB_v3.1_00308	NP_569968.2	Phosphatidylinositol glycan anchor biosynthesis class K	PIG-K
LALB_chr_1	13758660	13759457	LALB_chr_1,Parent=peak1163	downstream	LALB_v3.1_00307,LALB_v3.1_00308	NP_569968.2	Phosphatidylinositol glycan anchor biosynthesis class K	PIG-K	LALB_v3.1_00307,LALB_v3.1_00308	NP_569968.2	Phosphatidylinositol glycan anchor biosynthesis class K	PIG-K
LALB_chr_1	13762863	13764587	LALB_chr_1,Parent=peak1164	downstream	LALB_v3.1_00307,LALB_v3.1_00308	NP_569968.2	Phosphatidylinositol glycan anchor biosynthesis class K	PIG-K	LALB_v3.1_00307,LALB_v3.1_00308	NP_569968.2	Phosphatidylinositol glycan anchor biosynthesis class K	PIG-K
LALB_chr_1	13765978	13767273	LALB_chr_1,Parent=peak1165	TSS_flank	LALB_v3.1_00307	NA	NA	NA	LALB_v3.1_00307,LALB_v3.1_00308	NP_569968.2	Phosphatidylinositol glycan anchor biosynthesis class K	PIG-K
LALB_chr_1	13774981	13775827	LALB_chr_1,Parent=peak1166	upstream	LALB_v3.1_00307,LALB_v3.1_00308	NP_569968.2	Phosphatidylinositol glycan anchor biosynthesis class K	PIG-K	LALB_v3.1_00307,LALB_v3.1_00308,LALB_v3.1_00309	NP_569968.2,NP_652376.2	Phosphatidylinositol glycan anchor biosynthesis class K,Follistatin	PIG-K,Fs
LALB_chr_1	13778349	13779898	LALB_chr_1,Parent=peak1167	intron	LALB_v3.1_00309	NP_652376.2	Follistatin	Fs	LALB_v3.1_00308,LALB_v3.1_00309	NP_569968.2,NP_652376.2	Phosphatidylinositol glycan anchor biosynthesis class K,Follistatin	PIG-K,Fs
LALB_chr_1	13780454	13781875	LALB_chr_1,Parent=peak1168	intron	LALB_v3.1_00309	NP_652376.2	Follistatin	Fs	LALB_v3.1_00309	NP_652376.2	Follistatin	Fs
LALB_chr_1	13782893	13785512	LALB_chr_1,Parent=peak1169	intron	LALB_v3.1_00309	NP_652376.2	Follistatin	Fs	LALB_v3.1_00309	NP_652376.2	Follistatin	Fs
LALB_chr_1	13790231	13791555	LALB_chr_1,Parent=peak1170	intron	LALB_v3.1_00309	NP_652376.2	Follistatin	Fs	LALB_v3.1_00309	NP_652376.2	Follistatin	Fs
LALB_chr_1	13793447	13794235	LALB_chr_1,Parent=peak1171	intron	LALB_v3.1_00309	NP_652376.2	Follistatin	Fs	LALB_v3.1_00309	NP_652376.2	Follistatin	Fs
LALB_chr_1	13796290	13797870	LALB_chr_1,Parent=peak1172	intron	LALB_v3.1_00309	NP_652376.2	Follistatin	Fs	LALB_v3.1_00309	NP_652376.2	Follistatin	Fs
LALB_chr_1	13800163	13800974	LALB_chr_1,Parent=peak1173	intron	LALB_v3.1_00309	NP_652376.2	Follistatin	Fs	LALB_v3.1_00309	NP_652376.2	Follistatin	Fs
LALB_chr_1	13818459	13820137	LALB_chr_1,Parent=peak1174	intron	LALB_v3.1_00309	NP_652376.2	Follistatin	Fs	LALB_v3.1_00309	NP_652376.2	Follistatin	Fs
LALB_chr_1	13824887	13828005	LALB_chr_1,Parent=peak1175	TSS_flank	LALB_v3.1_00309	NP_652376.2	Follistatin	Fs	LALB_v3.1_00309	NP_652376.2	Follistatin	Fs
LALB_chr_1	13833228	13834878	LALB_chr_1,Parent=peak1176	upstream	LALB_v3.1_00309	NP_652376.2	Follistatin	Fs	LALB_v3.1_00309	NP_652376.2	Follistatin	Fs
LALB_chr_1	13839992	13841121	LALB_chr_1,Parent=peak1177	intergenic	NA	NA	NA	NA		NA	NA	NA
LALB_chr_1	13850454	13851281	LALB_chr_1,Parent=peak1178	intergenic	NA	NA	NA	NA		NA	NA	NA
LALB_chr_1	13862035	13862741	LALB_chr_1,Parent=peak1179	intergenic	NA	NA	NA	NA		NA	NA	NA
LALB_chr_1	13867238	13868153	LALB_chr_1,Parent=peak1180	downstream	LALB_v3.1_00310	NP_611023.1	uncharacterized protein, isoform A	CG8079	LALB_v3.1_00310	NP_611023.1	uncharacterized protein, isoform A	CG8079
LALB_chr_1	13869863	13871056	LALB_chr_1,Parent=peak1181	downstream	LALB_v3.1_00310	NP_611023.1	uncharacterized protein, isoform A	CG8079	LALB_v3.1_00310	NP_611023.1	uncharacterized protein, isoform A	CG8079
LALB_chr_1	13875693	13876441	LALB_chr_1,Parent=peak1182	downstream	LALB_v3.1_00310	NP_611023.1	uncharacterized protein, isoform A	CG8079	LALB_v3.1_00310	NP_611023.1	uncharacterized protein, isoform A	CG8079
LALB_chr_1	13879256	13880302	LALB_chr_1,Parent=peak1183	intron	LALB_v3.1_00310	NP_611023.1	uncharacterized protein, isoform A	CG8079	LALB_v3.1_00310	NP_611023.1	uncharacterized protein, isoform A	CG8079
LALB_chr_1	13885864	13887776	LALB_chr_1,Parent=peak1184	intron	LALB_v3.1_00310	NP_611023.1	uncharacterized protein, isoform A	CG8079	LALB_v3.1_00310	NP_611023.1	uncharacterized protein, isoform A	CG8079
LALB_chr_1	13888845	13891904	LALB_chr_1,Parent=peak1185	intron	LALB_v3.1_00310	NP_611023.1	uncharacterized protein, isoform A	CG8079	LALB_v3.1_00310	NP_611023.1	uncharacterized protein, isoform A	CG8079
LALB_chr_1	13892707	13894214	LALB_chr_1,Parent=peak1186	intron	LALB_v3.1_00310	NP_611023.1	uncharacterized protein, isoform A	CG8079	LALB_v3.1_00311,LALB_v3.1_00310	NP_611023.1	uncharacterized protein, isoform A	CG8079
LALB_chr_1	13907171	13908449	LALB_chr_1,Parent=peak1187	promoter	LALB_v3.1_00310	NP_611023.1	uncharacterized protein, isoform A	CG8079	LALB_v3.1_00310,LALB_v3.1_00312,LALB_v3.1_00313,LALB_v3.1_00311	NP_611023.1,NP_001097274.1,NP_648026.1	uncharacterized protein, isoform A,uncharacterized protein,uncharacterized protein	CG8079,CG34228,CG10467
LALB_chr_1	13914591	13915971	LALB_chr_1,Parent=peak1188	promoter	LALB_v3.1_00312	NP_001097274.1	uncharacterized protein	CG34228	LALB_v3.1_00312,LALB_v3.1_00311,LALB_v3.1_00313,LALB_v3.1_00314	NP_001097274.1,NP_648026.1	uncharacterized protein,uncharacterized protein	CG34228,CG10467
LALB_chr_1	13940590	13941618	LALB_chr_1,Parent=peak1189	promoter	LALB_v3.1_00315,LALB_v3.1_00316	NP_651560.2	uncharacterized protein, isoform C	CG42534	LALB_v3.1_00315,LALB_v3.1_00316,LALB_v3.1_00317	NP_651560.2	uncharacterized protein, isoform C	CG42534
LALB_chr_1	13953389	13954483	LALB_chr_1,Parent=peak1190	intron	LALB_v3.1_00317	NA	NA	NA	LALB_v3.1_00316,LALB_v3.1_00317	NA	NA	NA
LALB_chr_1	13956632	13958036	LALB_chr_1,Parent=peak1191	intron	LALB_v3.1_00317	NA	NA	NA	LALB_v3.1_00316,LALB_v3.1_00317	NA	NA	NA
LALB_chr_1	13960634	13962220	LALB_chr_1,Parent=peak1192	intron	LALB_v3.1_00317	NA	NA	NA	LALB_v3.1_00317	NA	NA	NA
LALB_chr_1	13963875	13964825	LALB_chr_1,Parent=peak1193	intron	LALB_v3.1_00317	NA	NA	NA	LALB_v3.1_00317	NA	NA	NA
LALB_chr_1	13971527	13972240	LALB_chr_1,Parent=peak1194	intron	LALB_v3.1_00317	NA	NA	NA	LALB_v3.1_00317	NA	NA	NA
LALB_chr_1	13973562	13974339	LALB_chr_1,Parent=peak1195	intron	LALB_v3.1_00317	NA	NA	NA	LALB_v3.1_00317	NA	NA	NA
LALB_chr_1	13974847	13976631	LALB_chr_1,Parent=peak1196	intron	LALB_v3.1_00317	NA	NA	NA	LALB_v3.1_00317	NA	NA	NA
LALB_chr_1	13977957	13978798	LALB_chr_1,Parent=peak1197	intron	LALB_v3.1_00317	NA	NA	NA	LALB_v3.1_00317	NA	NA	NA
LALB_chr_1	13979285	13980496	LALB_chr_1,Parent=peak1198	intron	LALB_v3.1_00317	NA	NA	NA	LALB_v3.1_00317	NA	NA	NA
LALB_chr_1	13984548	13985718	LALB_chr_1,Parent=peak1199	intron	LALB_v3.1_00317	NA	NA	NA	LALB_v3.1_00317	NA	NA	NA
LALB_chr_1	13996688	13998392	LALB_chr_1,Parent=peak1200	intron	LALB_v3.1_00317	NA	NA	NA	LALB_v3.1_00317	NA	NA	NA
LALB_chr_1	14003519	14004775	LALB_chr_1,Parent=peak1201	downstream	LALB_v3.1_00317,LALB_v3.1_00318	NP_788728.1	uncharacterized protein, isoform A	CG33108	LALB_v3.1_00317,LALB_v3.1_00318	NP_788728.1	uncharacterized protein, isoform A	CG33108
LALB_chr_1	14013537	14015210	LALB_chr_1,Parent=peak1202	TSS_flank	LALB_v3.1_00318	NP_788728.1	uncharacterized protein, isoform A	CG33108	LALB_v3.1_00318,LALB_v3.1_00319	NP_788728.1	uncharacterized protein, isoform A	CG33108
LALB_chr_1	14017465	14018109	LALB_chr_1,Parent=peak1203	promoter	LALB_v3.1_00318	NP_788728.1	uncharacterized protein, isoform A	CG33108	LALB_v3.1_00318,LALB_v3.1_00319	NP_788728.1	uncharacterized protein, isoform A	CG33108
LALB_chr_1	14020784	14022039	LALB_chr_1,Parent=peak1204	upstream	LALB_v3.1_00318,LALB_v3.1_00320,LALB_v3.1_00321	NP_788728.1,NP_524966.1,NP_648633.2	uncharacterized protein, isoform A,Ejaculatory bulb protein III,sneaky	CG33108,EbpIII,snky	LALB_v3.1_00318,LALB_v3.1_00320,LALB_v3.1_00321,LALB_v3.1_00319	NP_788728.1,NP_524966.1,NP_648633.2	uncharacterized protein, isoform A,Ejaculatory bulb protein III,sneaky	CG33108,EbpIII,snky
LALB_chr_1	14024487	14025933	LALB_chr_1,Parent=peak1205	promoter	LALB_v3.1_00320,LALB_v3.1_00321	NP_524966.1,NP_648633.2	Ejaculatory bulb protein III,sneaky	EbpIII,snky	LALB_v3.1_00320,LALB_v3.1_00321,LALB_v3.1_00322,LALB_v3.1_00319	NP_524966.1,NP_648633.2,NP_524966.1	Ejaculatory bulb protein III,sneaky,Ejaculatory bulb protein III	EbpIII,snky,EbpIII
LALB_chr_1	14028582	14029823	LALB_chr_1,Parent=peak1206	TSS_flank	LALB_v3.1_00320	NP_524966.1	Ejaculatory bulb protein III	EbpIII	LALB_v3.1_00320,LALB_v3.1_00321,LALB_v3.1_00322,LALB_v3.1_00319	NP_524966.1,NP_648633.2,NP_524966.1	Ejaculatory bulb protein III,sneaky,Ejaculatory bulb protein III	EbpIII,snky,EbpIII
LALB_chr_1	14044329	14045805	LALB_chr_1,Parent=peak1207	downstream	LALB_v3.1_00322,LALB_v3.1_00323	NP_524966.1	Ejaculatory bulb protein III	EbpIII	LALB_v3.1_00322,LALB_v3.1_00323	NP_524966.1	Ejaculatory bulb protein III	EbpIII
LALB_chr_1	14051050	14051745	LALB_chr_1,Parent=peak1208	TSS_flank	LALB_v3.1_00323	NA	NA	NA	LALB_v3.1_00323	NA	NA	NA
LALB_chr_1	14056615	14057511	LALB_chr_1,Parent=peak1209	upstream	LALB_v3.1_00323,LALB_v3.1_00324	NP_523661.2	patched	ptc	LALB_v3.1_00323,LALB_v3.1_00324	NP_523661.2	patched	ptc
LALB_chr_1	14058078	14059769	LALB_chr_1,Parent=peak1210	promoter	LALB_v3.1_00324	NP_523661.2	patched	ptc	LALB_v3.1_00323,LALB_v3.1_00324	NP_523661.2	patched	ptc
LALB_chr_1	14062262	14063632	LALB_chr_1,Parent=peak1211	TSS_flank	LALB_v3.1_00324	NP_523661.2	patched	ptc	LALB_v3.1_00324	NP_523661.2	patched	ptc
LALB_chr_1	14067004	14067742	LALB_chr_1,Parent=peak1212	intron	LALB_v3.1_00324	NP_523661.2	patched	ptc	LALB_v3.1_00324	NP_523661.2	patched	ptc
LALB_chr_1	14068428	14069064	LALB_chr_1,Parent=peak1213	intron	LALB_v3.1_00324	NP_523661.2	patched	ptc	LALB_v3.1_00324	NP_523661.2	patched	ptc
LALB_chr_1	14071512	14072508	LALB_chr_1,Parent=peak1214	intron	LALB_v3.1_00324	NP_523661.2	patched	ptc	LALB_v3.1_00324	NP_523661.2	patched	ptc
LALB_chr_1	14072842	14074229	LALB_chr_1,Parent=peak1215	intron	LALB_v3.1_00324	NP_523661.2	patched	ptc	LALB_v3.1_00324	NP_523661.2	patched	ptc
LALB_chr_1	14078487	14079349	LALB_chr_1,Parent=peak1216	intron	LALB_v3.1_00324	NP_523661.2	patched	ptc	LALB_v3.1_00324	NP_523661.2	patched	ptc
LALB_chr_1	14091839	14093600	LALB_chr_1,Parent=peak1217	intron	LALB_v3.1_00324	NP_523661.2	patched	ptc	LALB_v3.1_00324	NP_523661.2	patched	ptc
LALB_chr_1	14097178	14099266	LALB_chr_1,Parent=peak1218	intron	LALB_v3.1_00324	NP_523661.2	patched	ptc	LALB_v3.1_00324	NP_523661.2	patched	ptc
LALB_chr_1	14159299	14160202	LALB_chr_1,Parent=peak1219	promoter	LALB_v3.1_00326	NA	NA	NA	LALB_v3.1_00326	NA	NA	NA
LALB_chr_1	14164849	14165609	LALB_chr_1,Parent=peak1220	intron	LALB_v3.1_00326	NA	NA	NA	LALB_v3.1_00326	NA	NA	NA
LALB_chr_1	14180350	14181059	LALB_chr_1,Parent=peak1221	intergenic	NA	NA	NA	NA		NA	NA	NA
LALB_chr_1	14184564	14185930	LALB_chr_1,Parent=peak1222	intergenic	NA	NA	NA	NA		NA	NA	NA
LALB_chr_1	14205514	14206188	LALB_chr_1,Parent=peak1223	intergenic	NA	NA	NA	NA		NA	NA	NA
LALB_chr_1	14214124	14214930	LALB_chr_1,Parent=peak1224	intergenic	NA	NA	NA	NA		NA	NA	NA
LALB_chr_1	14229400	14230996	LALB_chr_1,Parent=peak1225	downstream	LALB_v3.1_00327,LALB_v3.1_00328	NA	NA	NA	LALB_v3.1_00327,LALB_v3.1_00328	NA	NA	NA
LALB_chr_1	14251961	14253655	LALB_chr_1,Parent=peak1226	TSS_flank	LALB_v3.1_00329	NP_649891.1	TWIK-related acid-sensitive K[+] channel 7	Task7	LALB_v3.1_00329,LALB_v3.1_00330	NP_649891.1	TWIK-related acid-sensitive K[+] channel 7	Task7
LALB_chr_1	14253855	14255038	LALB_chr_1,Parent=peak1227	promoter	LALB_v3.1_00330	NA	NA	NA	LALB_v3.1_00330,LALB_v3.1_00329	NP_649891.1	TWIK-related acid-sensitive K[+] channel 7	Task7
LALB_chr_1	14265265	14266079	LALB_chr_1,Parent=peak1228	downstream	LALB_v3.1_00330,LALB_v3.1_00331	NA	NA	NA	LALB_v3.1_00330,LALB_v3.1_00331	NA	NA	NA
LALB_chr_1	14280040	14281403	LALB_chr_1,Parent=peak1229	intron	LALB_v3.1_00331	NA	NA	NA	LALB_v3.1_00331	NA	NA	NA
LALB_chr_1	14299609	14300795	LALB_chr_1,Parent=peak1230	intron	LALB_v3.1_00331	NA	NA	NA	LALB_v3.1_00331	NA	NA	NA
LALB_chr_1	14323969	14324857	LALB_chr_1,Parent=peak1231	intron	LALB_v3.1_00331	NA	NA	NA	LALB_v3.1_00331	NA	NA	NA
LALB_chr_1	14333352	14335411	LALB_chr_1,Parent=peak1232	intron	LALB_v3.1_00331	NA	NA	NA	LALB_v3.1_00331	NA	NA	NA
LALB_chr_1	14335527	14336241	LALB_chr_1,Parent=peak1233	intron	LALB_v3.1_00331	NA	NA	NA	LALB_v3.1_00331	NA	NA	NA
LALB_chr_1	14337462	14338087	LALB_chr_1,Parent=peak1234	intron	LALB_v3.1_00331	NA	NA	NA	LALB_v3.1_00331	NA	NA	NA
LALB_chr_1	14341539	14343154	LALB_chr_1,Parent=peak1235	intron	LALB_v3.1_00331	NA	NA	NA	LALB_v3.1_00331	NA	NA	NA
LALB_chr_1	14359778	14361413	LALB_chr_1,Parent=peak1236	intron	LALB_v3.1_00331	NA	NA	NA	LALB_v3.1_00331	NA	NA	NA
LALB_chr_1	14374072	14375222	LALB_chr_1,Parent=peak1237	intron	LALB_v3.1_00331	NA	NA	NA	LALB_v3.1_00331	NA	NA	NA
LALB_chr_1	14380667	14382011	LALB_chr_1,Parent=peak1238	intron	LALB_v3.1_00331	NA	NA	NA	LALB_v3.1_00331	NA	NA	NA
LALB_chr_1	14384858	14386389	LALB_chr_1,Parent=peak1239	intron	LALB_v3.1_00331	NA	NA	NA	LALB_v3.1_00332,LALB_v3.1_00331	NP_611869.1	Radial spoke head protein 4a	Rsph4a
LALB_chr_1	14389622	14391386	LALB_chr_1,Parent=peak1240	promoter	LALB_v3.1_00331	NA	NA	NA	LALB_v3.1_00331,LALB_v3.1_00332,LALB_v3.1_00333	NP_611869.1,NP_524879.2	Radial spoke head protein 4a,ellipsoid body open	Rsph4a,ebo
LALB_chr_1	14395703	14397196	LALB_chr_1,Parent=peak1241	TSS_flank	LALB_v3.1_00332	NP_611869.1	Radial spoke head protein 4a	Rsph4a	LALB_v3.1_00331,LALB_v3.1_00332,LALB_v3.1_00333,LALB_v3.1_00334	NP_611869.1,NP_524879.2,NP_649099.1	Radial spoke head protein 4a,ellipsoid body open,Aldehyde dehydrogenase 7 family member A1	Rsph4a,ebo,Aldh7A1
LALB_chr_1	14415504	14416524	LALB_chr_1,Parent=peak1242	intron	LALB_v3.1_00337	NA	NA	NA	LALB_v3.1_00335,LALB_v3.1_00336,LALB_v3.1_00333,LALB_v3.1_00334,LALB_v3.1_00337	NP_649098.2,NP_524879.2,NP_649099.1	Methyltransferase like 5,ellipsoid body open,Aldehyde dehydrogenase 7 family member A1	Mettl5,ebo,Aldh7A1
LALB_chr_1	14417605	14421943	LALB_chr_1,Parent=peak1243	intron	LALB_v3.1_00337	NA	NA	NA	LALB_v3.1_00335,LALB_v3.1_00336,LALB_v3.1_00334,LALB_v3.1_00337	NP_649098.2,NP_649099.1	Methyltransferase like 5,Aldehyde dehydrogenase 7 family member A1	Mettl5,Aldh7A1
LALB_chr_1	14428115	14430295	LALB_chr_1,Parent=peak1244	intron	LALB_v3.1_00337	NA	NA	NA	LALB_v3.1_00337	NA	NA	NA
LALB_chr_1	14435579	14436373	LALB_chr_1,Parent=peak1245	downstream	LALB_v3.1_00337,LALB_v3.1_00338	NA	NA	NA	LALB_v3.1_00337,LALB_v3.1_00338	NA	NA	NA
LALB_chr_1	14436646	14439430	LALB_chr_1,Parent=peak1246	downstream	LALB_v3.1_00337,LALB_v3.1_00338	NA	NA	NA	LALB_v3.1_00337,LALB_v3.1_00338	NA	NA	NA
LALB_chr_1	14440417	14441287	LALB_chr_1,Parent=peak1247	downstream	LALB_v3.1_00338	NA	NA	NA	LALB_v3.1_00338	NA	NA	NA
LALB_chr_1	14481525	14482167	LALB_chr_1,Parent=peak1248	intron	LALB_v3.1_00338	NA	NA	NA	LALB_v3.1_00338	NA	NA	NA
LALB_chr_1	14484489	14485176	LALB_chr_1,Parent=peak1249	intron	LALB_v3.1_00338	NA	NA	NA	LALB_v3.1_00338	NA	NA	NA
LALB_chr_1	14505998	14507031	LALB_chr_1,Parent=peak1250	intron	LALB_v3.1_00338	NA	NA	NA	LALB_v3.1_00338	NA	NA	NA
LALB_chr_1	14510412	14511523	LALB_chr_1,Parent=peak1251	intron	LALB_v3.1_00338	NA	NA	NA	LALB_v3.1_00338	NA	NA	NA
LALB_chr_1	14521586	14523064	LALB_chr_1,Parent=peak1252	intron	LALB_v3.1_00338	NA	NA	NA	LALB_v3.1_00338	NA	NA	NA
LALB_chr_1	14528648	14529398	LALB_chr_1,Parent=peak1253	intron	LALB_v3.1_00338	NA	NA	NA	LALB_v3.1_00338	NA	NA	NA
LALB_chr_1	14542464	14543355	LALB_chr_1,Parent=peak1254	intron	LALB_v3.1_00338	NA	NA	NA	LALB_v3.1_00338	NA	NA	NA
LALB_chr_1	14547425	14548334	LALB_chr_1,Parent=peak1255	intron	LALB_v3.1_00338	NA	NA	NA	LALB_v3.1_00338	NA	NA	NA
LALB_chr_1	14557690	14558498	LALB_chr_1,Parent=peak1256	intron	LALB_v3.1_00338	NA	NA	NA	LALB_v3.1_00338	NA	NA	NA
LALB_chr_1	14562767	14564124	LALB_chr_1,Parent=peak1257	intron	LALB_v3.1_00338	NA	NA	NA	LALB_v3.1_00338	NA	NA	NA
LALB_chr_1	14576890	14577841	LALB_chr_1,Parent=peak1258	intron	LALB_v3.1_00338	NA	NA	NA	LALB_v3.1_00338	NA	NA	NA
LALB_chr_1	14591397	14595639	LALB_chr_1,Parent=peak1259	intron	LALB_v3.1_00338	NA	NA	NA	LALB_v3.1_00338	NA	NA	NA
LALB_chr_1	14597607	14598224	LALB_chr_1,Parent=peak1260	intron	LALB_v3.1_00338	NA	NA	NA	LALB_v3.1_00338	NA	NA	NA
LALB_chr_1	14603562	14605797	LALB_chr_1,Parent=peak1261	intron	LALB_v3.1_00338	NA	NA	NA	LALB_v3.1_00338	NA	NA	NA
LALB_chr_1	14612071	14613533	LALB_chr_1,Parent=peak1262	intron	LALB_v3.1_00338	NA	NA	NA	LALB_v3.1_00338	NA	NA	NA
LALB_chr_1	14620857	14622074	LALB_chr_1,Parent=peak1263	intron	LALB_v3.1_00338	NA	NA	NA	LALB_v3.1_00338	NA	NA	NA
LALB_chr_1	14628068	14630482	LALB_chr_1,Parent=peak1264	intron	LALB_v3.1_00338	NA	NA	NA	LALB_v3.1_00338	NA	NA	NA
LALB_chr_1	14634673	14636200	LALB_chr_1,Parent=peak1265	intron	LALB_v3.1_00338	NA	NA	NA	LALB_v3.1_00338	NA	NA	NA
LALB_chr_1	14640416	14641408	LALB_chr_1,Parent=peak1266	intron	LALB_v3.1_00338	NA	NA	NA	LALB_v3.1_00338	NA	NA	NA
LALB_chr_1	14644173	14646320	LALB_chr_1,Parent=peak1267	intron	LALB_v3.1_00338	NA	NA	NA	LALB_v3.1_00338	NA	NA	NA
LALB_chr_1	14655744	14656813	LALB_chr_1,Parent=peak1268	intron	LALB_v3.1_00338	NA	NA	NA	LALB_v3.1_00338	NA	NA	NA
LALB_chr_1	14669151	14670369	LALB_chr_1,Parent=peak1269	intron	LALB_v3.1_00338	NA	NA	NA	LALB_v3.1_00338	NA	NA	NA
LALB_chr_1	14674078	14675612	LALB_chr_1,Parent=peak1270	intron	LALB_v3.1_00338	NA	NA	NA	LALB_v3.1_00338	NA	NA	NA
LALB_chr_1	14676995	14680449	LALB_chr_1,Parent=peak1271	intron	LALB_v3.1_00338	NA	NA	NA	LALB_v3.1_00338	NA	NA	NA
LALB_chr_1	14689724	14690955	LALB_chr_1,Parent=peak1272	intron	LALB_v3.1_00338	NA	NA	NA	LALB_v3.1_00338	NA	NA	NA
LALB_chr_1	14692290	14693388	LALB_chr_1,Parent=peak1273	intron	LALB_v3.1_00338	NA	NA	NA	LALB_v3.1_00338	NA	NA	NA
LALB_chr_1	14698380	14699546	LALB_chr_1,Parent=peak1274	intron	LALB_v3.1_00338	NA	NA	NA	LALB_v3.1_00338	NA	NA	NA
LALB_chr_1	14701549	14702816	LALB_chr_1,Parent=peak1275	intron	LALB_v3.1_00338	NA	NA	NA	LALB_v3.1_00338	NA	NA	NA
LALB_chr_1	14707764	14708952	LALB_chr_1,Parent=peak1276	intron	LALB_v3.1_00338	NA	NA	NA	LALB_v3.1_00338	NA	NA	NA
LALB_chr_1	14717084	14718791	LALB_chr_1,Parent=peak1277	intron	LALB_v3.1_00338	NA	NA	NA	LALB_v3.1_00338	NA	NA	NA
LALB_chr_1	14719595	14720834	LALB_chr_1,Parent=peak1278	intron	LALB_v3.1_00338	NA	NA	NA	LALB_v3.1_00338	NA	NA	NA
LALB_chr_1	14726154	14727080	LALB_chr_1,Parent=peak1279	intron	LALB_v3.1_00338	NA	NA	NA	LALB_v3.1_00338	NA	NA	NA
LALB_chr_1	14732869	14735214	LALB_chr_1,Parent=peak1280	intron	LALB_v3.1_00338	NA	NA	NA	LALB_v3.1_00338	NA	NA	NA
LALB_chr_1	14736392	14737296	LALB_chr_1,Parent=peak1281	intron	LALB_v3.1_00338	NA	NA	NA	LALB_v3.1_00338	NA	NA	NA
LALB_chr_1	14743924	14745329	LALB_chr_1,Parent=peak1282	intron	LALB_v3.1_00338	NA	NA	NA	LALB_v3.1_00338	NA	NA	NA
LALB_chr_1	14749975	14751365	LALB_chr_1,Parent=peak1283	intron	LALB_v3.1_00338	NA	NA	NA	LALB_v3.1_00338	NA	NA	NA
LALB_chr_1	14755223	14756593	LALB_chr_1,Parent=peak1284	intron	LALB_v3.1_00338	NA	NA	NA	LALB_v3.1_00338	NA	NA	NA
LALB_chr_1	14758759	14760460	LALB_chr_1,Parent=peak1285	intron	LALB_v3.1_00338	NA	NA	NA	LALB_v3.1_00338	NA	NA	NA
LALB_chr_1	14760924	14762682	LALB_chr_1,Parent=peak1286	intron	LALB_v3.1_00338	NA	NA	NA	LALB_v3.1_00338	NA	NA	NA
LALB_chr_1	14770542	14771756	LALB_chr_1,Parent=peak1287	intron	LALB_v3.1_00338	NA	NA	NA	LALB_v3.1_00338	NA	NA	NA
LALB_chr_1	14780577	14782468	LALB_chr_1,Parent=peak1288	intron	LALB_v3.1_00338	NA	NA	NA	LALB_v3.1_00338	NA	NA	NA
LALB_chr_1	14787106	14788529	LALB_chr_1,Parent=peak1289	intron	LALB_v3.1_00338	NA	NA	NA	LALB_v3.1_00338	NA	NA	NA
LALB_chr_1	14789155	14791047	LALB_chr_1,Parent=peak1290	intron	LALB_v3.1_00338	NA	NA	NA	LALB_v3.1_00338	NA	NA	NA
LALB_chr_1	14804179	14806883	LALB_chr_1,Parent=peak1291	TSS_flank	LALB_v3.1_00338	NA	NA	NA	LALB_v3.1_00338,LALB_v3.1_00339	NP_524002.1	Ribosomal protein S17	RpS17
LALB_chr_1	14808154	14808833	LALB_chr_1,Parent=peak1292	promoter	LALB_v3.1_00338	NA	NA	NA	LALB_v3.1_00338,LALB_v3.1_00339,LALB_v3.1_00340	NP_524002.1	Ribosomal protein S17	RpS17
LALB_chr_1	14815863	14820243	LALB_chr_1,Parent=peak1293	TSS_flank	LALB_v3.1_00340	NA	NA	NA	LALB_v3.1_00340,LALB_v3.1_00339,LALB_v3.1_00341	NP_524002.1	Ribosomal protein S17	RpS17
LALB_chr_1	14824522	14825284	LALB_chr_1,Parent=peak1294	intron	LALB_v3.1_00340	NA	NA	NA	LALB_v3.1_00339,LALB_v3.1_00340,LALB_v3.1_00341,LALB_v3.1_00342	NP_524002.1	Ribosomal protein S17	RpS17
LALB_chr_1	14836721	14837553	LALB_chr_1,Parent=peak1295	promoter	LALB_v3.1_00342	NA	NA	NA	LALB_v3.1_00341,LALB_v3.1_00342,LALB_v3.1_00343	NP_651951.1	forkhead domain 102C	fd102C
LALB_chr_1	14844876	14845840	LALB_chr_1,Parent=peak1296	TSS_flank	LALB_v3.1_00343	NP_651951.1	forkhead domain 102C	fd102C	LALB_v3.1_00343,	NP_651951.1	forkhead domain 102C	fd102C
LALB_chr_1	14850583	14852273	LALB_chr_1,Parent=peak1297	downstream	LALB_v3.1_00343	NP_651951.1	forkhead domain 102C	fd102C	LALB_v3.1_00343	NP_651951.1	forkhead domain 102C	fd102C
LALB_chr_1	14867328	14868570	LALB_chr_1,Parent=peak1298	intergenic	NA	NA	NA	NA		NA	NA	NA
LALB_chr_1	14871887	14873983	LALB_chr_1,Parent=peak1299	intergenic	NA	NA	NA	NA		NA	NA	NA
LALB_chr_1	14886603	14887746	LALB_chr_1,Parent=peak1300	intergenic	NA	NA	NA	NA		NA	NA	NA
LALB_chr_1	14887941	14889077	LALB_chr_1,Parent=peak1301	intergenic	NA	NA	NA	NA		NA	NA	NA
LALB_chr_1	14889844	14891422	LALB_chr_1,Parent=peak1302	intergenic	NA	NA	NA	NA		NA	NA	NA
LALB_chr_1	14893316	14893811	LALB_chr_1,Parent=peak1303	intergenic	NA	NA	NA	NA		NA	NA	NA
LALB_chr_1	14898050	14900503	LALB_chr_1,Parent=peak1304	intergenic	NA	NA	NA	NA		NA	NA	NA
LALB_chr_1	14907488	14908316	LALB_chr_1,Parent=peak1305	intergenic	NA	NA	NA	NA		NA	NA	NA
LALB_chr_1	14919310	14919935	LALB_chr_1,Parent=peak1306	intergenic	NA	NA	NA	NA		NA	NA	NA
LALB_chr_1	14933159	14934259	LALB_chr_1,Parent=peak1307	intergenic	NA	NA	NA	NA		NA	NA	NA
LALB_chr_1	14944348	14946447	LALB_chr_1,Parent=peak1308	promoter	LALB_v3.1_00344	NA	NA	NA	LALB_v3.1_00344	NA	NA	NA
LALB_chr_1	14954361	14955776	LALB_chr_1,Parent=peak1309	intron	LALB_v3.1_00344	NA	NA	NA	LALB_v3.1_00344	NA	NA	NA
LALB_chr_1	14965211	14966457	LALB_chr_1,Parent=peak1310	intron	LALB_v3.1_00344	NA	NA	NA	LALB_v3.1_00344	NA	NA	NA
LALB_chr_1	14973845	14975770	LALB_chr_1,Parent=peak1311	downstream	LALB_v3.1_00344,LALB_v3.1_00345	NA	NA	NA	LALB_v3.1_00344,LALB_v3.1_00345	NA	NA	NA
LALB_chr_1	14976543	14977534	LALB_chr_1,Parent=peak1312	intron	LALB_v3.1_00345	NA	NA	NA	LALB_v3.1_00345	NA	NA	NA
LALB_chr_1	14986239	14987516	LALB_chr_1,Parent=peak1313	intron	LALB_v3.1_00345	NA	NA	NA	LALB_v3.1_00346,LALB_v3.1_00345	NP_788357.1	Importin beta11	Impbeta11
LALB_chr_1	14994176	14995600	LALB_chr_1,Parent=peak1314	intron	LALB_v3.1_00346	NP_788357.1	Importin beta11	Impbeta11	LALB_v3.1_00345,LALB_v3.1_00347,LALB_v3.1_00348,LALB_v3.1_00346	NP_511073.1,NP_611232.1,NP_788357.1	Ribosomal protein S6,Nucleostemin 2,Importin beta11	RpS6,Ns2,Impbeta11
LALB_chr_1	15048075	15049724	LALB_chr_1,Parent=peak1315	promoter	LALB_v3.1_00358	NP_651721.1	Integrator 11	IntS11	LALB_v3.1_00358,LALB_v3.1_00357,LALB_v3.1_00359	NP_651721.1,NP_524449.1	Integrator 11,Neurexin 1	IntS11,Nrx-1
LALB_chr_1	15050130	15051500	LALB_chr_1,Parent=peak1316	promoter	LALB_v3.1_00358	NP_651721.1	Integrator 11	IntS11	LALB_v3.1_00358,LALB_v3.1_00357,LALB_v3.1_00359	NP_651721.1,NP_524449.1	Integrator 11,Neurexin 1	IntS11,Nrx-1
LALB_chr_1	15052487	15053203	LALB_chr_1,Parent=peak1317	upstream	LALB_v3.1_00358	NP_651721.1	Integrator 11	IntS11	LALB_v3.1_00358,LALB_v3.1_00359	NP_651721.1,NP_524449.1	Integrator 11,Neurexin 1	IntS11,Nrx-1
LALB_chr_1	15053532	15055013	LALB_chr_1,Parent=peak1318	upstream	LALB_v3.1_00358	NP_651721.1	Integrator 11	IntS11	LALB_v3.1_00358,LALB_v3.1_00359	NP_651721.1,NP_524449.1	Integrator 11,Neurexin 1	IntS11,Nrx-1
LALB_chr_1	15064266	15065783	LALB_chr_1,Parent=peak1319	intron	LALB_v3.1_00359	NP_524449.1	Neurexin 1	Nrx-1	LALB_v3.1_00359	NP_524449.1	Neurexin 1	Nrx-1
LALB_chr_1	15076863	15077595	LALB_chr_1,Parent=peak1320	intron	LALB_v3.1_00359	NP_524449.1	Neurexin 1	Nrx-1	LALB_v3.1_00359	NP_524449.1	Neurexin 1	Nrx-1
LALB_chr_1	15079878	15081102	LALB_chr_1,Parent=peak1321	intron	LALB_v3.1_00359	NP_524449.1	Neurexin 1	Nrx-1	LALB_v3.1_00359	NP_524449.1	Neurexin 1	Nrx-1
LALB_chr_1	15112772	15113629	LALB_chr_1,Parent=peak1322	intron	LALB_v3.1_00359	NP_524449.1	Neurexin 1	Nrx-1	LALB_v3.1_00359	NP_524449.1	Neurexin 1	Nrx-1
LALB_chr_1	15131591	15132855	LALB_chr_1,Parent=peak1323	intron	LALB_v3.1_00359	NP_524449.1	Neurexin 1	Nrx-1	LALB_v3.1_00359	NP_524449.1	Neurexin 1	Nrx-1
LALB_chr_1	15133888	15135604	LALB_chr_1,Parent=peak1324	intron	LALB_v3.1_00359	NP_524449.1	Neurexin 1	Nrx-1	LALB_v3.1_00359	NP_524449.1	Neurexin 1	Nrx-1
LALB_chr_1	15145389	15147190	LALB_chr_1,Parent=peak1325	intron	LALB_v3.1_00359	NP_524449.1	Neurexin 1	Nrx-1	LALB_v3.1_00359	NP_524449.1	Neurexin 1	Nrx-1
LALB_chr_1	15149572	15150243	LALB_chr_1,Parent=peak1326	intron	LALB_v3.1_00359	NP_524449.1	Neurexin 1	Nrx-1	LALB_v3.1_00359	NP_524449.1	Neurexin 1	Nrx-1
LALB_chr_1	15154760	15155511	LALB_chr_1,Parent=peak1327	intron	LALB_v3.1_00359	NP_524449.1	Neurexin 1	Nrx-1	LALB_v3.1_00359	NP_524449.1	Neurexin 1	Nrx-1
LALB_chr_1	15156459	15157881	LALB_chr_1,Parent=peak1328	intron	LALB_v3.1_00359	NP_524449.1	Neurexin 1	Nrx-1	LALB_v3.1_00359	NP_524449.1	Neurexin 1	Nrx-1
LALB_chr_1	15171747	15172686	LALB_chr_1,Parent=peak1329	intron	LALB_v3.1_00359	NP_524449.1	Neurexin 1	Nrx-1	LALB_v3.1_00359	NP_524449.1	Neurexin 1	Nrx-1
LALB_chr_1	15174807	15176006	LALB_chr_1,Parent=peak1330	intron	LALB_v3.1_00359	NP_524449.1	Neurexin 1	Nrx-1	LALB_v3.1_00359	NP_524449.1	Neurexin 1	Nrx-1
LALB_chr_1	15182229	15183009	LALB_chr_1,Parent=peak1331	intron	LALB_v3.1_00359	NP_524449.1	Neurexin 1	Nrx-1	LALB_v3.1_00359	NP_524449.1	Neurexin 1	Nrx-1
LALB_chr_1	15201302	15202383	LALB_chr_1,Parent=peak1332	intron	LALB_v3.1_00359	NP_524449.1	Neurexin 1	Nrx-1	LALB_v3.1_00359	NP_524449.1	Neurexin 1	Nrx-1
LALB_chr_1	15218784	15219881	LALB_chr_1,Parent=peak1333	intron	LALB_v3.1_00359	NP_524449.1	Neurexin 1	Nrx-1	LALB_v3.1_00359	NP_524449.1	Neurexin 1	Nrx-1
LALB_chr_1	15227963	15228582	LALB_chr_1,Parent=peak1334	intron	LALB_v3.1_00359	NP_524449.1	Neurexin 1	Nrx-1	LALB_v3.1_00359	NP_524449.1	Neurexin 1	Nrx-1
LALB_chr_1	15265290	15266000	LALB_chr_1,Parent=peak1335	intron	LALB_v3.1_00359	NP_524449.1	Neurexin 1	Nrx-1	LALB_v3.1_00359	NP_524449.1	Neurexin 1	Nrx-1
LALB_chr_1	15266703	15267440	LALB_chr_1,Parent=peak1336	intron	LALB_v3.1_00359	NP_524449.1	Neurexin 1	Nrx-1	LALB_v3.1_00359	NP_524449.1	Neurexin 1	Nrx-1
LALB_chr_1	15272235	15274426	LALB_chr_1,Parent=peak1337	intron	LALB_v3.1_00359	NP_524449.1	Neurexin 1	Nrx-1	LALB_v3.1_00359	NP_524449.1	Neurexin 1	Nrx-1
LALB_chr_1	15291337	15292780	LALB_chr_1,Parent=peak1338	intron	LALB_v3.1_00359	NP_524449.1	Neurexin 1	Nrx-1	LALB_v3.1_00359	NP_524449.1	Neurexin 1	Nrx-1
LALB_chr_1	15297685	15298300	LALB_chr_1,Parent=peak1339	intron	LALB_v3.1_00359	NP_524449.1	Neurexin 1	Nrx-1	LALB_v3.1_00359	NP_524449.1	Neurexin 1	Nrx-1
LALB_chr_1	15312339	15313605	LALB_chr_1,Parent=peak1340	intron	LALB_v3.1_00359	NP_524449.1	Neurexin 1	Nrx-1	LALB_v3.1_00359	NP_524449.1	Neurexin 1	Nrx-1
LALB_chr_1	15316080	15316904	LALB_chr_1,Parent=peak1341	intron	LALB_v3.1_00359	NP_524449.1	Neurexin 1	Nrx-1	LALB_v3.1_00359	NP_524449.1	Neurexin 1	Nrx-1
LALB_chr_1	15332270	15333421	LALB_chr_1,Parent=peak1342	intron	LALB_v3.1_00359	NP_524449.1	Neurexin 1	Nrx-1	LALB_v3.1_00359	NP_524449.1	Neurexin 1	Nrx-1
LALB_chr_1	15340557	15341280	LALB_chr_1,Parent=peak1343	intron	LALB_v3.1_00359	NP_524449.1	Neurexin 1	Nrx-1	LALB_v3.1_00359	NP_524449.1	Neurexin 1	Nrx-1
LALB_chr_1	15346176	15346755	LALB_chr_1,Parent=peak1344	intron	LALB_v3.1_00359	NP_524449.1	Neurexin 1	Nrx-1	LALB_v3.1_00359	NP_524449.1	Neurexin 1	Nrx-1
LALB_chr_1	15350859	15352057	LALB_chr_1,Parent=peak1345	intron	LALB_v3.1_00359	NP_524449.1	Neurexin 1	Nrx-1	LALB_v3.1_00359	NP_524449.1	Neurexin 1	Nrx-1
LALB_chr_1	15374834	15376507	LALB_chr_1,Parent=peak1346	intron	LALB_v3.1_00359	NP_524449.1	Neurexin 1	Nrx-1	LALB_v3.1_00359	NP_524449.1	Neurexin 1	Nrx-1
LALB_chr_1	15378503	15379331	LALB_chr_1,Parent=peak1347	intron	LALB_v3.1_00359	NP_524449.1	Neurexin 1	Nrx-1	LALB_v3.1_00359	NP_524449.1	Neurexin 1	Nrx-1
LALB_chr_1	15388408	15389671	LALB_chr_1,Parent=peak1348	intron	LALB_v3.1_00359	NP_524449.1	Neurexin 1	Nrx-1	LALB_v3.1_00359	NP_524449.1	Neurexin 1	Nrx-1
LALB_chr_1	15391057	15392537	LALB_chr_1,Parent=peak1349	intron	LALB_v3.1_00359	NP_524449.1	Neurexin 1	Nrx-1	LALB_v3.1_00359	NP_524449.1	Neurexin 1	Nrx-1
LALB_chr_1	15401824	15402695	LALB_chr_1,Parent=peak1350	intron	LALB_v3.1_00359	NP_524449.1	Neurexin 1	Nrx-1	LALB_v3.1_00359	NP_524449.1	Neurexin 1	Nrx-1
LALB_chr_1	15402806	15403940	LALB_chr_1,Parent=peak1351	intron	LALB_v3.1_00359	NP_524449.1	Neurexin 1	Nrx-1	LALB_v3.1_00359	NP_524449.1	Neurexin 1	Nrx-1
LALB_chr_1	15406049	15408525	LALB_chr_1,Parent=peak1352	intron	LALB_v3.1_00359	NP_524449.1	Neurexin 1	Nrx-1	LALB_v3.1_00359	NP_524449.1	Neurexin 1	Nrx-1
LALB_chr_1	15414281	15415822	LALB_chr_1,Parent=peak1353	intron	LALB_v3.1_00359	NP_524449.1	Neurexin 1	Nrx-1	LALB_v3.1_00359	NP_524449.1	Neurexin 1	Nrx-1
LALB_chr_1	15419000	15419871	LALB_chr_1,Parent=peak1354	intron	LALB_v3.1_00359	NP_524449.1	Neurexin 1	Nrx-1	LALB_v3.1_00359	NP_524449.1	Neurexin 1	Nrx-1
LALB_chr_1	15421543	15423346	LALB_chr_1,Parent=peak1355	promoter	LALB_v3.1_00359	NP_524449.1	Neurexin 1	Nrx-1	LALB_v3.1_00359	NP_524449.1	Neurexin 1	Nrx-1
LALB_chr_1	15426280	15427882	LALB_chr_1,Parent=peak1356	upstream	LALB_v3.1_00359	NP_524449.1	Neurexin 1	Nrx-1	LALB_v3.1_00359	NP_524449.1	Neurexin 1	Nrx-1
LALB_chr_1	15437791	15438846	LALB_chr_1,Parent=peak1357	intergenic	NA	NA	NA	NA		NA	NA	NA
LALB_chr_1	15453699	15454460	LALB_chr_1,Parent=peak1358	promoter	LALB_v3.1_00360	NA	NA	NA	LALB_v3.1_00360	NA	NA	NA
LALB_chr_1	15461584	15462291	LALB_chr_1,Parent=peak1359	intron	LALB_v3.1_00360	NA	NA	NA	LALB_v3.1_00360	NA	NA	NA
LALB_chr_1	15464543	15466016	LALB_chr_1,Parent=peak1360	intron	LALB_v3.1_00360	NA	NA	NA	LALB_v3.1_00360	NA	NA	NA
LALB_chr_1	15470546	15472244	LALB_chr_1,Parent=peak1361	upstream	LALB_v3.1_00361	NP_649939.1	Alg12 alpha-1,6-mannosyltransferase	Alg12	LALB_v3.1_00361,,LALB_v3.1_00360	NP_649939.1	Alg12 alpha-1,6-mannosyltransferase	Alg12
LALB_chr_1	15488691	15489769	LALB_chr_1,Parent=peak1362	TSS_flank	LALB_v3.1_00363	NP_649523.1	Enolase-phosphatase	Enoph	LALB_v3.1_00363,LALB_v3.1_00361,LALB_v3.1_00362	NP_649523.1,NP_649939.1	Enolase-phosphatase,Alg12 alpha-1,6-mannosyltransferase	Enoph,Alg12
LALB_chr_1	15492712	15493769	LALB_chr_1,Parent=peak1363	intron	LALB_v3.1_00363	NP_649523.1	Enolase-phosphatase	Enoph	LALB_v3.1_00362,LALB_v3.1_00363	NP_649523.1	Enolase-phosphatase	Enoph
LALB_chr_1	15494146	15495911	LALB_chr_1,Parent=peak1364	downstream	LALB_v3.1_00362,LALB_v3.1_00363	NP_649523.1	Enolase-phosphatase	Enoph	LALB_v3.1_00362,LALB_v3.1_00363	NP_649523.1	Enolase-phosphatase	Enoph
LALB_chr_1	15496998	15499372	LALB_chr_1,Parent=peak1365	downstream	LALB_v3.1_00362,LALB_v3.1_00363	NP_649523.1	Enolase-phosphatase	Enoph	LALB_v3.1_00362,LALB_v3.1_00363	NP_649523.1	Enolase-phosphatase	Enoph
LALB_chr_1	15504582	15505955	LALB_chr_1,Parent=peak1366	downstream	LALB_v3.1_00363	NP_649523.1	Enolase-phosphatase	Enoph	LALB_v3.1_00363	NP_649523.1	Enolase-phosphatase	Enoph
LALB_chr_1	15519152	15520321	LALB_chr_1,Parent=peak1367	intergenic	NA	NA	NA	NA		NA	NA	NA
LALB_chr_1	15521359	15522165	LALB_chr_1,Parent=peak1368	intergenic	NA	NA	NA	NA		NA	NA	NA
LALB_chr_1	15531294	15532262	LALB_chr_1,Parent=peak1369	intergenic	NA	NA	NA	NA		NA	NA	NA
LALB_chr_1	15538654	15540740	LALB_chr_1,Parent=peak1370	intergenic	NA	NA	NA	NA		NA	NA	NA
LALB_chr_1	15548608	15550362	LALB_chr_1,Parent=peak1371	intergenic	NA	NA	NA	NA		NA	NA	NA
LALB_chr_1	15552082	15553048	LALB_chr_1,Parent=peak1372	intergenic	NA	NA	NA	NA		NA	NA	NA
LALB_chr_1	15566592	15567443	LALB_chr_1,Parent=peak1373	intergenic	NA	NA	NA	NA		NA	NA	NA
LALB_chr_1	15580419	15582104	LALB_chr_1,Parent=peak1374	intergenic	NA	NA	NA	NA		NA	NA	NA
LALB_chr_1	15584798	15586281	LALB_chr_1,Parent=peak1375	intergenic	NA	NA	NA	NA		NA	NA	NA
LALB_chr_1	15593751	15594925	LALB_chr_1,Parent=peak1376	intergenic	NA	NA	NA	NA		NA	NA	NA
LALB_chr_1	15595986	15596842	LALB_chr_1,Parent=peak1377	intergenic	NA	NA	NA	NA		NA	NA	NA
LALB_chr_1	15597618	15598316	LALB_chr_1,Parent=peak1378	intergenic	NA	NA	NA	NA		NA	NA	NA
LALB_chr_1	15600261	15601004	LALB_chr_1,Parent=peak1379	intergenic	NA	NA	NA	NA		NA	NA	NA
LALB_chr_1	15605506	15606248	LALB_chr_1,Parent=peak1380	intergenic	NA	NA	NA	NA		NA	NA	NA
LALB_chr_1	15614192	15614935	LALB_chr_1,Parent=peak1381	intergenic	NA	NA	NA	NA		NA	NA	NA
LALB_chr_1	15624730	15625650	LALB_chr_1,Parent=peak1382	intergenic	NA	NA	NA	NA		NA	NA	NA
LALB_chr_1	15629674	15631345	LALB_chr_1,Parent=peak1383	intergenic	NA	NA	NA	NA		NA	NA	NA
LALB_chr_1	15637648	15640695	LALB_chr_1,Parent=peak1384	intergenic	NA	NA	NA	NA		NA	NA	NA
LALB_chr_1	15642121	15642849	LALB_chr_1,Parent=peak1385	intergenic	NA	NA	NA	NA		NA	NA	NA
LALB_chr_1	15643918	15645775	LALB_chr_1,Parent=peak1386	intergenic	NA	NA	NA	NA		NA	NA	NA
LALB_chr_1	15662498	15663302	LALB_chr_1,Parent=peak1387	intergenic	NA	NA	NA	NA		NA	NA	NA
LALB_chr_1	15667537	15668330	LALB_chr_1,Parent=peak1388	intergenic	NA	NA	NA	NA		NA	NA	NA
LALB_chr_1	15675432	15677077	LALB_chr_1,Parent=peak1389	intergenic	NA	NA	NA	NA		NA	NA	NA
LALB_chr_1	15688062	15689832	LALB_chr_1,Parent=peak1390	intergenic	NA	NA	NA	NA		NA	NA	NA
LALB_chr_1	15697794	15700033	LALB_chr_1,Parent=peak1391	intergenic	NA	NA	NA	NA		NA	NA	NA
LALB_chr_1	15701555	15702895	LALB_chr_1,Parent=peak1392	intergenic	NA	NA	NA	NA		NA	NA	NA
LALB_chr_1	15716664	15720612	LALB_chr_1,Parent=peak1393	intergenic	NA	NA	NA	NA		NA	NA	NA
LALB_chr_1	15724944	15725925	LALB_chr_1,Parent=peak1394	intergenic	NA	NA	NA	NA		NA	NA	NA
LALB_chr_1	15731486	15732264	LALB_chr_1,Parent=peak1395	intergenic	NA	NA	NA	NA		NA	NA	NA
LALB_chr_1	15735356	15736004	LALB_chr_1,Parent=peak1396	intergenic	NA	NA	NA	NA		NA	NA	NA
LALB_chr_1	15757723	15758353	LALB_chr_1,Parent=peak1397	TSS_flank	LALB_v3.1_00364	NP_524994.2	taranis	tara	LALB_v3.1_00364	NP_524994.2	taranis	tara
LALB_chr_1	15759290	15760383	LALB_chr_1,Parent=peak1398	intron	LALB_v3.1_00364	NP_524994.2	taranis	tara	LALB_v3.1_00364	NP_524994.2	taranis	tara
LALB_chr_1	15765800	15767089	LALB_chr_1,Parent=peak1399	intron	LALB_v3.1_00364	NP_524994.2	taranis	tara	LALB_v3.1_00364	NP_524994.2	taranis	tara
LALB_chr_1	15770344	15772022	LALB_chr_1,Parent=peak1400	intron	LALB_v3.1_00364	NP_524994.2	taranis	tara	LALB_v3.1_00364	NP_524994.2	taranis	tara
LALB_chr_1	15774895	15776648	LALB_chr_1,Parent=peak1401	intron	LALB_v3.1_00364	NP_524994.2	taranis	tara	LALB_v3.1_00364	NP_524994.2	taranis	tara
LALB_chr_1	15777260	15779583	LALB_chr_1,Parent=peak1402	intron	LALB_v3.1_00364	NP_524994.2	taranis	tara	LALB_v3.1_00364	NP_524994.2	taranis	tara
LALB_chr_1	15790032	15791181	LALB_chr_1,Parent=peak1403	intron	LALB_v3.1_00364	NP_524994.2	taranis	tara	LALB_v3.1_00364	NP_524994.2	taranis	tara
LALB_chr_1	15795693	15801029	LALB_chr_1,Parent=peak1404	TSS_flank	LALB_v3.1_00364	NP_524994.2	taranis	tara	LALB_v3.1_00364,LALB_v3.1_00366,LALB_v3.1_00365	NP_524994.2,NP_733074.1	taranis,uncharacterized protein	tara,CG31111
LALB_chr_1	15806140	15807321	LALB_chr_1,Parent=peak1405	promoter	LALB_v3.1_00366	NP_733074.1	uncharacterized protein	CG31111	LALB_v3.1_00366,LALB_v3.1_00368,LALB_v3.1_00364,LALB_v3.1_00367,LALB_v3.1_00365	NP_733074.1,NP_572508.1,NP_524994.2	uncharacterized protein,RNA-binding motif protein 13,taranis	CG31111,Rbm13,tara
LALB_chr_1	15817566	15818135	LALB_chr_1,Parent=peak1406	promoter	LALB_v3.1_00367,LALB_v3.1_00369	NP_573361.1	uncharacterized protein, isoform A	CG7990	LALB_v3.1_00365,LALB_v3.1_00367,LALB_v3.1_00369,LALB_v3.1_00366,LALB_v3.1_00368	NP_573361.1,NP_733074.1,NP_572508.1	uncharacterized protein, isoform A,uncharacterized protein,RNA-binding motif protein 13	CG7990,CG31111,Rbm13
LALB_chr_1	15820361	15821381	LALB_chr_1,Parent=peak1407	upstream	LALB_v3.1_00367	NA	NA	NA	LALB_v3.1_00367,LALB_v3.1_00366,LALB_v3.1_00368,LALB_v3.1_00369,LALB_v3.1_00370	NP_733074.1,NP_572508.1,NP_573361.1	uncharacterized protein,RNA-binding motif protein 13,uncharacterized protein, isoform A	CG31111,Rbm13,CG7990
LALB_chr_1	15822094	15823430	LALB_chr_1,Parent=peak1408	upstream	LALB_v3.1_00367	NA	NA	NA	LALB_v3.1_00367,LALB_v3.1_00368,LALB_v3.1_00369,LALB_v3.1_00370	NP_572508.1,NP_573361.1	RNA-binding motif protein 13,uncharacterized protein, isoform A	Rbm13,CG7990
LALB_chr_1	15829014	15830130	LALB_chr_1,Parent=peak1409	TSS_flank	LALB_v3.1_00370	NA	NA	NA	LALB_v3.1_00370,LALB_v3.1_00371,LALB_v3.1_00369	NP_573361.1	uncharacterized protein, isoform A	CG7990
LALB_chr_1	15830789	15832273	LALB_chr_1,Parent=peak1410	promoter	LALB_v3.1_00370	NA	NA	NA	LALB_v3.1_00370,LALB_v3.1_00371	NA	NA	NA
LALB_chr_1	15836751	15838198	LALB_chr_1,Parent=peak1411	TSS_flank	LALB_v3.1_00371	NA	NA	NA	LALB_v3.1_00370,LALB_v3.1_00371	NA	NA	NA
LALB_chr_1	15839589	15843323	LALB_chr_1,Parent=peak1412	intron	LALB_v3.1_00371	NA	NA	NA	LALB_v3.1_00371	NA	NA	NA
LALB_chr_1	15846848	15848409	LALB_chr_1,Parent=peak1413	intron	LALB_v3.1_00371	NA	NA	NA	LALB_v3.1_00371	NA	NA	NA
LALB_chr_1	15853986	15854791	LALB_chr_1,Parent=peak1414	intron	LALB_v3.1_00371	NA	NA	NA	LALB_v3.1_00371	NA	NA	NA
LALB_chr_1	15866706	15868861	LALB_chr_1,Parent=peak1415	intron	LALB_v3.1_00371	NA	NA	NA	LALB_v3.1_00371	NA	NA	NA
LALB_chr_1	15870118	15872725	LALB_chr_1,Parent=peak1416	intron	LALB_v3.1_00371	NA	NA	NA	LALB_v3.1_00371	NA	NA	NA
LALB_chr_1	15879042	15881539	LALB_chr_1,Parent=peak1417	TSS_flank	LALB_v3.1_00371	NA	NA	NA	LALB_v3.1_00371	NA	NA	NA
LALB_chr_1	15900694	15901550	LALB_chr_1,Parent=peak1418	intron	LALB_v3.1_00371	NA	NA	NA	LALB_v3.1_00371	NA	NA	NA
LALB_chr_1	15906138	15907575	LALB_chr_1,Parent=peak1419	intron	LALB_v3.1_00371	NA	NA	NA	LALB_v3.1_00371	NA	NA	NA
LALB_chr_1	15913893	15914751	LALB_chr_1,Parent=peak1420	intron	LALB_v3.1_00371	NA	NA	NA	LALB_v3.1_00371	NA	NA	NA
LALB_chr_1	15917396	15918245	LALB_chr_1,Parent=peak1421	intron	LALB_v3.1_00371	NA	NA	NA	LALB_v3.1_00371	NA	NA	NA
LALB_chr_1	15920015	15921058	LALB_chr_1,Parent=peak1422	intron	LALB_v3.1_00371	NA	NA	NA	LALB_v3.1_00371	NA	NA	NA
LALB_chr_1	15923415	15924197	LALB_chr_1,Parent=peak1423	intron	LALB_v3.1_00371	NA	NA	NA	LALB_v3.1_00371	NA	NA	NA
LALB_chr_1	15924971	15926243	LALB_chr_1,Parent=peak1424	intron	LALB_v3.1_00371	NA	NA	NA	LALB_v3.1_00371	NA	NA	NA
LALB_chr_1	15930615	15932817	LALB_chr_1,Parent=peak1425	intron	LALB_v3.1_00371	NA	NA	NA	LALB_v3.1_00371	NA	NA	NA
LALB_chr_1	15950389	15951022	LALB_chr_1,Parent=peak1426	intron	LALB_v3.1_00371	NA	NA	NA	LALB_v3.1_00371	NA	NA	NA
LALB_chr_1	15955088	15956402	LALB_chr_1,Parent=peak1427	intron	LALB_v3.1_00371	NA	NA	NA	LALB_v3.1_00371	NA	NA	NA
LALB_chr_1	15969899	15970582	LALB_chr_1,Parent=peak1428	promoter	LALB_v3.1_00372	NP_610057.1	pomp	Pomp	LALB_v3.1_00372,LALB_v3.1_00373,LALB_v3.1_00374,LALB_v3.1_00371,LALB_v3.1_00375	NP_610057.1,NP_609920.1,NP_787968.1	pomp,uncharacterized protein, isoform A,Leucyl-tRNA synthetase	Pomp,CG10621,LeuRS
LALB_chr_1	15971193	15971907	LALB_chr_1,Parent=peak1429	promoter	LALB_v3.1_00372	NP_610057.1	pomp	Pomp	LALB_v3.1_00372,LALB_v3.1_00373,LALB_v3.1_00374,LALB_v3.1_00371,LALB_v3.1_00375	NP_610057.1,NP_609920.1,NP_787968.1	pomp,uncharacterized protein, isoform A,Leucyl-tRNA synthetase	Pomp,CG10621,LeuRS
LALB_chr_1	15982948	15983567	LALB_chr_1,Parent=peak1430	intron	LALB_v3.1_00375	NP_787968.1	Leucyl-tRNA synthetase	LeuRS	LALB_v3.1_00377,LALB_v3.1_00372,LALB_v3.1_00373,LALB_v3.1_00374,LALB_v3.1_00376,LALB_v3.1_00375	NP_610057.1,NP_609920.1,NP_573081.1,NP_787968.1	pomp,uncharacterized protein, isoform A,Arginyl-tRNA synthetase,Leucyl-tRNA synthetase	Pomp,CG10621,ArgRS,LeuRS
LALB_chr_1	15985385	15985954	LALB_chr_1,Parent=peak1431	TSS_flank	LALB_v3.1_00375	NP_787968.1	Leucyl-tRNA synthetase	LeuRS	LALB_v3.1_00375,LALB_v3.1_00377,LALB_v3.1_00372,LALB_v3.1_00373,LALB_v3.1_00374,LALB_v3.1_00376	NP_787968.1,NP_610057.1,NP_609920.1,NP_573081.1	Leucyl-tRNA synthetase,pomp,uncharacterized protein, isoform A,Arginyl-tRNA synthetase	LeuRS,Pomp,CG10621,ArgRS
LALB_chr_1	15985992	15987043	LALB_chr_1,Parent=peak1432	promoter	LALB_v3.1_00375,LALB_v3.1_00377	NP_787968.1	Leucyl-tRNA synthetase	LeuRS	LALB_v3.1_00375,LALB_v3.1_00377,LALB_v3.1_00372,LALB_v3.1_00373,LALB_v3.1_00374,LALB_v3.1_00376	NP_787968.1,NP_610057.1,NP_609920.1,NP_573081.1	Leucyl-tRNA synthetase,pomp,uncharacterized protein, isoform A,Arginyl-tRNA synthetase	LeuRS,Pomp,CG10621,ArgRS
LALB_chr_1	15991976	15993535	LALB_chr_1,Parent=peak1433	promoter	LALB_v3.1_00376	NP_573081.1	Arginyl-tRNA synthetase	ArgRS	LALB_v3.1_00375,LALB_v3.1_00376,LALB_v3.1_00377	NP_787968.1,NP_573081.1	Leucyl-tRNA synthetase,Arginyl-tRNA synthetase	LeuRS,ArgRS
LALB_chr_1	15994873	15996250	LALB_chr_1,Parent=peak1434	intron	LALB_v3.1_00377	NA	NA	NA	LALB_v3.1_00375,LALB_v3.1_00376,LALB_v3.1_00377	NP_787968.1,NP_573081.1	Leucyl-tRNA synthetase,Arginyl-tRNA synthetase	LeuRS,ArgRS
LALB_chr_1	15997377	15998307	LALB_chr_1,Parent=peak1435	intron	LALB_v3.1_00377	NA	NA	NA	LALB_v3.1_00376,LALB_v3.1_00377	NP_573081.1	Arginyl-tRNA synthetase	ArgRS
LALB_chr_1	16000674	16002216	LALB_chr_1,Parent=peak1436	intron	LALB_v3.1_00377	NA	NA	NA	LALB_v3.1_00377	NA	NA	NA
LALB_chr_1	16003697	16004512	LALB_chr_1,Parent=peak1437	intron	LALB_v3.1_00377	NA	NA	NA	LALB_v3.1_00377	NA	NA	NA
LALB_chr_1	16006705	16007705	LALB_chr_1,Parent=peak1438	intron	LALB_v3.1_00377	NA	NA	NA	LALB_v3.1_00377	NA	NA	NA
LALB_chr_1	16008921	16010106	LALB_chr_1,Parent=peak1439	intron	LALB_v3.1_00377	NA	NA	NA	LALB_v3.1_00377	NA	NA	NA
LALB_chr_1	16019738	16022166	LALB_chr_1,Parent=peak1440	intron	LALB_v3.1_00377	NA	NA	NA	LALB_v3.1_00378,LALB_v3.1_00377	NA	NA	NA
LALB_chr_1	16022829	16023956	LALB_chr_1,Parent=peak1441	intron	LALB_v3.1_00377	NA	NA	NA	LALB_v3.1_00378,LALB_v3.1_00379,LALB_v3.1_00377	NA	NA	NA
LALB_chr_1	16030285	16031775	LALB_chr_1,Parent=peak1442	TSS_flank	LALB_v3.1_00378	NA	NA	NA	LALB_v3.1_00378,LALB_v3.1_00380,LALB_v3.1_00377,LALB_v3.1_00379,LALB_v3.1_00381	NP_648500.1	crimpled	crim
LALB_chr_1	16032868	16034340	LALB_chr_1,Parent=peak1443	TSS_flank	LALB_v3.1_00379	NA	NA	NA	LALB_v3.1_00378,LALB_v3.1_00379,LALB_v3.1_00380,LALB_v3.1_00377,LALB_v3.1_00381	NP_648500.1	crimpled	crim
LALB_chr_1	16038922	16041504	LALB_chr_1,Parent=peak1444	promoter	LALB_v3.1_00381	NP_648500.1	crimpled	crim	LALB_v3.1_00378,LALB_v3.1_00379,LALB_v3.1_00381,LALB_v3.1_00380,LALB_v3.1_00382	NP_648500.1	crimpled	crim
LALB_chr_1	16041991	16042688	LALB_chr_1,Parent=peak1445	promoter	LALB_v3.1_00381	NP_648500.1	crimpled	crim	LALB_v3.1_00379,LALB_v3.1_00381,LALB_v3.1_00380,LALB_v3.1_00382	NP_648500.1	crimpled	crim
LALB_chr_1	16044245	16045327	LALB_chr_1,Parent=peak1446	upstream	LALB_v3.1_00381	NP_648500.1	crimpled	crim	LALB_v3.1_00381,LALB_v3.1_00380,LALB_v3.1_00382	NP_648500.1	crimpled	crim
LALB_chr_1	16051553	16052241	LALB_chr_1,Parent=peak1447	upstream	LALB_v3.1_00382	NA	NA	NA	LALB_v3.1_00382,LALB_v3.1_00383	NA	NA	NA
LALB_chr_1	16052978	16053564	LALB_chr_1,Parent=peak1448	upstream	LALB_v3.1_00382	NA	NA	NA	LALB_v3.1_00382,LALB_v3.1_00383	NA	NA	NA
LALB_chr_1	16053961	16054924	LALB_chr_1,Parent=peak1449	upstream	LALB_v3.1_00382	NA	NA	NA	LALB_v3.1_00382,LALB_v3.1_00383	NA	NA	NA
LALB_chr_1	16063805	16064672	LALB_chr_1,Parent=peak1450	upstream	LALB_v3.1_00383	NA	NA	NA	LALB_v3.1_00383	NA	NA	NA
LALB_chr_1	16065295	16074009	LALB_chr_1,Parent=peak1451	upstream	LALB_v3.1_00383	NA	NA	NA	LALB_v3.1_00383	NA	NA	NA
LALB_chr_1	16084463	16088254	LALB_chr_1,Parent=peak1452	intergenic	NA	NA	NA	NA		NA	NA	NA
LALB_chr_1	16098699	16099537	LALB_chr_1,Parent=peak1453	promoter	LALB_v3.1_00384	NA	NA	NA	LALB_v3.1_00384,LALB_v3.1_00385	NP_648500.1	crimpled	crim
LALB_chr_1	16116254	16121961	LALB_chr_1,Parent=peak1454	intergenic	NA	NA	NA	NA		NA	NA	NA
LALB_chr_1	16136024	16136798	LALB_chr_1,Parent=peak1455	promoter	LALB_v3.1_00387	NA	NA	NA	LALB_v3.1_00387,LALB_v3.1_00388,LALB_v3.1_00386,LALB_v3.1_00389	NP_001188780.1,NP_648500.1,NP_608633.1	Small ribonucleoprotein particle protein SmB,crimpled,uncharacterized protein	SmB,crim,CG15356
LALB_chr_1	16160076	16160923	LALB_chr_1,Parent=peak1456	TSS_flank	LALB_v3.1_00390	NA	NA	NA	LALB_v3.1_00390,LALB_v3.1_00391,	NA	NA	NA
LALB_chr_1	16165831	16166763	LALB_chr_1,Parent=peak1457	TSS_flank	LALB_v3.1_00391	NA	NA	NA	LALB_v3.1_00391,LALB_v3.1_00390	NA	NA	NA
LALB_chr_1	16172540	16175678	LALB_chr_1,Parent=peak1458	intron	LALB_v3.1_00391	NA	NA	NA	LALB_v3.1_00390,LALB_v3.1_00392,LALB_v3.1_00391	NP_650425.1	Kip1 ubiquitination-promoting complex subunit 1	Kpc1
LALB_chr_1	16193709	16195322	LALB_chr_1,Parent=peak1459	intron	LALB_v3.1_00393	NA	NA	NA	LALB_v3.1_00393	NA	NA	NA
LALB_chr_1	16200061	16200794	LALB_chr_1,Parent=peak1460	intron	LALB_v3.1_00393	NA	NA	NA	LALB_v3.1_00393	NA	NA	NA
LALB_chr_1	16202620	16203397	LALB_chr_1,Parent=peak1461	intron	LALB_v3.1_00393	NA	NA	NA	LALB_v3.1_00393	NA	NA	NA
LALB_chr_1	16206034	16207454	LALB_chr_1,Parent=peak1462	TSS_flank	LALB_v3.1_00393	NA	NA	NA	LALB_v3.1_00393,	NA	NA	NA
LALB_chr_1	16215849	16217970	LALB_chr_1,Parent=peak1463	promoter	LALB_v3.1_00394	NP_523596.2	bicoid stability factor	bsf	LALB_v3.1_00393,LALB_v3.1_00394,LALB_v3.1_00395	NP_523596.2	bicoid stability factor	bsf
LALB_chr_1	16218865	16219614	LALB_chr_1,Parent=peak1464	promoter	LALB_v3.1_00394	NP_523596.2	bicoid stability factor	bsf	LALB_v3.1_00394,LALB_v3.1_00396,LALB_v3.1_00395	NP_523596.2	bicoid stability factor	bsf
LALB_chr_1	16226163	16227532	LALB_chr_1,Parent=peak1465	TSS_flank	LALB_v3.1_00395	NA	NA	NA	LALB_v3.1_00395,LALB_v3.1_00396,LALB_v3.1_00394	NP_523596.2	bicoid stability factor	bsf
LALB_chr_1	16228013	16230281	LALB_chr_1,Parent=peak1466	TSS_flank	LALB_v3.1_00396	NA	NA	NA	LALB_v3.1_00395,LALB_v3.1_00396,LALB_v3.1_00394	NP_523596.2	bicoid stability factor	bsf
LALB_chr_1	16243618	16244660	LALB_chr_1,Parent=peak1467	promoter	LALB_v3.1_00396	NA	NA	NA	LALB_v3.1_00396	NA	NA	NA
LALB_chr_1	16248619	16249487	LALB_chr_1,Parent=peak1468	intron	LALB_v3.1_00396	NA	NA	NA	LALB_v3.1_00396	NA	NA	NA
LALB_chr_1	16255905	16257457	LALB_chr_1,Parent=peak1469	intron	LALB_v3.1_00396	NA	NA	NA	LALB_v3.1_00398,LALB_v3.1_00397,LALB_v3.1_00396	NA	NA	NA
LALB_chr_1	16259269	16261606	LALB_chr_1,Parent=peak1470	intron	LALB_v3.1_00396	NA	NA	NA	LALB_v3.1_00398,LALB_v3.1_00400,LALB_v3.1_00397,LALB_v3.1_00399,LALB_v3.1_00396	NA	NA	NA
LALB_chr_1	16262898	16264001	LALB_chr_1,Parent=peak1471	promoter	LALB_v3.1_00398	NA	NA	NA	LALB_v3.1_00398,LALB_v3.1_00400,LALB_v3.1_00396,LALB_v3.1_00397,LALB_v3.1_00399	NA	NA	NA
LALB_chr_1	16266328	16267506	LALB_chr_1,Parent=peak1472	TSS_flank	LALB_v3.1_00397,LALB_v3.1_00398	NA	NA	NA	LALB_v3.1_00397,LALB_v3.1_00398,LALB_v3.1_00400,LALB_v3.1_00401,LALB_v3.1_00396,LALB_v3.1_00399	NA	NA	NA
LALB_chr_1	16268085	16273496	LALB_chr_1,Parent=peak1473	TSS_flank	LALB_v3.1_00399,LALB_v3.1_00400	NA	NA	NA	LALB_v3.1_00397,LALB_v3.1_00399,LALB_v3.1_00400,LALB_v3.1_00401,LALB_v3.1_00402,LALB_v3.1_00403,LALB_v3.1_00396,LALB_v3.1_00398	NP_650192.1	Dipeptidase C	Dip-C
LALB_chr_1	16273884	16275183	LALB_chr_1,Parent=peak1474	promoter	LALB_v3.1_00399,LALB_v3.1_00401,LALB_v3.1_00402	NA	NA	NA	LALB_v3.1_00397,LALB_v3.1_00399,LALB_v3.1_00401,LALB_v3.1_00402,LALB_v3.1_00403,LALB_v3.1_00398,LALB_v3.1_00400	NP_650192.1	Dipeptidase C	Dip-C
LALB_chr_1	16283233	16285273	LALB_chr_1,Parent=peak1475	TSS_flank	LALB_v3.1_00404	NA	NA	NA	LALB_v3.1_00404,LALB_v3.1_00401,LALB_v3.1_00402,LALB_v3.1_00403,LALB_v3.1_00405	NP_650192.1,NP_523495.2	Dipeptidase C,Thrombospondin	Dip-C,Tsp
LALB_chr_1	16288096	16289147	LALB_chr_1,Parent=peak1476	intron	LALB_v3.1_00404	NA	NA	NA	LALB_v3.1_00402,LALB_v3.1_00403,LALB_v3.1_00405,LALB_v3.1_00404	NP_650192.1,NP_523495.2	Dipeptidase C,Thrombospondin	Dip-C,Tsp
LALB_chr_1	16290838	16292773	LALB_chr_1,Parent=peak1477	intron	LALB_v3.1_00404	NA	NA	NA	LALB_v3.1_00403,LALB_v3.1_00404,LALB_v3.1_00405	NP_650192.1,NP_523495.2	Dipeptidase C,Thrombospondin	Dip-C,Tsp
LALB_chr_1	16293405	16295857	LALB_chr_1,Parent=peak1478	intron	LALB_v3.1_00405	NP_523495.2	Thrombospondin	Tsp	LALB_v3.1_00404,LALB_v3.1_00405	NP_523495.2	Thrombospondin	Tsp
LALB_chr_1	16305334	16306654	LALB_chr_1,Parent=peak1479	intron	LALB_v3.1_00405	NP_523495.2	Thrombospondin	Tsp	LALB_v3.1_00406,LALB_v3.1_00405	NP_523495.2,NP_523495.2	Thrombospondin,Thrombospondin	Tsp,Tsp
LALB_chr_1	16316671	16317303	LALB_chr_1,Parent=peak1480	promoter	LALB_v3.1_00406	NP_523495.2	Thrombospondin	Tsp	LALB_v3.1_00405,LALB_v3.1_00406	NP_523495.2,NP_523495.2	Thrombospondin,Thrombospondin	Tsp,Tsp
LALB_chr_1	16345501	16346241	LALB_chr_1,Parent=peak1481	TSS_flank	LALB_v3.1_00408	NP_524292.1	Rho-like	RhoL	LALB_v3.1_00408,LALB_v3.1_00409,LALB_v3.1_00407	NP_524292.1,NP_524396.1	Rho-like,cap binding protein 20	RhoL,Cbp20
LALB_chr_1	16346613	16347535	LALB_chr_1,Parent=peak1482	promoter	LALB_v3.1_00408	NP_524292.1	Rho-like	RhoL	LALB_v3.1_00408,LALB_v3.1_00409,LALB_v3.1_00407	NP_524292.1,NP_524396.1	Rho-like,cap binding protein 20	RhoL,Cbp20
LALB_chr_1	16366708	16367505	LALB_chr_1,Parent=peak1483	promoter	LALB_v3.1_00410	NP_610053.1	Transmembrane 9 superfamily protein member 2	TM9SF2	LALB_v3.1_00410,LALB_v3.1_00412,LALB_v3.1_00413,LALB_v3.1_00411	NP_610053.1,NP_477466.1,NP_523588.2	Transmembrane 9 superfamily protein member 2,Kruppel homolog 1,Chromosome segregation 1	TM9SF2,Kr-h1,Cse1
LALB_chr_1	16370765	16371565	LALB_chr_1,Parent=peak1484	TSS_flank	LALB_v3.1_00412	NA	NA	NA	LALB_v3.1_00410,LALB_v3.1_00411,LALB_v3.1_00412,LALB_v3.1_00413	NP_610053.1,NP_523588.2,NP_477466.1	Transmembrane 9 superfamily protein member 2,Chromosome segregation 1,Kruppel homolog 1	TM9SF2,Cse1,Kr-h1
LALB_chr_1	16374023	16374794	LALB_chr_1,Parent=peak1485	promoter	LALB_v3.1_00411,LALB_v3.1_00412	NP_523588.2	Chromosome segregation 1	Cse1	LALB_v3.1_00411,LALB_v3.1_00412,LALB_v3.1_00413	NP_523588.2,NP_477466.1	Chromosome segregation 1,Kruppel homolog 1	Cse1,Kr-h1
LALB_chr_1	16398936	16401851	LALB_chr_1,Parent=peak1486	TSS_flank	LALB_v3.1_00415	NP_476605.1	cropped	crp	LALB_v3.1_00415,LALB_v3.1_00414	NP_476605.1,NP_609606.2	cropped,Scm-related gene containing four mbt domains	crp,Sfmbt
LALB_chr_1	16402208	16402901	LALB_chr_1,Parent=peak1487	intron	LALB_v3.1_00415	NP_476605.1	cropped	crp	LALB_v3.1_00414,LALB_v3.1_00415	NP_609606.2,NP_476605.1	Scm-related gene containing four mbt domains,cropped	Sfmbt,crp
LALB_chr_1	16410003	16412809	LALB_chr_1,Parent=peak1488	promoter	LALB_v3.1_00415	NP_476605.1	cropped	crp	LALB_v3.1_00415	NP_476605.1	cropped	crp
LALB_chr_1	16413370	16414591	LALB_chr_1,Parent=peak1489	promoter	LALB_v3.1_00415	NP_476605.1	cropped	crp	LALB_v3.1_00415	NP_476605.1	cropped	crp
LALB_chr_1	16415475	16417168	LALB_chr_1,Parent=peak1490	TSS_flank	LALB_v3.1_00415	NP_476605.1	cropped	crp	LALB_v3.1_00415	NP_476605.1	cropped	crp
LALB_chr_1	16419287	16420268	LALB_chr_1,Parent=peak1491	intron	LALB_v3.1_00415	NP_476605.1	cropped	crp	LALB_v3.1_00415	NP_476605.1	cropped	crp
LALB_chr_1	16420552	16422276	LALB_chr_1,Parent=peak1492	intron	LALB_v3.1_00415	NP_476605.1	cropped	crp	LALB_v3.1_00415	NP_476605.1	cropped	crp
LALB_chr_1	16424646	16425442	LALB_chr_1,Parent=peak1493	intron	LALB_v3.1_00415	NP_476605.1	cropped	crp	LALB_v3.1_00415	NP_476605.1	cropped	crp
LALB_chr_1	16426239	16426963	LALB_chr_1,Parent=peak1494	intron	LALB_v3.1_00415	NP_476605.1	cropped	crp	LALB_v3.1_00415	NP_476605.1	cropped	crp
LALB_chr_1	16427619	16428217	LALB_chr_1,Parent=peak1495	intron	LALB_v3.1_00415	NP_476605.1	cropped	crp	LALB_v3.1_00415	NP_476605.1	cropped	crp
LALB_chr_1	16433803	16435184	LALB_chr_1,Parent=peak1496	intron	LALB_v3.1_00415	NP_476605.1	cropped	crp	LALB_v3.1_00415	NP_476605.1	cropped	crp
LALB_chr_1	16436237	16436822	LALB_chr_1,Parent=peak1497	intron	LALB_v3.1_00415	NP_476605.1	cropped	crp	LALB_v3.1_00415	NP_476605.1	cropped	crp
LALB_chr_1	16438541	16439643	LALB_chr_1,Parent=peak1498	intron	LALB_v3.1_00415	NP_476605.1	cropped	crp	LALB_v3.1_00415	NP_476605.1	cropped	crp
LALB_chr_1	16442520	16443107	LALB_chr_1,Parent=peak1499	intron	LALB_v3.1_00415	NP_476605.1	cropped	crp	LALB_v3.1_00415	NP_476605.1	cropped	crp
LALB_chr_1	16444805	16445815	LALB_chr_1,Parent=peak1500	intron	LALB_v3.1_00415	NP_476605.1	cropped	crp	LALB_v3.1_00415	NP_476605.1	cropped	crp
LALB_chr_1	16449002	16450172	LALB_chr_1,Parent=peak1501	intron	LALB_v3.1_00415	NP_476605.1	cropped	crp	LALB_v3.1_00415	NP_476605.1	cropped	crp
LALB_chr_1	16451019	16452445	LALB_chr_1,Parent=peak1502	intron	LALB_v3.1_00415	NP_476605.1	cropped	crp	LALB_v3.1_00415	NP_476605.1	cropped	crp
LALB_chr_1	16453348	16454249	LALB_chr_1,Parent=peak1503	intron	LALB_v3.1_00415	NP_476605.1	cropped	crp	LALB_v3.1_00415	NP_476605.1	cropped	crp
LALB_chr_1	16454657	16455593	LALB_chr_1,Parent=peak1504	intron	LALB_v3.1_00415	NP_476605.1	cropped	crp	LALB_v3.1_00415	NP_476605.1	cropped	crp
LALB_chr_1	16481304	16483005	LALB_chr_1,Parent=peak1505	intron	LALB_v3.1_00415	NP_476605.1	cropped	crp	LALB_v3.1_00415	NP_476605.1	cropped	crp
LALB_chr_1	16487723	16488641	LALB_chr_1,Parent=peak1506	intron	LALB_v3.1_00415	NP_476605.1	cropped	crp	LALB_v3.1_00415	NP_476605.1	cropped	crp
LALB_chr_1	16492493	16494489	LALB_chr_1,Parent=peak1507	intron	LALB_v3.1_00415	NP_476605.1	cropped	crp	LALB_v3.1_00415	NP_476605.1	cropped	crp
LALB_chr_1	16502588	16504071	LALB_chr_1,Parent=peak1508	intron	LALB_v3.1_00415	NP_476605.1	cropped	crp	LALB_v3.1_00415	NP_476605.1	cropped	crp
LALB_chr_1	16505597	16507012	LALB_chr_1,Parent=peak1509	intron	LALB_v3.1_00415	NP_476605.1	cropped	crp	LALB_v3.1_00415	NP_476605.1	cropped	crp
LALB_chr_1	16521429	16522241	LALB_chr_1,Parent=peak1510	intron	LALB_v3.1_00415,LALB_v3.1_00416	NP_476605.1	cropped	crp	LALB_v3.1_00415,LALB_v3.1_00416	NP_476605.1	cropped	crp
LALB_chr_1	16528320	16529523	LALB_chr_1,Parent=peak1511	promoter	LALB_v3.1_00416	NA	NA	NA	LALB_v3.1_00416,LALB_v3.1_00415	NP_476605.1	cropped	crp
LALB_chr_1	16532017	16533553	LALB_chr_1,Parent=peak1512	upstream	LALB_v3.1_00416	NA	NA	NA	LALB_v3.1_00416,LALB_v3.1_00415	NP_476605.1	cropped	crp
LALB_chr_1	16536054	16538441	LALB_chr_1,Parent=peak1513	downstream	LALB_v3.1_00415	NP_476605.1	cropped	crp	LALB_v3.1_00415	NP_476605.1	cropped	crp
LALB_chr_1	16557078	16558107	LALB_chr_1,Parent=peak1514	downstream	LALB_v3.1_00417	NP_648245.2	GTPase activating protein, SECIS-dependent read-through	GAPsec	LALB_v3.1_00417	NP_648245.2	GTPase activating protein, SECIS-dependent read-through	GAPsec
LALB_chr_1	16563077	16564770	LALB_chr_1,Parent=peak1515	intergenic	NA	NA	NA	NA		NA	NA	NA
LALB_chr_1	16578312	16579466	LALB_chr_1,Parent=peak1516	intron	LALB_v3.1_00418	NA	NA	NA	LALB_v3.1_00418	NA	NA	NA
LALB_chr_1	16583009	16584083	LALB_chr_1,Parent=peak1517	intron	LALB_v3.1_00418	NA	NA	NA	LALB_v3.1_00418	NA	NA	NA
LALB_chr_1	16591386	16592491	LALB_chr_1,Parent=peak1518	intron	LALB_v3.1_00418	NA	NA	NA	LALB_v3.1_00418	NA	NA	NA
LALB_chr_1	16593794	16596099	LALB_chr_1,Parent=peak1519	TSS_flank	LALB_v3.1_00418	NA	NA	NA	LALB_v3.1_00418	NA	NA	NA
LALB_chr_1	16605241	16606160	LALB_chr_1,Parent=peak1520	intergenic	NA	NA	NA	NA		NA	NA	NA
LALB_chr_1	16609311	16611229	LALB_chr_1,Parent=peak1521	upstream	LALB_v3.1_00419	NP_524638.3	twin of eyeless	toy	LALB_v3.1_00419	NP_524638.3	twin of eyeless	toy
LALB_chr_1	16612411	16613164	LALB_chr_1,Parent=peak1522	upstream	LALB_v3.1_00419	NP_524638.3	twin of eyeless	toy	LALB_v3.1_00419	NP_524638.3	twin of eyeless	toy
LALB_chr_1	16613961	16615393	LALB_chr_1,Parent=peak1523	promoter	LALB_v3.1_00419	NP_524638.3	twin of eyeless	toy	LALB_v3.1_00419	NP_524638.3	twin of eyeless	toy
LALB_chr_1	16616437	16617090	LALB_chr_1,Parent=peak1524	promoter	LALB_v3.1_00419	NP_524638.3	twin of eyeless	toy	LALB_v3.1_00419	NP_524638.3	twin of eyeless	toy
LALB_chr_1	16618453	16619384	LALB_chr_1,Parent=peak1525	intron	LALB_v3.1_00419	NP_524638.3	twin of eyeless	toy	LALB_v3.1_00419	NP_524638.3	twin of eyeless	toy
LALB_chr_1	16621485	16622372	LALB_chr_1,Parent=peak1526	intron	LALB_v3.1_00419	NP_524638.3	twin of eyeless	toy	LALB_v3.1_00419	NP_524638.3	twin of eyeless	toy
LALB_chr_1	16631156	16632139	LALB_chr_1,Parent=peak1527	intron	LALB_v3.1_00419	NP_524638.3	twin of eyeless	toy	LALB_v3.1_00419	NP_524638.3	twin of eyeless	toy
LALB_chr_1	16644666	16646383	LALB_chr_1,Parent=peak1528	intron	LALB_v3.1_00419	NP_524638.3	twin of eyeless	toy	LALB_v3.1_00419	NP_524638.3	twin of eyeless	toy
LALB_chr_1	16657186	16658595	LALB_chr_1,Parent=peak1529	intron	LALB_v3.1_00419	NP_524638.3	twin of eyeless	toy	LALB_v3.1_00419	NP_524638.3	twin of eyeless	toy
LALB_chr_1	16662286	16663494	LALB_chr_1,Parent=peak1530	intron	LALB_v3.1_00419	NP_524638.3	twin of eyeless	toy	LALB_v3.1_00419	NP_524638.3	twin of eyeless	toy
LALB_chr_1	16666244	16666889	LALB_chr_1,Parent=peak1531	intron	LALB_v3.1_00419	NP_524638.3	twin of eyeless	toy	LALB_v3.1_00420,LALB_v3.1_00419	NP_524638.3	twin of eyeless	toy
LALB_chr_1	16669332	16670352	LALB_chr_1,Parent=peak1532	intron	LALB_v3.1_00419	NP_524638.3	twin of eyeless	toy	LALB_v3.1_00420,LALB_v3.1_00419	NP_524638.3	twin of eyeless	toy
LALB_chr_1	16677973	16679588	LALB_chr_1,Parent=peak1533	TSS_flank	LALB_v3.1_00420	NA	NA	NA	LALB_v3.1_00420,LALB_v3.1_00419	NP_524638.3	twin of eyeless	toy
LALB_chr_1	16680244	16680890	LALB_chr_1,Parent=peak1534	promoter	LALB_v3.1_00420	NA	NA	NA	LALB_v3.1_00420,LALB_v3.1_00419	NP_524638.3	twin of eyeless	toy
LALB_chr_1	16685453	16686370	LALB_chr_1,Parent=peak1535	intron	LALB_v3.1_00419	NP_524638.3	twin of eyeless	toy	LALB_v3.1_00420,LALB_v3.1_00419	NP_524638.3	twin of eyeless	toy
LALB_chr_1	16688841	16689929	LALB_chr_1,Parent=peak1536	intron	LALB_v3.1_00419	NP_524638.3	twin of eyeless	toy	LALB_v3.1_00419	NP_524638.3	twin of eyeless	toy
LALB_chr_1	16692723	16694380	LALB_chr_1,Parent=peak1537	intron	LALB_v3.1_00419	NP_524638.3	twin of eyeless	toy	LALB_v3.1_00421,LALB_v3.1_00419	NP_524638.3	twin of eyeless	toy
LALB_chr_1	16698370	16699916	LALB_chr_1,Parent=peak1538	downstream	LALB_v3.1_00419,LALB_v3.1_00421	NP_524638.3	twin of eyeless	toy	LALB_v3.1_00419,LALB_v3.1_00421	NP_524638.3	twin of eyeless	toy
LALB_chr_1	16704197	16708369	LALB_chr_1,Parent=peak1539	intron	LALB_v3.1_00421	NA	NA	NA	LALB_v3.1_00419,LALB_v3.1_00422,LALB_v3.1_00421	NP_524638.3,NP_001036335.3	twin of eyeless,uncharacterized protein, isoform B	toy,CG34126
LALB_chr_1	16724131	16725855	LALB_chr_1,Parent=peak1540	TSS_flank	LALB_v3.1_00422,LALB_v3.1_00423	NP_001036335.3,NP_524905.1	uncharacterized protein, isoform B,scattered	CG34126,scat	LALB_v3.1_00422,LALB_v3.1_00423,LALB_v3.1_00424	NP_001036335.3,NP_524905.1,NP_609289.1	uncharacterized protein, isoform B,scattered,uncharacterized protein	CG34126,scat,CG3769
LALB_chr_1	16728951	16730815	LALB_chr_1,Parent=peak1541	TSS_flank	LALB_v3.1_00424	NP_609289.1	uncharacterized protein	CG3769	LALB_v3.1_00422,LALB_v3.1_00424,LALB_v3.1_00423	NP_001036335.3,NP_609289.1,NP_524905.1	uncharacterized protein, isoform B,uncharacterized protein,scattered	CG34126,CG3769,scat
LALB_chr_1	16731791	16732910	LALB_chr_1,Parent=peak1542	intron	LALB_v3.1_00424	NP_609289.1	uncharacterized protein	CG3769	LALB_v3.1_00422,LALB_v3.1_00423,LALB_v3.1_00424	NP_001036335.3,NP_524905.1,NP_609289.1	uncharacterized protein, isoform B,scattered,uncharacterized protein	CG34126,scat,CG3769
LALB_chr_1	16733431	16735040	LALB_chr_1,Parent=peak1543	upstream	LALB_v3.1_00422	NP_001036335.3	uncharacterized protein, isoform B	CG34126	LALB_v3.1_00422,LALB_v3.1_00423,LALB_v3.1_00424	NP_001036335.3,NP_524905.1,NP_609289.1	uncharacterized protein, isoform B,scattered,uncharacterized protein	CG34126,scat,CG3769
LALB_chr_1	16742109	16742837	LALB_chr_1,Parent=peak1544	downstream	LALB_v3.1_00424	NP_609289.1	uncharacterized protein	CG3769	LALB_v3.1_00424	NP_609289.1	uncharacterized protein	CG3769
LALB_chr_1	16744586	16745595	LALB_chr_1,Parent=peak1545	intergenic	NA	NA	NA	NA		NA	NA	NA
LALB_chr_1	16748182	16748999	LALB_chr_1,Parent=peak1546	intergenic	NA	NA	NA	NA		NA	NA	NA
LALB_chr_1	16764415	16765708	LALB_chr_1,Parent=peak1547	intergenic	NA	NA	NA	NA		NA	NA	NA
LALB_chr_1	16766152	16767434	LALB_chr_1,Parent=peak1548	intergenic	NA	NA	NA	NA		NA	NA	NA
LALB_chr_1	16772168	16772800	LALB_chr_1,Parent=peak1549	intergenic	NA	NA	NA	NA		NA	NA	NA
LALB_chr_1	16773345	16775066	LALB_chr_1,Parent=peak1550	upstream	LALB_v3.1_00425	NP_523523.2	numb, isoform A	numb	LALB_v3.1_00425	NP_523523.2	numb, isoform A	numb
LALB_chr_1	16777774	16779819	LALB_chr_1,Parent=peak1551	promoter	LALB_v3.1_00425	NP_523523.2	numb, isoform A	numb	LALB_v3.1_00425	NP_523523.2	numb, isoform A	numb
LALB_chr_1	16781384	16782715	LALB_chr_1,Parent=peak1552	promoter	LALB_v3.1_00425	NP_523523.2	numb, isoform A	numb	LALB_v3.1_00425	NP_523523.2	numb, isoform A	numb
LALB_chr_1	16784743	16785771	LALB_chr_1,Parent=peak1553	intron	LALB_v3.1_00425	NP_523523.2	numb, isoform A	numb	LALB_v3.1_00425	NP_523523.2	numb, isoform A	numb
LALB_chr_1	16787508	16788572	LALB_chr_1,Parent=peak1554	intron	LALB_v3.1_00425	NP_523523.2	numb, isoform A	numb	LALB_v3.1_00425	NP_523523.2	numb, isoform A	numb
LALB_chr_1	16792791	16795965	LALB_chr_1,Parent=peak1555	promoter	LALB_v3.1_00425	NP_523523.2	numb, isoform A	numb	LALB_v3.1_00425	NP_523523.2	numb, isoform A	numb
LALB_chr_1	16797272	16798636	LALB_chr_1,Parent=peak1556	TSS_flank	LALB_v3.1_00425	NP_523523.2	numb, isoform A	numb	LALB_v3.1_00425	NP_523523.2	numb, isoform A	numb
LALB_chr_1	16810099	16812102	LALB_chr_1,Parent=peak1557	promoter	LALB_v3.1_00426	NA	NA	NA	LALB_v3.1_00426,LALB_v3.1_00425	NP_523523.2	numb, isoform A	numb
LALB_chr_1	16829460	16830481	LALB_chr_1,Parent=peak1558	intergenic	NA	NA	NA	NA		NA	NA	NA
LALB_chr_1	16832842	16833655	LALB_chr_1,Parent=peak1559	intergenic	NA	NA	NA	NA		NA	NA	NA
LALB_chr_1	16838595	16839510	LALB_chr_1,Parent=peak1560	intergenic	NA	NA	NA	NA		NA	NA	NA
LALB_chr_1	16850061	16851670	LALB_chr_1,Parent=peak1561	intergenic	NA	NA	NA	NA		NA	NA	NA
LALB_chr_1	16853806	16854451	LALB_chr_1,Parent=peak1562	intergenic	NA	NA	NA	NA		NA	NA	NA
LALB_chr_1	16859202	16859964	LALB_chr_1,Parent=peak1563	intergenic	NA	NA	NA	NA		NA	NA	NA
LALB_chr_1	16872116	16872995	LALB_chr_1,Parent=peak1564	intergenic	NA	NA	NA	NA		NA	NA	NA
LALB_chr_1	16880014	16880590	LALB_chr_1,Parent=peak1565	intergenic	NA	NA	NA	NA		NA	NA	NA
LALB_chr_1	16898409	16899338	LALB_chr_1,Parent=peak1566	intergenic	NA	NA	NA	NA		NA	NA	NA
LALB_chr_1	16900031	16901935	LALB_chr_1,Parent=peak1567	intergenic	NA	NA	NA	NA		NA	NA	NA
LALB_chr_1	16904954	16905500	LALB_chr_1,Parent=peak1568	intergenic	NA	NA	NA	NA		NA	NA	NA
LALB_chr_1	16913853	16914583	LALB_chr_1,Parent=peak1569	intergenic	NA	NA	NA	NA		NA	NA	NA
LALB_chr_1	16920030	16921132	LALB_chr_1,Parent=peak1570	intergenic	NA	NA	NA	NA		NA	NA	NA
LALB_chr_1	16922715	16923822	LALB_chr_1,Parent=peak1571	intergenic	NA	NA	NA	NA		NA	NA	NA
LALB_chr_1	16927837	16928462	LALB_chr_1,Parent=peak1572	intergenic	NA	NA	NA	NA		NA	NA	NA
LALB_chr_1	16930765	16931335	LALB_chr_1,Parent=peak1573	intergenic	NA	NA	NA	NA		NA	NA	NA
LALB_chr_1	16935201	16936796	LALB_chr_1,Parent=peak1574	intergenic	NA	NA	NA	NA		NA	NA	NA
LALB_chr_1	16939545	16940724	LALB_chr_1,Parent=peak1575	intergenic	NA	NA	NA	NA		NA	NA	NA
LALB_chr_1	16943139	16943672	LALB_chr_1,Parent=peak1576	intergenic	NA	NA	NA	NA		NA	NA	NA
LALB_chr_1	16948584	16950106	LALB_chr_1,Parent=peak1577	intergenic	NA	NA	NA	NA		NA	NA	NA
LALB_chr_1	16953130	16954540	LALB_chr_1,Parent=peak1578	intergenic	NA	NA	NA	NA		NA	NA	NA
LALB_chr_1	16955156	16956629	LALB_chr_1,Parent=peak1579	intergenic	NA	NA	NA	NA		NA	NA	NA
LALB_chr_1	16963063	16963737	LALB_chr_1,Parent=peak1580	intergenic	NA	NA	NA	NA		NA	NA	NA
LALB_chr_1	16964404	16965969	LALB_chr_1,Parent=peak1581	intergenic	NA	NA	NA	NA		NA	NA	NA
LALB_chr_1	16971595	16972829	LALB_chr_1,Parent=peak1582	intergenic	NA	NA	NA	NA		NA	NA	NA
LALB_chr_1	16977292	16978360	LALB_chr_1,Parent=peak1583	intergenic	NA	NA	NA	NA		NA	NA	NA
LALB_chr_1	16982400	16983532	LALB_chr_1,Parent=peak1584	intergenic	NA	NA	NA	NA		NA	NA	NA
LALB_chr_1	16986915	16988250	LALB_chr_1,Parent=peak1585	intergenic	NA	NA	NA	NA		NA	NA	NA
LALB_chr_1	16991187	16992586	LALB_chr_1,Parent=peak1586	intergenic	NA	NA	NA	NA		NA	NA	NA
LALB_chr_1	16997944	17000499	LALB_chr_1,Parent=peak1587	promoter	LALB_v3.1_00427	NA	NA	NA	LALB_v3.1_00427	NA	NA	NA
LALB_chr_1	17013694	17015533	LALB_chr_1,Parent=peak1588	intron	LALB_v3.1_00427	NA	NA	NA	LALB_v3.1_00427	NA	NA	NA
LALB_chr_1	17021515	17023340	LALB_chr_1,Parent=peak1589	intron	LALB_v3.1_00427	NA	NA	NA	LALB_v3.1_00427	NA	NA	NA
LALB_chr_1	17029918	17030811	LALB_chr_1,Parent=peak1590	intron	LALB_v3.1_00427	NA	NA	NA	LALB_v3.1_00427	NA	NA	NA
LALB_chr_1	17046106	17047571	LALB_chr_1,Parent=peak1591	intron	LALB_v3.1_00427	NA	NA	NA	LALB_v3.1_00427	NA	NA	NA
LALB_chr_1	17060856	17061520	LALB_chr_1,Parent=peak1592	intron	LALB_v3.1_00427	NA	NA	NA	LALB_v3.1_00427	NA	NA	NA
LALB_chr_1	17078177	17079015	LALB_chr_1,Parent=peak1593	intron	LALB_v3.1_00427	NA	NA	NA	LALB_v3.1_00427	NA	NA	NA
LALB_chr_1	17081361	17081954	LALB_chr_1,Parent=peak1594	intron	LALB_v3.1_00427	NA	NA	NA	LALB_v3.1_00427	NA	NA	NA
LALB_chr_1	17084711	17085234	LALB_chr_1,Parent=peak1595	intron	LALB_v3.1_00427	NA	NA	NA	LALB_v3.1_00427	NA	NA	NA
LALB_chr_1	17096894	17097935	LALB_chr_1,Parent=peak1596	intron	LALB_v3.1_00427	NA	NA	NA	LALB_v3.1_00427	NA	NA	NA
LALB_chr_1	17102041	17102631	LALB_chr_1,Parent=peak1597	intron	LALB_v3.1_00427	NA	NA	NA	LALB_v3.1_00427	NA	NA	NA
LALB_chr_1	17103323	17105127	LALB_chr_1,Parent=peak1598	intron	LALB_v3.1_00427	NA	NA	NA	LALB_v3.1_00427	NA	NA	NA
LALB_chr_1	17127380	17128208	LALB_chr_1,Parent=peak1599	intron	LALB_v3.1_00427	NA	NA	NA	LALB_v3.1_00427	NA	NA	NA
LALB_chr_1	17129847	17130820	LALB_chr_1,Parent=peak1600	intron	LALB_v3.1_00427	NA	NA	NA	LALB_v3.1_00427	NA	NA	NA
LALB_chr_1	17131403	17133067	LALB_chr_1,Parent=peak1601	intron	LALB_v3.1_00427	NA	NA	NA	LALB_v3.1_00427	NA	NA	NA
LALB_chr_1	17137737	17139396	LALB_chr_1,Parent=peak1602	intron	LALB_v3.1_00427	NA	NA	NA	LALB_v3.1_00427	NA	NA	NA
LALB_chr_1	17147911	17148834	LALB_chr_1,Parent=peak1603	intron	LALB_v3.1_00427	NA	NA	NA	LALB_v3.1_00427	NA	NA	NA
LALB_chr_1	17150503	17152005	LALB_chr_1,Parent=peak1604	intron	LALB_v3.1_00427	NA	NA	NA	LALB_v3.1_00427	NA	NA	NA
LALB_chr_1	17156038	17156889	LALB_chr_1,Parent=peak1605	intron	LALB_v3.1_00427	NA	NA	NA	LALB_v3.1_00427	NA	NA	NA
LALB_chr_1	17161962	17163098	LALB_chr_1,Parent=peak1606	intron	LALB_v3.1_00427	NA	NA	NA	LALB_v3.1_00427	NA	NA	NA
LALB_chr_1	17166730	17167208	LALB_chr_1,Parent=peak1607	intron	LALB_v3.1_00427	NA	NA	NA	LALB_v3.1_00427	NA	NA	NA
LALB_chr_1	17169376	17170233	LALB_chr_1,Parent=peak1608	intron	LALB_v3.1_00427	NA	NA	NA	LALB_v3.1_00427	NA	NA	NA
LALB_chr_1	17173738	17174749	LALB_chr_1,Parent=peak1609	intron	LALB_v3.1_00427	NA	NA	NA	LALB_v3.1_00427	NA	NA	NA
LALB_chr_1	17177995	17179106	LALB_chr_1,Parent=peak1610	intron	LALB_v3.1_00427	NA	NA	NA	LALB_v3.1_00427	NA	NA	NA
LALB_chr_1	17182139	17183176	LALB_chr_1,Parent=peak1611	intron	LALB_v3.1_00427	NA	NA	NA	LALB_v3.1_00427	NA	NA	NA
LALB_chr_1	17188810	17190240	LALB_chr_1,Parent=peak1612	intron	LALB_v3.1_00427	NA	NA	NA	LALB_v3.1_00427	NA	NA	NA
LALB_chr_1	17199604	17201004	LALB_chr_1,Parent=peak1613	intron	LALB_v3.1_00427	NA	NA	NA	LALB_v3.1_00427	NA	NA	NA
LALB_chr_1	17213797	17214466	LALB_chr_1,Parent=peak1614	intron	LALB_v3.1_00427	NA	NA	NA	LALB_v3.1_00427	NA	NA	NA
LALB_chr_1	17220516	17222987	LALB_chr_1,Parent=peak1615	intron	LALB_v3.1_00427	NA	NA	NA	LALB_v3.1_00427	NA	NA	NA
LALB_chr_1	17239919	17240961	LALB_chr_1,Parent=peak1616	intron	LALB_v3.1_00427	NA	NA	NA	LALB_v3.1_00427	NA	NA	NA
LALB_chr_1	17246858	17247927	LALB_chr_1,Parent=peak1617	promoter	LALB_v3.1_00427	NA	NA	NA	LALB_v3.1_00427	NA	NA	NA
LALB_chr_1	17248123	17249901	LALB_chr_1,Parent=peak1618	TSS_flank	LALB_v3.1_00427	NA	NA	NA	LALB_v3.1_00427	NA	NA	NA
LALB_chr_1	17251291	17253304	LALB_chr_1,Parent=peak1619	intron	LALB_v3.1_00427	NA	NA	NA	LALB_v3.1_00427	NA	NA	NA
LALB_chr_1	17254530	17255469	LALB_chr_1,Parent=peak1620	intron	LALB_v3.1_00427	NA	NA	NA	LALB_v3.1_00427	NA	NA	NA
LALB_chr_1	17255846	17257557	LALB_chr_1,Parent=peak1621	intron	LALB_v3.1_00427	NA	NA	NA	LALB_v3.1_00427	NA	NA	NA
LALB_chr_1	17259017	17259894	LALB_chr_1,Parent=peak1622	intron	LALB_v3.1_00427	NA	NA	NA	LALB_v3.1_00427	NA	NA	NA
LALB_chr_1	17263226	17264159	LALB_chr_1,Parent=peak1623	intron	LALB_v3.1_00427	NA	NA	NA	LALB_v3.1_00427	NA	NA	NA
LALB_chr_1	17264324	17265186	LALB_chr_1,Parent=peak1624	intron	LALB_v3.1_00427	NA	NA	NA	LALB_v3.1_00427	NA	NA	NA
LALB_chr_1	17266804	17269582	LALB_chr_1,Parent=peak1625	intron	LALB_v3.1_00427	NA	NA	NA	LALB_v3.1_00427	NA	NA	NA
LALB_chr_1	17286848	17287422	LALB_chr_1,Parent=peak1626	intron	LALB_v3.1_00427	NA	NA	NA	LALB_v3.1_00427	NA	NA	NA
LALB_chr_1	17289213	17292051	LALB_chr_1,Parent=peak1627	intron	LALB_v3.1_00427	NA	NA	NA	LALB_v3.1_00427	NA	NA	NA
LALB_chr_1	17296660	17300350	LALB_chr_1,Parent=peak1628	downstream	LALB_v3.1_00427	NA	NA	NA	LALB_v3.1_00427	NA	NA	NA
LALB_chr_1	17301736	17302980	LALB_chr_1,Parent=peak1629	downstream	LALB_v3.1_00427	NA	NA	NA	LALB_v3.1_00427	NA	NA	NA
LALB_chr_1	17321744	17322598	LALB_chr_1,Parent=peak1630	promoter	LALB_v3.1_00428	NA	NA	NA	LALB_v3.1_00428	NA	NA	NA
LALB_chr_1	17329549	17331992	LALB_chr_1,Parent=peak1631	intron	LALB_v3.1_00428	NA	NA	NA	LALB_v3.1_00428	NA	NA	NA
LALB_chr_1	17334152	17335744	LALB_chr_1,Parent=peak1632	intron	LALB_v3.1_00428	NA	NA	NA	LALB_v3.1_00428	NA	NA	NA
LALB_chr_1	17337066	17337943	LALB_chr_1,Parent=peak1633	intron	LALB_v3.1_00428	NA	NA	NA	LALB_v3.1_00428	NA	NA	NA
LALB_chr_1	17339673	17342887	LALB_chr_1,Parent=peak1634	intron	LALB_v3.1_00428	NA	NA	NA	LALB_v3.1_00428	NA	NA	NA
LALB_chr_1	17343422	17344917	LALB_chr_1,Parent=peak1635	intron	LALB_v3.1_00428	NA	NA	NA	LALB_v3.1_00428	NA	NA	NA
LALB_chr_1	17357874	17359297	LALB_chr_1,Parent=peak1636	intron	LALB_v3.1_00428	NA	NA	NA	LALB_v3.1_00428	NA	NA	NA
LALB_chr_1	17359903	17360816	LALB_chr_1,Parent=peak1637	intron	LALB_v3.1_00428	NA	NA	NA	LALB_v3.1_00428	NA	NA	NA
LALB_chr_1	17362795	17364672	LALB_chr_1,Parent=peak1638	intron	LALB_v3.1_00428	NA	NA	NA	LALB_v3.1_00428	NA	NA	NA
LALB_chr_1	17369428	17370747	LALB_chr_1,Parent=peak1639	intron	LALB_v3.1_00428	NA	NA	NA	LALB_v3.1_00429,LALB_v3.1_00428	NP_648163.1	Signal recognition particle 9	Srp9
LALB_chr_1	17380554	17381110	LALB_chr_1,Parent=peak1640	TSS_flank	LALB_v3.1_00429	NP_648163.1	Signal recognition particle 9	Srp9	LALB_v3.1_00430,LALB_v3.1_00428,LALB_v3.1_00431,LALB_v3.1_00429	NP_648163.1	Signal recognition particle 9	Srp9
LALB_chr_1	17402208	17403210	LALB_chr_1,Parent=peak1641	downstream	LALB_v3.1_00432	NA	NA	NA	LALB_v3.1_00432	NA	NA	NA
LALB_chr_1	17415805	17416448	LALB_chr_1,Parent=peak1642	intron	LALB_v3.1_00432	NA	NA	NA	LALB_v3.1_00432	NA	NA	NA
LALB_chr_1	17417416	17418859	LALB_chr_1,Parent=peak1643	intron	LALB_v3.1_00432	NA	NA	NA	LALB_v3.1_00432	NA	NA	NA
LALB_chr_1	17427252	17429083	LALB_chr_1,Parent=peak1644	intron	LALB_v3.1_00432	NA	NA	NA	LALB_v3.1_00432	NA	NA	NA
LALB_chr_1	17433107	17434926	LALB_chr_1,Parent=peak1645	intron	LALB_v3.1_00432	NA	NA	NA	LALB_v3.1_00432	NA	NA	NA
LALB_chr_1	17438109	17441485	LALB_chr_1,Parent=peak1646	intron	LALB_v3.1_00432	NA	NA	NA	LALB_v3.1_00432	NA	NA	NA
LALB_chr_1	17447385	17448487	LALB_chr_1,Parent=peak1647	intron	LALB_v3.1_00432	NA	NA	NA	LALB_v3.1_00432	NA	NA	NA
LALB_chr_1	17451395	17452461	LALB_chr_1,Parent=peak1648	intron	LALB_v3.1_00432	NA	NA	NA	LALB_v3.1_00432	NA	NA	NA
LALB_chr_1	17453286	17454723	LALB_chr_1,Parent=peak1649	intron	LALB_v3.1_00432	NA	NA	NA	LALB_v3.1_00432	NA	NA	NA
LALB_chr_1	17457322	17458797	LALB_chr_1,Parent=peak1650	intron	LALB_v3.1_00432	NA	NA	NA	LALB_v3.1_00432	NA	NA	NA
LALB_chr_1	17469114	17470136	LALB_chr_1,Parent=peak1651	TSS_flank	LALB_v3.1_00432	NA	NA	NA	LALB_v3.1_00432	NA	NA	NA
LALB_chr_1	17477865	17479429	LALB_chr_1,Parent=peak1652	upstream	LALB_v3.1_00432	NA	NA	NA	LALB_v3.1_00432,LALB_v3.1_00433	NA	NA	NA
LALB_chr_1	17481517	17483380	LALB_chr_1,Parent=peak1653	intron	LALB_v3.1_00433	NA	NA	NA	LALB_v3.1_00433	NA	NA	NA
LALB_chr_1	17487061	17488357	LALB_chr_1,Parent=peak1654	intron	LALB_v3.1_00433	NA	NA	NA	LALB_v3.1_00433	NA	NA	NA
LALB_chr_1	17489857	17491186	LALB_chr_1,Parent=peak1655	intron	LALB_v3.1_00433	NA	NA	NA	LALB_v3.1_00433	NA	NA	NA
LALB_chr_1	17509422	17509993	LALB_chr_1,Parent=peak1656	intron	LALB_v3.1_00433	NA	NA	NA	LALB_v3.1_00433	NA	NA	NA
LALB_chr_1	17510518	17511167	LALB_chr_1,Parent=peak1657	intron	LALB_v3.1_00433	NA	NA	NA	LALB_v3.1_00433	NA	NA	NA
LALB_chr_1	17514437	17515477	LALB_chr_1,Parent=peak1658	intron	LALB_v3.1_00433	NA	NA	NA	LALB_v3.1_00433	NA	NA	NA
LALB_chr_1	17538256	17541381	LALB_chr_1,Parent=peak1659	upstream	LALB_v3.1_00434	NA	NA	NA	LALB_v3.1_00434	NA	NA	NA
LALB_chr_1	17542383	17548215	LALB_chr_1,Parent=peak1660	promoter	LALB_v3.1_00434	NA	NA	NA	LALB_v3.1_00434,LALB_v3.1_00435	NP_788697.1	Syndapin	Synd
LALB_chr_1	17550305	17551518	LALB_chr_1,Parent=peak1661	TSS_flank	LALB_v3.1_00434	NA	NA	NA	LALB_v3.1_00434,LALB_v3.1_00435	NP_788697.1	Syndapin	Synd
LALB_chr_1	17561061	17562041	LALB_chr_1,Parent=peak1662	intron	LALB_v3.1_00435	NP_788697.1	Syndapin	Synd	LALB_v3.1_00434,LALB_v3.1_00435	NP_788697.1	Syndapin	Synd
LALB_chr_1	17563758	17564703	LALB_chr_1,Parent=peak1663	intron	LALB_v3.1_00435	NP_788697.1	Syndapin	Synd	LALB_v3.1_00434,LALB_v3.1_00435	NP_788697.1	Syndapin	Synd
LALB_chr_1	17576471	17578573	LALB_chr_1,Parent=peak1664	intergenic	NA	NA	NA	NA		NA	NA	NA
LALB_chr_1	17581387	17584090	LALB_chr_1,Parent=peak1665	intergenic	NA	NA	NA	NA		NA	NA	NA
LALB_chr_1	17584760	17587022	LALB_chr_1,Parent=peak1666	upstream	LALB_v3.1_00436	NA	NA	NA	LALB_v3.1_00436	NA	NA	NA
LALB_chr_1	17603034	17604198	LALB_chr_1,Parent=peak1667	downstream	LALB_v3.1_00436,LALB_v3.1_00437	NA	NA	NA	LALB_v3.1_00436,LALB_v3.1_00437	NA	NA	NA
LALB_chr_1	17606960	17608657	LALB_chr_1,Parent=peak1668	downstream	LALB_v3.1_00436,LALB_v3.1_00437	NA	NA	NA	LALB_v3.1_00436,LALB_v3.1_00437	NA	NA	NA
LALB_chr_1	17624778	17625712	LALB_chr_1,Parent=peak1669	exon	LALB_v3.1_00437	NA	NA	NA	,LALB_v3.1_00437	NA	NA	NA
LALB_chr_1	17627913	17628778	LALB_chr_1,Parent=peak1670	intron	LALB_v3.1_00437	NA	NA	NA	LALB_v3.1_00437	NA	NA	NA
LALB_chr_1	17632305	17633428	LALB_chr_1,Parent=peak1671	intron	LALB_v3.1_00437	NA	NA	NA	LALB_v3.1_00437	NA	NA	NA
LALB_chr_1	17636590	17638202	LALB_chr_1,Parent=peak1672	promoter	LALB_v3.1_00437	NA	NA	NA	LALB_v3.1_00437	NA	NA	NA
LALB_chr_1	17640265	17641171	LALB_chr_1,Parent=peak1673	intron	LALB_v3.1_00437	NA	NA	NA	LALB_v3.1_00437	NA	NA	NA
LALB_chr_1	17644467	17645781	LALB_chr_1,Parent=peak1674	intron	LALB_v3.1_00437	NA	NA	NA	LALB_v3.1_00437	NA	NA	NA
LALB_chr_1	17648510	17649402	LALB_chr_1,Parent=peak1675	intron	LALB_v3.1_00437	NA	NA	NA	LALB_v3.1_00437	NA	NA	NA
LALB_chr_1	17651255	17652297	LALB_chr_1,Parent=peak1676	intron	LALB_v3.1_00437	NA	NA	NA	LALB_v3.1_00437	NA	NA	NA
LALB_chr_1	17655701	17657908	LALB_chr_1,Parent=peak1677	promoter	LALB_v3.1_00437	NA	NA	NA	LALB_v3.1_00437	NA	NA	NA
LALB_chr_1	17671756	17673194	LALB_chr_1,Parent=peak1678	intergenic	NA	NA	NA	NA		NA	NA	NA
LALB_chr_1	17676560	17677477	LALB_chr_1,Parent=peak1679	intergenic	NA	NA	NA	NA		NA	NA	NA
LALB_chr_1	17688017	17689490	LALB_chr_1,Parent=peak1680	intergenic	NA	NA	NA	NA		NA	NA	NA
LALB_chr_1	17693792	17697541	LALB_chr_1,Parent=peak1681	intergenic	NA	NA	NA	NA		NA	NA	NA
LALB_chr_1	17709091	17709930	LALB_chr_1,Parent=peak1682	intergenic	NA	NA	NA	NA		NA	NA	NA
LALB_chr_1	17713472	17714290	LALB_chr_1,Parent=peak1683	intergenic	NA	NA	NA	NA		NA	NA	NA
LALB_chr_1	17719902	17720623	LALB_chr_1,Parent=peak1684	intergenic	NA	NA	NA	NA		NA	NA	NA
LALB_chr_1	17721421	17722604	LALB_chr_1,Parent=peak1685	intergenic	NA	NA	NA	NA		NA	NA	NA
LALB_chr_1	17724171	17724788	LALB_chr_1,Parent=peak1686	intergenic	NA	NA	NA	NA		NA	NA	NA
LALB_chr_1	17727669	17730017	LALB_chr_1,Parent=peak1687	intergenic	NA	NA	NA	NA		NA	NA	NA
LALB_chr_1	17744923	17746581	LALB_chr_1,Parent=peak1688	intergenic	NA	NA	NA	NA		NA	NA	NA
LALB_chr_1	17748741	17749982	LALB_chr_1,Parent=peak1689	intergenic	NA	NA	NA	NA		NA	NA	NA
LALB_chr_1	17758220	17759130	LALB_chr_1,Parent=peak1690	intergenic	NA	NA	NA	NA		NA	NA	NA
LALB_chr_1	17767548	17770464	LALB_chr_1,Parent=peak1691	intergenic	NA	NA	NA	NA		NA	NA	NA
LALB_chr_1	17776116	17777498	LALB_chr_1,Parent=peak1692	intergenic	NA	NA	NA	NA		NA	NA	NA
LALB_chr_1	17781772	17783491	LALB_chr_1,Parent=peak1693	intergenic	NA	NA	NA	NA		NA	NA	NA
LALB_chr_1	17788700	17789376	LALB_chr_1,Parent=peak1694	intergenic	NA	NA	NA	NA		NA	NA	NA
LALB_chr_1	17791844	17793793	LALB_chr_1,Parent=peak1695	intergenic	NA	NA	NA	NA		NA	NA	NA
LALB_chr_1	17794427	17795576	LALB_chr_1,Parent=peak1696	intergenic	NA	NA	NA	NA		NA	NA	NA
LALB_chr_1	17804057	17805749	LALB_chr_1,Parent=peak1697	intergenic	NA	NA	NA	NA		NA	NA	NA
LALB_chr_1	17809869	17811271	LALB_chr_1,Parent=peak1698	intergenic	NA	NA	NA	NA		NA	NA	NA
LALB_chr_1	17814656	17815380	LALB_chr_1,Parent=peak1699	intergenic	NA	NA	NA	NA		NA	NA	NA
LALB_chr_1	17820398	17821305	LALB_chr_1,Parent=peak1700	intergenic	NA	NA	NA	NA		NA	NA	NA
LALB_chr_1	17836596	17837453	LALB_chr_1,Parent=peak1701	intergenic	NA	NA	NA	NA		NA	NA	NA
LALB_chr_1	17849929	17851415	LALB_chr_1,Parent=peak1702	intergenic	NA	NA	NA	NA		NA	NA	NA
LALB_chr_1	17859387	17860178	LALB_chr_1,Parent=peak1703	intergenic	NA	NA	NA	NA		NA	NA	NA
LALB_chr_1	17861938	17864989	LALB_chr_1,Parent=peak1704	intergenic	NA	NA	NA	NA		NA	NA	NA
LALB_chr_1	17869490	17870033	LALB_chr_1,Parent=peak1705	intergenic	NA	NA	NA	NA		NA	NA	NA
LALB_chr_1	17872832	17874108	LALB_chr_1,Parent=peak1706	intergenic	NA	NA	NA	NA		NA	NA	NA
LALB_chr_1	17886606	17887689	LALB_chr_1,Parent=peak1707	intergenic	NA	NA	NA	NA		NA	NA	NA
LALB_chr_1	17889092	17891197	LALB_chr_1,Parent=peak1708	intergenic	NA	NA	NA	NA		NA	NA	NA
LALB_chr_1	17903028	17903763	LALB_chr_1,Parent=peak1709	intergenic	NA	NA	NA	NA		NA	NA	NA
LALB_chr_1	17906420	17907637	LALB_chr_1,Parent=peak1710	intergenic	NA	NA	NA	NA		NA	NA	NA
LALB_chr_1	17908462	17909892	LALB_chr_1,Parent=peak1711	intergenic	NA	NA	NA	NA		NA	NA	NA
LALB_chr_1	17921955	17923431	LALB_chr_1,Parent=peak1712	intergenic	NA	NA	NA	NA		NA	NA	NA
LALB_chr_1	17924109	17925084	LALB_chr_1,Parent=peak1713	intergenic	NA	NA	NA	NA		NA	NA	NA
LALB_chr_1	17929207	17930232	LALB_chr_1,Parent=peak1714	intergenic	NA	NA	NA	NA		NA	NA	NA
LALB_chr_1	17931772	17932749	LALB_chr_1,Parent=peak1715	intergenic	NA	NA	NA	NA		NA	NA	NA
LALB_chr_1	17934654	17935577	LALB_chr_1,Parent=peak1716	intergenic	NA	NA	NA	NA		NA	NA	NA
LALB_chr_1	17939715	17940868	LALB_chr_1,Parent=peak1717	intergenic	NA	NA	NA	NA		NA	NA	NA
LALB_chr_1	17943643	17946411	LALB_chr_1,Parent=peak1718	intergenic	NA	NA	NA	NA		NA	NA	NA
LALB_chr_1	17955049	17956979	LALB_chr_1,Parent=peak1719	intergenic	NA	NA	NA	NA		NA	NA	NA
LALB_chr_1	17957606	17959379	LALB_chr_1,Parent=peak1720	intergenic	NA	NA	NA	NA		NA	NA	NA
LALB_chr_1	17961383	17961962	LALB_chr_1,Parent=peak1721	intergenic	NA	NA	NA	NA		NA	NA	NA
LALB_chr_1	17963716	17965191	LALB_chr_1,Parent=peak1722	intergenic	NA	NA	NA	NA		NA	NA	NA
LALB_chr_1	17969819	17971012	LALB_chr_1,Parent=peak1723	intergenic	NA	NA	NA	NA		NA	NA	NA
LALB_chr_1	17977900	17979262	LALB_chr_1,Parent=peak1724	intergenic	NA	NA	NA	NA		NA	NA	NA
LALB_chr_1	17984849	17986407	LALB_chr_1,Parent=peak1725	intergenic	NA	NA	NA	NA		NA	NA	NA
LALB_chr_1	17987218	17988393	LALB_chr_1,Parent=peak1726	intergenic	NA	NA	NA	NA		NA	NA	NA
LALB_chr_1	17993673	17995953	LALB_chr_1,Parent=peak1727	intergenic	NA	NA	NA	NA		NA	NA	NA
LALB_chr_1	18003752	18005008	LALB_chr_1,Parent=peak1728	intergenic	NA	NA	NA	NA		NA	NA	NA
LALB_chr_1	18021075	18021720	LALB_chr_1,Parent=peak1729	intergenic	NA	NA	NA	NA		NA	NA	NA
LALB_chr_1	18030269	18031094	LALB_chr_1,Parent=peak1730	intergenic	NA	NA	NA	NA		NA	NA	NA
LALB_chr_1	18035127	18036003	LALB_chr_1,Parent=peak1731	intergenic	NA	NA	NA	NA		NA	NA	NA
LALB_chr_1	18044922	18046512	LALB_chr_1,Parent=peak1732	intergenic	NA	NA	NA	NA		NA	NA	NA
LALB_chr_1	18046825	18048037	LALB_chr_1,Parent=peak1733	intergenic	NA	NA	NA	NA		NA	NA	NA
LALB_chr_1	18052211	18053234	LALB_chr_1,Parent=peak1734	upstream	LALB_v3.1_00438	NA	NA	NA	LALB_v3.1_00438	NA	NA	NA
LALB_chr_1	18065942	18066497	LALB_chr_1,Parent=peak1735	downstream	LALB_v3.1_00438	NA	NA	NA	LALB_v3.1_00438	NA	NA	NA
LALB_chr_1	18072307	18074575	LALB_chr_1,Parent=peak1736	downstream	LALB_v3.1_00438	NA	NA	NA	LALB_v3.1_00438	NA	NA	NA
LALB_chr_1	18075109	18076528	LALB_chr_1,Parent=peak1737	intergenic	NA	NA	NA	NA		NA	NA	NA
LALB_chr_1	18078987	18080473	LALB_chr_1,Parent=peak1738	intergenic	NA	NA	NA	NA		NA	NA	NA
LALB_chr_1	18081287	18082701	LALB_chr_1,Parent=peak1739	intergenic	NA	NA	NA	NA		NA	NA	NA
LALB_chr_1	18086921	18087990	LALB_chr_1,Parent=peak1740	intergenic	NA	NA	NA	NA		NA	NA	NA
LALB_chr_1	18094160	18095765	LALB_chr_1,Parent=peak1741	intergenic	NA	NA	NA	NA		NA	NA	NA
LALB_chr_1	18100712	18102022	LALB_chr_1,Parent=peak1742	intergenic	NA	NA	NA	NA		NA	NA	NA
LALB_chr_1	18140213	18144025	LALB_chr_1,Parent=peak1743	intergenic	NA	NA	NA	NA		NA	NA	NA
LALB_chr_1	18146396	18147137	LALB_chr_1,Parent=peak1744	intergenic	NA	NA	NA	NA		NA	NA	NA
LALB_chr_1	18151169	18151948	LALB_chr_1,Parent=peak1745	intergenic	NA	NA	NA	NA		NA	NA	NA
LALB_chr_1	18153217	18153991	LALB_chr_1,Parent=peak1746	intergenic	NA	NA	NA	NA		NA	NA	NA
LALB_chr_1	18156281	18157678	LALB_chr_1,Parent=peak1747	intergenic	NA	NA	NA	NA		NA	NA	NA
LALB_chr_1	18161977	18163418	LALB_chr_1,Parent=peak1748	intergenic	NA	NA	NA	NA		NA	NA	NA
LALB_chr_1	18165215	18166023	LALB_chr_1,Parent=peak1749	intergenic	NA	NA	NA	NA		NA	NA	NA
LALB_chr_1	18181414	18182790	LALB_chr_1,Parent=peak1750	intergenic	NA	NA	NA	NA		NA	NA	NA
LALB_chr_1	18184872	18185491	LALB_chr_1,Parent=peak1751	intergenic	NA	NA	NA	NA		NA	NA	NA
LALB_chr_1	18189435	18190648	LALB_chr_1,Parent=peak1752	intergenic	NA	NA	NA	NA		NA	NA	NA
LALB_chr_1	18191323	18192180	LALB_chr_1,Parent=peak1753	intergenic	NA	NA	NA	NA		NA	NA	NA
LALB_chr_1	18201608	18203871	LALB_chr_1,Parent=peak1754	intergenic	NA	NA	NA	NA		NA	NA	NA
LALB_chr_1	18208743	18209421	LALB_chr_1,Parent=peak1755	intergenic	NA	NA	NA	NA		NA	NA	NA
LALB_chr_1	18214902	18215899	LALB_chr_1,Parent=peak1756	intergenic	NA	NA	NA	NA		NA	NA	NA
LALB_chr_1	18241921	18242722	LALB_chr_1,Parent=peak1757	intergenic	NA	NA	NA	NA		NA	NA	NA
LALB_chr_1	18244353	18245477	LALB_chr_1,Parent=peak1758	intergenic	NA	NA	NA	NA		NA	NA	NA
LALB_chr_1	18255714	18256517	LALB_chr_1,Parent=peak1759	intergenic	NA	NA	NA	NA		NA	NA	NA
LALB_chr_1	18266208	18267385	LALB_chr_1,Parent=peak1760	intergenic	NA	NA	NA	NA		NA	NA	NA
LALB_chr_1	18271642	18272308	LALB_chr_1,Parent=peak1761	intergenic	NA	NA	NA	NA		NA	NA	NA
LALB_chr_1	18283396	18287887	LALB_chr_1,Parent=peak1762	intergenic	NA	NA	NA	NA		NA	NA	NA
LALB_chr_1	18287983	18289266	LALB_chr_1,Parent=peak1763	intergenic	NA	NA	NA	NA		NA	NA	NA
LALB_chr_1	18290416	18292496	LALB_chr_1,Parent=peak1764	intergenic	NA	NA	NA	NA		NA	NA	NA
LALB_chr_1	18293130	18294288	LALB_chr_1,Parent=peak1765	intergenic	NA	NA	NA	NA		NA	NA	NA
LALB_chr_1	18296342	18297843	LALB_chr_1,Parent=peak1766	intergenic	NA	NA	NA	NA		NA	NA	NA
LALB_chr_1	18299836	18303531	LALB_chr_1,Parent=peak1767	intergenic	NA	NA	NA	NA		NA	NA	NA
LALB_chr_1	18315686	18317089	LALB_chr_1,Parent=peak1768	intergenic	NA	NA	NA	NA		NA	NA	NA
LALB_chr_1	18321312	18322495	LALB_chr_1,Parent=peak1769	intergenic	NA	NA	NA	NA		NA	NA	NA
LALB_chr_1	18331566	18332990	LALB_chr_1,Parent=peak1770	intergenic	NA	NA	NA	NA		NA	NA	NA
LALB_chr_1	18333811	18334412	LALB_chr_1,Parent=peak1771	intergenic	NA	NA	NA	NA		NA	NA	NA
LALB_chr_1	18338841	18339659	LALB_chr_1,Parent=peak1772	intergenic	NA	NA	NA	NA		NA	NA	NA
LALB_chr_1	18342079	18343823	LALB_chr_1,Parent=peak1773	upstream	LALB_v3.1_00440	NA	NA	NA	LALB_v3.1_00440	NA	NA	NA
LALB_chr_1	18345338	18347181	LALB_chr_1,Parent=peak1774	promoter	LALB_v3.1_00440	NA	NA	NA	LALB_v3.1_00440	NA	NA	NA
LALB_chr_1	18349457	18350286	LALB_chr_1,Parent=peak1775	promoter	LALB_v3.1_00440	NA	NA	NA	LALB_v3.1_00440	NA	NA	NA
LALB_chr_1	18366580	18368797	LALB_chr_1,Parent=peak1776	intergenic	NA	NA	NA	NA		NA	NA	NA
LALB_chr_1	18372340	18374681	LALB_chr_1,Parent=peak1777	downstream	LALB_v3.1_00441	NA	NA	NA	LALB_v3.1_00441	NA	NA	NA
LALB_chr_1	18375298	18376805	LALB_chr_1,Parent=peak1778	downstream	LALB_v3.1_00441	NA	NA	NA	LALB_v3.1_00441	NA	NA	NA
LALB_chr_1	18386642	18389190	LALB_chr_1,Parent=peak1779	TSS_flank	LALB_v3.1_00441	NA	NA	NA	LALB_v3.1_00441	NA	NA	NA
LALB_chr_1	18389616	18390511	LALB_chr_1,Parent=peak1780	promoter	LALB_v3.1_00441	NA	NA	NA	LALB_v3.1_00441	NA	NA	NA
LALB_chr_1	18399892	18403001	LALB_chr_1,Parent=peak1781	intergenic	NA	NA	NA	NA		NA	NA	NA
LALB_chr_1	18404612	18406330	LALB_chr_1,Parent=peak1782	intergenic	NA	NA	NA	NA		NA	NA	NA
LALB_chr_1	18416513	18418476	LALB_chr_1,Parent=peak1783	intron	LALB_v3.1_00442	NA	NA	NA	LALB_v3.1_00442	NA	NA	NA
LALB_chr_1	18424193	18425495	LALB_chr_1,Parent=peak1784	intron	LALB_v3.1_00442	NA	NA	NA	LALB_v3.1_00442	NA	NA	NA
LALB_chr_1	18428985	18430145	LALB_chr_1,Parent=peak1785	intron	LALB_v3.1_00442	NA	NA	NA	LALB_v3.1_00442	NA	NA	NA
LALB_chr_1	18433779	18434948	LALB_chr_1,Parent=peak1786	intron	LALB_v3.1_00442	NA	NA	NA	LALB_v3.1_00442	NA	NA	NA
LALB_chr_1	18437730	18439003	LALB_chr_1,Parent=peak1787	intron	LALB_v3.1_00442	NA	NA	NA	LALB_v3.1_00442	NA	NA	NA
LALB_chr_1	18441847	18442793	LALB_chr_1,Parent=peak1788	intron	LALB_v3.1_00442	NA	NA	NA	LALB_v3.1_00442	NA	NA	NA
LALB_chr_1	18452384	18452985	LALB_chr_1,Parent=peak1789	intron	LALB_v3.1_00442	NA	NA	NA	LALB_v3.1_00442	NA	NA	NA
LALB_chr_1	18463323	18464162	LALB_chr_1,Parent=peak1790	intron	LALB_v3.1_00442	NA	NA	NA	LALB_v3.1_00442	NA	NA	NA
LALB_chr_1	18490794	18491812	LALB_chr_1,Parent=peak1791	intron	LALB_v3.1_00442	NA	NA	NA	LALB_v3.1_00442	NA	NA	NA
LALB_chr_1	18492172	18493682	LALB_chr_1,Parent=peak1792	intron	LALB_v3.1_00442	NA	NA	NA	LALB_v3.1_00442	NA	NA	NA
LALB_chr_1	18494871	18495589	LALB_chr_1,Parent=peak1793	intron	LALB_v3.1_00442	NA	NA	NA	LALB_v3.1_00442	NA	NA	NA
LALB_chr_1	18496151	18496993	LALB_chr_1,Parent=peak1794	intron	LALB_v3.1_00442	NA	NA	NA	LALB_v3.1_00442	NA	NA	NA
LALB_chr_1	18497979	18499245	LALB_chr_1,Parent=peak1795	intron	LALB_v3.1_00442	NA	NA	NA	LALB_v3.1_00442	NA	NA	NA
LALB_chr_1	18500982	18502147	LALB_chr_1,Parent=peak1796	intron	LALB_v3.1_00442	NA	NA	NA	LALB_v3.1_00442	NA	NA	NA
LALB_chr_1	18502961	18503564	LALB_chr_1,Parent=peak1797	intron	LALB_v3.1_00442	NA	NA	NA	LALB_v3.1_00442	NA	NA	NA
LALB_chr_1	18508510	18509179	LALB_chr_1,Parent=peak1798	intron	LALB_v3.1_00442	NA	NA	NA	LALB_v3.1_00442	NA	NA	NA
LALB_chr_1	18519071	18520938	LALB_chr_1,Parent=peak1799	intron	LALB_v3.1_00442	NA	NA	NA	LALB_v3.1_00442	NA	NA	NA
LALB_chr_1	18525211	18526299	LALB_chr_1,Parent=peak1800	intron	LALB_v3.1_00442	NA	NA	NA	LALB_v3.1_00442	NA	NA	NA
LALB_chr_1	18528650	18529402	LALB_chr_1,Parent=peak1801	intron	LALB_v3.1_00442	NA	NA	NA	LALB_v3.1_00442	NA	NA	NA
LALB_chr_1	18536576	18537552	LALB_chr_1,Parent=peak1802	intron	LALB_v3.1_00442	NA	NA	NA	LALB_v3.1_00442	NA	NA	NA
LALB_chr_1	18543124	18544857	LALB_chr_1,Parent=peak1803	intron	LALB_v3.1_00442	NA	NA	NA	LALB_v3.1_00442	NA	NA	NA
LALB_chr_1	18548260	18549289	LALB_chr_1,Parent=peak1804	intron	LALB_v3.1_00442	NA	NA	NA	LALB_v3.1_00442	NA	NA	NA
LALB_chr_1	18553567	18554525	LALB_chr_1,Parent=peak1805	intron	LALB_v3.1_00442	NA	NA	NA	LALB_v3.1_00442	NA	NA	NA
LALB_chr_1	18557973	18559218	LALB_chr_1,Parent=peak1806	intron	LALB_v3.1_00442	NA	NA	NA	LALB_v3.1_00442	NA	NA	NA
LALB_chr_1	18580839	18581998	LALB_chr_1,Parent=peak1807	intron	LALB_v3.1_00442	NA	NA	NA	LALB_v3.1_00442	NA	NA	NA
LALB_chr_1	18583038	18585382	LALB_chr_1,Parent=peak1808	intron	LALB_v3.1_00442	NA	NA	NA	LALB_v3.1_00442	NA	NA	NA
LALB_chr_1	18585668	18587256	LALB_chr_1,Parent=peak1809	intron	LALB_v3.1_00442	NA	NA	NA	LALB_v3.1_00442	NA	NA	NA
LALB_chr_1	18590841	18591703	LALB_chr_1,Parent=peak1810	intron	LALB_v3.1_00442	NA	NA	NA	LALB_v3.1_00442	NA	NA	NA
LALB_chr_1	18592739	18593397	LALB_chr_1,Parent=peak1811	intron	LALB_v3.1_00442	NA	NA	NA	LALB_v3.1_00442	NA	NA	NA
LALB_chr_1	18617197	18618348	LALB_chr_1,Parent=peak1812	intron	LALB_v3.1_00442	NA	NA	NA	LALB_v3.1_00442	NA	NA	NA
LALB_chr_1	18622499	18625620	LALB_chr_1,Parent=peak1813	intron	LALB_v3.1_00442	NA	NA	NA	LALB_v3.1_00442	NA	NA	NA
LALB_chr_1	18630904	18631801	LALB_chr_1,Parent=peak1814	intron	LALB_v3.1_00442	NA	NA	NA	LALB_v3.1_00442	NA	NA	NA
LALB_chr_1	18634656	18635652	LALB_chr_1,Parent=peak1815	intron	LALB_v3.1_00442	NA	NA	NA	LALB_v3.1_00442	NA	NA	NA
LALB_chr_1	18637224	18638580	LALB_chr_1,Parent=peak1816	intron	LALB_v3.1_00442	NA	NA	NA	LALB_v3.1_00442	NA	NA	NA
LALB_chr_1	18643994	18644964	LALB_chr_1,Parent=peak1817	intron	LALB_v3.1_00442	NA	NA	NA	LALB_v3.1_00442	NA	NA	NA
LALB_chr_1	18652612	18653628	LALB_chr_1,Parent=peak1818	upstream	LALB_v3.1_00442	NA	NA	NA	LALB_v3.1_00442	NA	NA	NA
LALB_chr_1	18653829	18655311	LALB_chr_1,Parent=peak1819	upstream	LALB_v3.1_00442	NA	NA	NA	LALB_v3.1_00442	NA	NA	NA
LALB_chr_1	18656872	18658230	LALB_chr_1,Parent=peak1820	intergenic	NA	NA	NA	NA		NA	NA	NA
LALB_chr_1	18662131	18663225	LALB_chr_1,Parent=peak1821	intergenic	NA	NA	NA	NA		NA	NA	NA
LALB_chr_1	18667929	18669684	LALB_chr_1,Parent=peak1822	intergenic	NA	NA	NA	NA		NA	NA	NA
LALB_chr_1	18680792	18681889	LALB_chr_1,Parent=peak1823	intergenic	NA	NA	NA	NA		NA	NA	NA
LALB_chr_1	18690309	18695171	LALB_chr_1,Parent=peak1824	intergenic	NA	NA	NA	NA		NA	NA	NA
LALB_chr_1	18700087	18700918	LALB_chr_1,Parent=peak1825	intergenic	NA	NA	NA	NA		NA	NA	NA
LALB_chr_1	18708390	18711344	LALB_chr_1,Parent=peak1826	downstream	LALB_v3.1_00443	NA	NA	NA	LALB_v3.1_00443	NA	NA	NA
LALB_chr_1	18713857	18714428	LALB_chr_1,Parent=peak1827	intron	LALB_v3.1_00443	NA	NA	NA	LALB_v3.1_00443	NA	NA	NA
LALB_chr_1	18716590	18717509	LALB_chr_1,Parent=peak1828	intron	LALB_v3.1_00443	NA	NA	NA	LALB_v3.1_00443	NA	NA	NA
LALB_chr_1	18717655	18718306	LALB_chr_1,Parent=peak1829	intron	LALB_v3.1_00443	NA	NA	NA	LALB_v3.1_00443	NA	NA	NA
LALB_chr_1	18719362	18720808	LALB_chr_1,Parent=peak1830	intron	LALB_v3.1_00443	NA	NA	NA	LALB_v3.1_00443	NA	NA	NA
LALB_chr_1	18724458	18726724	LALB_chr_1,Parent=peak1831	intron	LALB_v3.1_00443	NA	NA	NA	LALB_v3.1_00443	NA	NA	NA
LALB_chr_1	18734958	18736257	LALB_chr_1,Parent=peak1832	intron	LALB_v3.1_00443	NA	NA	NA	LALB_v3.1_00443	NA	NA	NA
LALB_chr_1	18750175	18751576	LALB_chr_1,Parent=peak1833	intron	LALB_v3.1_00443	NA	NA	NA	LALB_v3.1_00443	NA	NA	NA
LALB_chr_1	18758009	18760468	LALB_chr_1,Parent=peak1834	intron	LALB_v3.1_00443	NA	NA	NA	LALB_v3.1_00443	NA	NA	NA
LALB_chr_1	18761205	18762999	LALB_chr_1,Parent=peak1835	intron	LALB_v3.1_00443	NA	NA	NA	LALB_v3.1_00443	NA	NA	NA
LALB_chr_1	18767798	18770166	LALB_chr_1,Parent=peak1836	intron	LALB_v3.1_00443	NA	NA	NA	LALB_v3.1_00443	NA	NA	NA
LALB_chr_1	18771108	18772948	LALB_chr_1,Parent=peak1837	intron	LALB_v3.1_00443	NA	NA	NA	LALB_v3.1_00443	NA	NA	NA
LALB_chr_1	18773524	18774208	LALB_chr_1,Parent=peak1838	intron	LALB_v3.1_00443	NA	NA	NA	LALB_v3.1_00443	NA	NA	NA
LALB_chr_1	18774930	18775965	LALB_chr_1,Parent=peak1839	intron	LALB_v3.1_00443	NA	NA	NA	LALB_v3.1_00443	NA	NA	NA
LALB_chr_1	18781483	18783640	LALB_chr_1,Parent=peak1840	intron	LALB_v3.1_00443	NA	NA	NA	LALB_v3.1_00443	NA	NA	NA
LALB_chr_1	18783883	18784894	LALB_chr_1,Parent=peak1841	intron	LALB_v3.1_00443	NA	NA	NA	LALB_v3.1_00443	NA	NA	NA
LALB_chr_1	18790164	18790936	LALB_chr_1,Parent=peak1842	intron	LALB_v3.1_00443	NA	NA	NA	LALB_v3.1_00443	NA	NA	NA
LALB_chr_1	18795317	18797035	LALB_chr_1,Parent=peak1843	intron	LALB_v3.1_00443	NA	NA	NA	LALB_v3.1_00443	NA	NA	NA
LALB_chr_1	18797561	18798062	LALB_chr_1,Parent=peak1844	intron	LALB_v3.1_00443	NA	NA	NA	LALB_v3.1_00443	NA	NA	NA
LALB_chr_1	18803825	18804837	LALB_chr_1,Parent=peak1845	intron	LALB_v3.1_00443	NA	NA	NA	LALB_v3.1_00443	NA	NA	NA
LALB_chr_1	18808066	18810145	LALB_chr_1,Parent=peak1846	intron	LALB_v3.1_00443	NA	NA	NA	LALB_v3.1_00443	NA	NA	NA
LALB_chr_1	18810646	18812825	LALB_chr_1,Parent=peak1847	intron	LALB_v3.1_00443	NA	NA	NA	LALB_v3.1_00443	NA	NA	NA
LALB_chr_1	18813815	18814782	LALB_chr_1,Parent=peak1848	intron	LALB_v3.1_00443	NA	NA	NA	LALB_v3.1_00443	NA	NA	NA
LALB_chr_1	18825046	18825764	LALB_chr_1,Parent=peak1849	promoter	LALB_v3.1_00443	NA	NA	NA	LALB_v3.1_00443	NA	NA	NA
LALB_chr_1	18826178	18826914	LALB_chr_1,Parent=peak1850	upstream	LALB_v3.1_00443	NA	NA	NA	LALB_v3.1_00443	NA	NA	NA
LALB_chr_1	18830561	18831864	LALB_chr_1,Parent=peak1851	upstream	LALB_v3.1_00443	NA	NA	NA	LALB_v3.1_00443	NA	NA	NA
LALB_chr_1	18835458	18836424	LALB_chr_1,Parent=peak1852	intergenic	NA	NA	NA	NA		NA	NA	NA
LALB_chr_1	18838792	18841062	LALB_chr_1,Parent=peak1853	intergenic	NA	NA	NA	NA		NA	NA	NA
LALB_chr_1	18850122	18850731	LALB_chr_1,Parent=peak1854	intergenic	NA	NA	NA	NA		NA	NA	NA
LALB_chr_1	18853050	18853861	LALB_chr_1,Parent=peak1855	intergenic	NA	NA	NA	NA		NA	NA	NA
LALB_chr_1	18856602	18857644	LALB_chr_1,Parent=peak1856	intergenic	NA	NA	NA	NA		NA	NA	NA
LALB_chr_1	18864599	18865838	LALB_chr_1,Parent=peak1857	intergenic	NA	NA	NA	NA		NA	NA	NA
LALB_chr_1	18868798	18869776	LALB_chr_1,Parent=peak1858	intergenic	NA	NA	NA	NA		NA	NA	NA
LALB_chr_1	18882785	18884505	LALB_chr_1,Parent=peak1859	intergenic	NA	NA	NA	NA		NA	NA	NA
LALB_chr_1	18884544	18886613	LALB_chr_1,Parent=peak1860	intergenic	NA	NA	NA	NA		NA	NA	NA
LALB_chr_1	18888404	18889619	LALB_chr_1,Parent=peak1861	intergenic	NA	NA	NA	NA		NA	NA	NA
LALB_chr_1	18892532	18893242	LALB_chr_1,Parent=peak1862	intergenic	NA	NA	NA	NA		NA	NA	NA
LALB_chr_1	18901421	18902561	LALB_chr_1,Parent=peak1863	intergenic	NA	NA	NA	NA		NA	NA	NA
LALB_chr_1	18903822	18904295	LALB_chr_1,Parent=peak1864	intergenic	NA	NA	NA	NA		NA	NA	NA
LALB_chr_1	18907984	18908913	LALB_chr_1,Parent=peak1865	intergenic	NA	NA	NA	NA		NA	NA	NA
LALB_chr_1	18915688	18916512	LALB_chr_1,Parent=peak1866	intergenic	NA	NA	NA	NA		NA	NA	NA
LALB_chr_1	18917327	18919331	LALB_chr_1,Parent=peak1867	intergenic	NA	NA	NA	NA		NA	NA	NA
LALB_chr_1	18924708	18926006	LALB_chr_1,Parent=peak1868	intergenic	NA	NA	NA	NA		NA	NA	NA
LALB_chr_1	18929472	18930592	LALB_chr_1,Parent=peak1869	intergenic	NA	NA	NA	NA		NA	NA	NA
LALB_chr_1	18930644	18932688	LALB_chr_1,Parent=peak1870	intergenic	NA	NA	NA	NA		NA	NA	NA
LALB_chr_1	18936787	18937529	LALB_chr_1,Parent=peak1871	intergenic	NA	NA	NA	NA		NA	NA	NA
LALB_chr_1	18945468	18946709	LALB_chr_1,Parent=peak1872	intergenic	NA	NA	NA	NA		NA	NA	NA
LALB_chr_1	18949916	18951350	LALB_chr_1,Parent=peak1873	intergenic	NA	NA	NA	NA		NA	NA	NA
LALB_chr_1	18951965	18952975	LALB_chr_1,Parent=peak1874	intergenic	NA	NA	NA	NA		NA	NA	NA
LALB_chr_1	18963760	18964750	LALB_chr_1,Parent=peak1875	intergenic	NA	NA	NA	NA		NA	NA	NA
LALB_chr_1	18966090	18967768	LALB_chr_1,Parent=peak1876	intergenic	NA	NA	NA	NA		NA	NA	NA
LALB_chr_1	18971493	18972384	LALB_chr_1,Parent=peak1877	intergenic	NA	NA	NA	NA		NA	NA	NA
LALB_chr_1	18979377	18981214	LALB_chr_1,Parent=peak1878	intergenic	NA	NA	NA	NA		NA	NA	NA
LALB_chr_1	18982082	18983747	LALB_chr_1,Parent=peak1879	intergenic	NA	NA	NA	NA		NA	NA	NA
LALB_chr_1	18993779	18995299	LALB_chr_1,Parent=peak1880	intergenic	NA	NA	NA	NA		NA	NA	NA
LALB_chr_1	19000694	19002506	LALB_chr_1,Parent=peak1881	intergenic	NA	NA	NA	NA		NA	NA	NA
LALB_chr_1	19004709	19005756	LALB_chr_1,Parent=peak1882	intergenic	NA	NA	NA	NA		NA	NA	NA
LALB_chr_1	19009357	19011639	LALB_chr_1,Parent=peak1883	intergenic	NA	NA	NA	NA		NA	NA	NA
LALB_chr_1	19014859	19016152	LALB_chr_1,Parent=peak1884	intergenic	NA	NA	NA	NA		NA	NA	NA
LALB_chr_1	19016733	19018860	LALB_chr_1,Parent=peak1885	intergenic	NA	NA	NA	NA		NA	NA	NA
LALB_chr_1	19022428	19023636	LALB_chr_1,Parent=peak1886	intergenic	NA	NA	NA	NA		NA	NA	NA
LALB_chr_1	19029980	19031096	LALB_chr_1,Parent=peak1887	intergenic	NA	NA	NA	NA		NA	NA	NA
LALB_chr_1	19031643	19032820	LALB_chr_1,Parent=peak1888	intergenic	NA	NA	NA	NA		NA	NA	NA
LALB_chr_1	19033940	19035264	LALB_chr_1,Parent=peak1889	intergenic	NA	NA	NA	NA		NA	NA	NA
LALB_chr_1	19037805	19039194	LALB_chr_1,Parent=peak1890	intergenic	NA	NA	NA	NA		NA	NA	NA
LALB_chr_1	19040420	19041100	LALB_chr_1,Parent=peak1891	intergenic	NA	NA	NA	NA		NA	NA	NA
LALB_chr_1	19043765	19045810	LALB_chr_1,Parent=peak1892	intergenic	NA	NA	NA	NA		NA	NA	NA
LALB_chr_1	19048835	19049985	LALB_chr_1,Parent=peak1893	intergenic	NA	NA	NA	NA		NA	NA	NA
LALB_chr_1	19068615	19069165	LALB_chr_1,Parent=peak1894	intergenic	NA	NA	NA	NA		NA	NA	NA
LALB_chr_1	19069867	19070915	LALB_chr_1,Parent=peak1895	intergenic	NA	NA	NA	NA		NA	NA	NA
LALB_chr_1	19079366	19080263	LALB_chr_1,Parent=peak1896	intergenic	NA	NA	NA	NA		NA	NA	NA
LALB_chr_1	19081661	19083153	LALB_chr_1,Parent=peak1897	intergenic	NA	NA	NA	NA		NA	NA	NA
LALB_chr_1	19097904	19098668	LALB_chr_1,Parent=peak1898	intergenic	NA	NA	NA	NA		NA	NA	NA
LALB_chr_1	19105212	19105985	LALB_chr_1,Parent=peak1899	intergenic	NA	NA	NA	NA		NA	NA	NA
LALB_chr_1	19108871	19112164	LALB_chr_1,Parent=peak1900	intergenic	NA	NA	NA	NA		NA	NA	NA
LALB_chr_1	19119301	19120054	LALB_chr_1,Parent=peak1901	intergenic	NA	NA	NA	NA		NA	NA	NA
LALB_chr_1	19126136	19126861	LALB_chr_1,Parent=peak1902	intergenic	NA	NA	NA	NA		NA	NA	NA
LALB_chr_1	19126996	19128114	LALB_chr_1,Parent=peak1903	intergenic	NA	NA	NA	NA		NA	NA	NA
LALB_chr_1	19136319	19137717	LALB_chr_1,Parent=peak1904	intergenic	NA	NA	NA	NA		NA	NA	NA
LALB_chr_1	19138267	19139903	LALB_chr_1,Parent=peak1905	intergenic	NA	NA	NA	NA		NA	NA	NA
LALB_chr_1	19140999	19141896	LALB_chr_1,Parent=peak1906	intergenic	NA	NA	NA	NA		NA	NA	NA
LALB_chr_1	19143860	19145265	LALB_chr_1,Parent=peak1907	intergenic	NA	NA	NA	NA		NA	NA	NA
LALB_chr_1	19149137	19151397	LALB_chr_1,Parent=peak1908	intergenic	NA	NA	NA	NA		NA	NA	NA
LALB_chr_1	19155973	19156953	LALB_chr_1,Parent=peak1909	intergenic	NA	NA	NA	NA		NA	NA	NA
LALB_chr_1	19157581	19158643	LALB_chr_1,Parent=peak1910	intergenic	NA	NA	NA	NA		NA	NA	NA
LALB_chr_1	19160776	19161596	LALB_chr_1,Parent=peak1911	intergenic	NA	NA	NA	NA		NA	NA	NA
LALB_chr_1	19164442	19165831	LALB_chr_1,Parent=peak1912	intergenic	NA	NA	NA	NA		NA	NA	NA
LALB_chr_1	19171999	19172883	LALB_chr_1,Parent=peak1913	intergenic	NA	NA	NA	NA		NA	NA	NA
LALB_chr_1	19176001	19176896	LALB_chr_1,Parent=peak1914	downstream	LALB_v3.1_00444	NA	NA	NA	LALB_v3.1_00444	NA	NA	NA
LALB_chr_1	19182151	19183557	LALB_chr_1,Parent=peak1915	downstream	LALB_v3.1_00444	NA	NA	NA	LALB_v3.1_00444	NA	NA	NA
LALB_chr_1	19186583	19187978	LALB_chr_1,Parent=peak1916	intron	LALB_v3.1_00444	NA	NA	NA	LALB_v3.1_00444	NA	NA	NA
LALB_chr_1	19194780	19196559	LALB_chr_1,Parent=peak1917	upstream	LALB_v3.1_00444	NA	NA	NA	LALB_v3.1_00444,LALB_v3.1_00445	NA	NA	NA
LALB_chr_1	19211524	19213350	LALB_chr_1,Parent=peak1918	promoter	LALB_v3.1_00445	NA	NA	NA	LALB_v3.1_00445	NA	NA	NA
LALB_chr_1	19222480	19223836	LALB_chr_1,Parent=peak1919	intergenic	NA	NA	NA	NA		NA	NA	NA
LALB_chr_1	19230854	19231767	LALB_chr_1,Parent=peak1920	intergenic	NA	NA	NA	NA		NA	NA	NA
LALB_chr_1	19233753	19234781	LALB_chr_1,Parent=peak1921	intergenic	NA	NA	NA	NA		NA	NA	NA
LALB_chr_1	19238779	19240806	LALB_chr_1,Parent=peak1922	intergenic	NA	NA	NA	NA		NA	NA	NA
LALB_chr_1	19243754	19244558	LALB_chr_1,Parent=peak1923	intergenic	NA	NA	NA	NA		NA	NA	NA
LALB_chr_1	19246872	19248795	LALB_chr_1,Parent=peak1924	intergenic	NA	NA	NA	NA		NA	NA	NA
LALB_chr_1	19251171	19251666	LALB_chr_1,Parent=peak1925	intergenic	NA	NA	NA	NA		NA	NA	NA
LALB_chr_1	19253053	19254384	LALB_chr_1,Parent=peak1926	intergenic	NA	NA	NA	NA		NA	NA	NA
LALB_chr_1	19255274	19256209	LALB_chr_1,Parent=peak1927	intergenic	NA	NA	NA	NA		NA	NA	NA
LALB_chr_1	19259678	19260918	LALB_chr_1,Parent=peak1928	intergenic	NA	NA	NA	NA		NA	NA	NA
LALB_chr_1	19268618	19270033	LALB_chr_1,Parent=peak1929	intergenic	NA	NA	NA	NA		NA	NA	NA
LALB_chr_1	19274195	19275290	LALB_chr_1,Parent=peak1930	intergenic	NA	NA	NA	NA		NA	NA	NA
LALB_chr_1	19276377	19277265	LALB_chr_1,Parent=peak1931	intergenic	NA	NA	NA	NA		NA	NA	NA
LALB_chr_1	19298824	19300824	LALB_chr_1,Parent=peak1932	intergenic	NA	NA	NA	NA		NA	NA	NA
LALB_chr_1	19324527	19325189	LALB_chr_1,Parent=peak1933	intergenic	NA	NA	NA	NA		NA	NA	NA
LALB_chr_1	19330066	19330701	LALB_chr_1,Parent=peak1934	intergenic	NA	NA	NA	NA		NA	NA	NA
LALB_chr_1	19342349	19344410	LALB_chr_1,Parent=peak1935	intergenic	NA	NA	NA	NA		NA	NA	NA
LALB_chr_1	19349177	19351243	LALB_chr_1,Parent=peak1936	intergenic	NA	NA	NA	NA		NA	NA	NA
LALB_chr_1	19358786	19360314	LALB_chr_1,Parent=peak1937	intergenic	NA	NA	NA	NA		NA	NA	NA
LALB_chr_1	19370632	19371398	LALB_chr_1,Parent=peak1938	intergenic	NA	NA	NA	NA		NA	NA	NA
LALB_chr_1	19373589	19376538	LALB_chr_1,Parent=peak1939	intergenic	NA	NA	NA	NA		NA	NA	NA
LALB_chr_1	19379382	19381631	LALB_chr_1,Parent=peak1940	intergenic	NA	NA	NA	NA		NA	NA	NA
LALB_chr_1	19383248	19384579	LALB_chr_1,Parent=peak1941	intergenic	NA	NA	NA	NA		NA	NA	NA
LALB_chr_1	19389690	19391692	LALB_chr_1,Parent=peak1942	intergenic	NA	NA	NA	NA		NA	NA	NA
LALB_chr_1	19399286	19400212	LALB_chr_1,Parent=peak1943	intergenic	NA	NA	NA	NA		NA	NA	NA
LALB_chr_1	19407524	19408334	LALB_chr_1,Parent=peak1944	intergenic	NA	NA	NA	NA		NA	NA	NA
LALB_chr_1	19412588	19415049	LALB_chr_1,Parent=peak1945	intergenic	NA	NA	NA	NA		NA	NA	NA
LALB_chr_1	19416512	19418454	LALB_chr_1,Parent=peak1946	intergenic	NA	NA	NA	NA		NA	NA	NA
LALB_chr_1	19432524	19433581	LALB_chr_1,Parent=peak1947	promoter	LALB_v3.1_00446	NP_524330.2	members only	mbo	LALB_v3.1_00446	NP_524330.2	members only	mbo
LALB_chr_1	19441112	19442471	LALB_chr_1,Parent=peak1948	intron	LALB_v3.1_00446	NP_524330.2	members only	mbo	LALB_v3.1_00446	NP_524330.2	members only	mbo
LALB_chr_1	19449436	19450089	LALB_chr_1,Parent=peak1949	intron	LALB_v3.1_00446	NP_524330.2	members only	mbo	LALB_v3.1_00446	NP_524330.2	members only	mbo
LALB_chr_1	19450358	19451367	LALB_chr_1,Parent=peak1950	intron	LALB_v3.1_00446	NP_524330.2	members only	mbo	LALB_v3.1_00446	NP_524330.2	members only	mbo
LALB_chr_1	19453119	19453942	LALB_chr_1,Parent=peak1951	intron	LALB_v3.1_00446	NP_524330.2	members only	mbo	LALB_v3.1_00446	NP_524330.2	members only	mbo
LALB_chr_1	19464526	19465726	LALB_chr_1,Parent=peak1952	intron	LALB_v3.1_00446	NP_524330.2	members only	mbo	LALB_v3.1_00446	NP_524330.2	members only	mbo
LALB_chr_1	19468338	19471985	LALB_chr_1,Parent=peak1953	intron	LALB_v3.1_00446	NP_524330.2	members only	mbo	LALB_v3.1_00446	NP_524330.2	members only	mbo
LALB_chr_1	19473599	19476125	LALB_chr_1,Parent=peak1954	intron	LALB_v3.1_00446	NP_524330.2	members only	mbo	LALB_v3.1_00446	NP_524330.2	members only	mbo
LALB_chr_1	19481077	19482312	LALB_chr_1,Parent=peak1955	intron	LALB_v3.1_00446	NP_524330.2	members only	mbo	LALB_v3.1_00446	NP_524330.2	members only	mbo
LALB_chr_1	19494607	19495685	LALB_chr_1,Parent=peak1956	intron	LALB_v3.1_00446	NP_524330.2	members only	mbo	LALB_v3.1_00447,LALB_v3.1_00448,LALB_v3.1_00446	NP_572324.1,NP_524330.2	uncharacterized protein,members only	CG3342,mbo
LALB_chr_1	19503925	19505641	LALB_chr_1,Parent=peak1957	promoter	LALB_v3.1_00447,LALB_v3.1_00450	NP_511074.1	by S6	bys	LALB_v3.1_00447,LALB_v3.1_00450,LALB_v3.1_00446,LALB_v3.1_00449,LALB_v3.1_00451,LALB_v3.1_00448	NP_511074.1,NP_524330.2,NP_572338.1,NP_572908.2,NP_572324.1	by S6,members only,NADH dehydrogenase (ubiquinone) ASHI subunit,uncharacterized protein, isoform A,uncharacterized protein	bys,mbo,ND-ASHI,CG11164,CG3342
LALB_chr_1	19552797	19553541	LALB_chr_1,Parent=peak1958	intron	LALB_v3.1_00453	NA	NA	NA	LALB_v3.1_00454,LALB_v3.1_00453	NA	NA	NA
LALB_chr_1	19564671	19565779	LALB_chr_1,Parent=peak1959	downstream	LALB_v3.1_00454	NA	NA	NA	LALB_v3.1_00454	NA	NA	NA
LALB_chr_1	19568512	19569777	LALB_chr_1,Parent=peak1960	downstream	LALB_v3.1_00454	NA	NA	NA	LALB_v3.1_00454	NA	NA	NA
LALB_chr_1	19575891	19577320	LALB_chr_1,Parent=peak1961	intergenic	NA	NA	NA	NA		NA	NA	NA
LALB_chr_1	19577878	19579173	LALB_chr_1,Parent=peak1962	intergenic	NA	NA	NA	NA		NA	NA	NA
LALB_chr_1	19581011	19583552	LALB_chr_1,Parent=peak1963	intergenic	NA	NA	NA	NA		NA	NA	NA
LALB_chr_1	19590877	19591485	LALB_chr_1,Parent=peak1964	intergenic	NA	NA	NA	NA		NA	NA	NA
LALB_chr_1	19596727	19597558	LALB_chr_1,Parent=peak1965	intergenic	NA	NA	NA	NA		NA	NA	NA
LALB_chr_1	19598596	19599236	LALB_chr_1,Parent=peak1966	intergenic	NA	NA	NA	NA		NA	NA	NA
LALB_chr_1	19605100	19606100	LALB_chr_1,Parent=peak1967	intergenic	NA	NA	NA	NA		NA	NA	NA
LALB_chr_1	19606746	19607167	LALB_chr_1,Parent=peak1968	intergenic	NA	NA	NA	NA		NA	NA	NA
LALB_chr_1	19607784	19608695	LALB_chr_1,Parent=peak1969	intergenic	NA	NA	NA	NA		NA	NA	NA
LALB_chr_1	19614935	19615697	LALB_chr_1,Parent=peak1970	intergenic	NA	NA	NA	NA		NA	NA	NA
LALB_chr_1	19618090	19618850	LALB_chr_1,Parent=peak1971	intergenic	NA	NA	NA	NA		NA	NA	NA
LALB_chr_1	19626792	19627549	LALB_chr_1,Parent=peak1972	intergenic	NA	NA	NA	NA		NA	NA	NA
LALB_chr_1	19628624	19629423	LALB_chr_1,Parent=peak1973	intergenic	NA	NA	NA	NA		NA	NA	NA
LALB_chr_1	19631382	19633286	LALB_chr_1,Parent=peak1974	intergenic	NA	NA	NA	NA		NA	NA	NA
LALB_chr_1	19644541	19645473	LALB_chr_1,Parent=peak1975	intergenic	NA	NA	NA	NA		NA	NA	NA
LALB_chr_1	19647022	19648592	LALB_chr_1,Parent=peak1976	intergenic	NA	NA	NA	NA		NA	NA	NA
LALB_chr_1	19654527	19655790	LALB_chr_1,Parent=peak1977	intergenic	NA	NA	NA	NA		NA	NA	NA
LALB_chr_1	19667932	19668430	LALB_chr_1,Parent=peak1978	intergenic	NA	NA	NA	NA		NA	NA	NA
LALB_chr_1	19677030	19677503	LALB_chr_1,Parent=peak1979	intergenic	NA	NA	NA	NA		NA	NA	NA
LALB_chr_1	19680263	19682266	LALB_chr_1,Parent=peak1980	intergenic	NA	NA	NA	NA		NA	NA	NA
LALB_chr_1	19685999	19686537	LALB_chr_1,Parent=peak1981	intergenic	NA	NA	NA	NA		NA	NA	NA
LALB_chr_1	19703214	19703702	LALB_chr_1,Parent=peak1982	intergenic	NA	NA	NA	NA		NA	NA	NA
LALB_chr_1	19711160	19712055	LALB_chr_1,Parent=peak1983	intergenic	NA	NA	NA	NA		NA	NA	NA
LALB_chr_1	19715698	19716655	LALB_chr_1,Parent=peak1984	intergenic	NA	NA	NA	NA		NA	NA	NA
LALB_chr_1	19719916	19720950	LALB_chr_1,Parent=peak1985	intergenic	NA	NA	NA	NA		NA	NA	NA
LALB_chr_1	19727900	19729088	LALB_chr_1,Parent=peak1986	intergenic	NA	NA	NA	NA		NA	NA	NA
LALB_chr_1	19733303	19734185	LALB_chr_1,Parent=peak1987	intergenic	NA	NA	NA	NA		NA	NA	NA
LALB_chr_1	19736902	19738134	LALB_chr_1,Parent=peak1988	intergenic	NA	NA	NA	NA		NA	NA	NA
LALB_chr_1	19743351	19744194	LALB_chr_1,Parent=peak1989	intergenic	NA	NA	NA	NA		NA	NA	NA
LALB_chr_1	19745236	19745803	LALB_chr_1,Parent=peak1990	intergenic	NA	NA	NA	NA		NA	NA	NA
LALB_chr_1	19759278	19760194	LALB_chr_1,Parent=peak1991	intergenic	NA	NA	NA	NA		NA	NA	NA
LALB_chr_1	19766340	19767222	LALB_chr_1,Parent=peak1992	intergenic	NA	NA	NA	NA		NA	NA	NA
LALB_chr_1	19771090	19771861	LALB_chr_1,Parent=peak1993	intergenic	NA	NA	NA	NA		NA	NA	NA
LALB_chr_1	19774855	19775854	LALB_chr_1,Parent=peak1994	intergenic	NA	NA	NA	NA		NA	NA	NA
LALB_chr_1	19777329	19777867	LALB_chr_1,Parent=peak1995	intergenic	NA	NA	NA	NA		NA	NA	NA
LALB_chr_1	19779798	19781163	LALB_chr_1,Parent=peak1996	intergenic	NA	NA	NA	NA		NA	NA	NA
LALB_chr_1	19787268	19788511	LALB_chr_1,Parent=peak1997	intergenic	NA	NA	NA	NA		NA	NA	NA
LALB_chr_1	19788557	19790708	LALB_chr_1,Parent=peak1998	intergenic	NA	NA	NA	NA		NA	NA	NA
[truncated: 34,218 more rows]

## Sheet: Table_S3
Table S3. GO terms enriched among genes proximal to enhancers active in all populations (output from GOATools)
# GO	NS	enrichment	name	ratio_in_study	ratio_in_pop	p_uncorrected	depth	study_count	p_fdr_bh	study_items
.GO:0032501	BP	e	multicellular organismal process	466/2943	1211/9865	6.83356e-12	1	466	7.36111e-08	LALB_v3.1_00053, LALB_v3.1_00099, LALB_v3.1_00114, LALB_v3.1_00159, LALB_v3.1_00161, LALB_v3.1_00165, LALB_v3.1_00187, LALB_v3.1_00210, LALB_v3.1_00211, LALB_v3.1_00275, LALB_v3.1_00359, LALB_v3.1_00405, LALB_v3.1_00406, LALB_v3.1_00419, LALB_v3.1_00443, LALB_v3.1_00467, LALB_v3.1_00474, LALB_v3.1_00513, LALB_v3.1_00571, LALB_v3.1_00573, LALB_v3.1_00590, LALB_v3.1_00605, LALB_v3.1_00620, LALB_v3.…
...GO:0040012	BP	e	regulation of locomotion	108/2943	214/9865	1.83366e-10	3	108	9.87612e-07	LALB_v3.1_00359, LALB_v3.1_00396, LALB_v3.1_00419, LALB_v3.1_00437, LALB_v3.1_00524, LALB_v3.1_00590, LALB_v3.1_00710, LALB_v3.1_00782, LALB_v3.1_00789, LALB_v3.1_00841, LALB_v3.1_01111, LALB_v3.1_01141, LALB_v3.1_01181, LALB_v3.1_01281, LALB_v3.1_01495, LALB_v3.1_01557, LALB_v3.1_01589, LALB_v3.1_01660, LALB_v3.1_01661, LALB_v3.1_01821, LALB_v3.1_01912, LALB_v3.1_01936, LALB_v3.1_01966, LALB_v3.…
....GO:2000145	BP	e	regulation of cell motility	98/2943	192/9865	6.91164e-10	4	98	2.48174e-06	LALB_v3.1_00396, LALB_v3.1_00419, LALB_v3.1_00524, LALB_v3.1_00590, LALB_v3.1_00710, LALB_v3.1_00782, LALB_v3.1_00789, LALB_v3.1_00841, LALB_v3.1_01111, LALB_v3.1_01141, LALB_v3.1_01181, LALB_v3.1_01281, LALB_v3.1_01495, LALB_v3.1_01557, LALB_v3.1_01589, LALB_v3.1_01660, LALB_v3.1_01661, LALB_v3.1_01821, LALB_v3.1_01912, LALB_v3.1_01936, LALB_v3.1_01966, LALB_v3.1_01976, LALB_v3.1_01977, LALB_v3.…
.....GO:0030334	BP	e	regulation of cell migration	93/2943	181/9865	1.07873e-09	5	93	2.90501e-06	LALB_v3.1_00396, LALB_v3.1_00419, LALB_v3.1_00524, LALB_v3.1_00590, LALB_v3.1_00710, LALB_v3.1_00789, LALB_v3.1_00841, LALB_v3.1_01111, LALB_v3.1_01141, LALB_v3.1_01181, LALB_v3.1_01281, LALB_v3.1_01495, LALB_v3.1_01557, LALB_v3.1_01589, LALB_v3.1_01660, LALB_v3.1_01661, LALB_v3.1_01821, LALB_v3.1_01912, LALB_v3.1_01936, LALB_v3.1_01966, LALB_v3.1_01976, LALB_v3.1_01977, LALB_v3.1_02100, LALB_v3.…
..GO:0009653	BP	e	anatomical structure morphogenesis	260/2943	639/9865	1.7491e-09	2	260	3.76826e-06	LALB_v3.1_00053, LALB_v3.1_00099, LALB_v3.1_00161, LALB_v3.1_00291, LALB_v3.1_00371, LALB_v3.1_00405, LALB_v3.1_00406, LALB_v3.1_00419, LALB_v3.1_00437, LALB_v3.1_00443, LALB_v3.1_00511, LALB_v3.1_00591, LALB_v3.1_00841, LALB_v3.1_00915, LALB_v3.1_00995, LALB_v3.1_01054, LALB_v3.1_01121, LALB_v3.1_01138, LALB_v3.1_01141, LALB_v3.1_01183, LALB_v3.1_01245, LALB_v3.1_01250, LALB_v3.1_01272, LALB_v3.…
...GO:0050794	BP	e	regulation of cellular process	1014/2943	2981/9865	3.16792e-09	3	1014	5.68747e-06	LALB_v3.1_00039, LALB_v3.1_00053, LALB_v3.1_00056, LALB_v3.1_00099, LALB_v3.1_00100, LALB_v3.1_00103, LALB_v3.1_00112, LALB_v3.1_00114, LALB_v3.1_00119, LALB_v3.1_00150, LALB_v3.1_00151, LALB_v3.1_00153, LALB_v3.1_00161, LALB_v3.1_00163, LALB_v3.1_00165, LALB_v3.1_00187, LALB_v3.1_00210, LALB_v3.1_00211, LALB_v3.1_00226, LALB_v3.1_00275, LALB_v3.1_00290, LALB_v3.1_00291, LALB_v3.1_00305, LALB_v3.…
..GO:0050789	BP	e	regulation of biological process	1073/2943	3178/9865	5.13801e-09	2	1073	7.90666e-06	LALB_v3.1_00039, LALB_v3.1_00053, LALB_v3.1_00056, LALB_v3.1_00099, LALB_v3.1_00100, LALB_v3.1_00103, LALB_v3.1_00112, LALB_v3.1_00113, LALB_v3.1_00114, LALB_v3.1_00119, LALB_v3.1_00150, LALB_v3.1_00151, LALB_v3.1_00153, LALB_v3.1_00161, LALB_v3.1_00163, LALB_v3.1_00165, LALB_v3.1_00187, LALB_v3.1_00210, LALB_v3.1_00211, LALB_v3.1_00226, LALB_v3.1_00275, LALB_v3.1_00290, LALB_v3.1_00291, LALB_v3.…
..GO:0007155	BP	e	cell adhesion	95/2943	194/9865	1.82334e-08	2	95	2.45513e-05	LALB_v3.1_00112, LALB_v3.1_00310, LALB_v3.1_00405, LALB_v3.1_00406, LALB_v3.1_00437, LALB_v3.1_00442, LALB_v3.1_00464, LALB_v3.1_00591, LALB_v3.1_00781, LALB_v3.1_00841, LALB_v3.1_01181, LALB_v3.1_01281, LALB_v3.1_01496, LALB_v3.1_01660, LALB_v3.1_01740, LALB_v3.1_01771, LALB_v3.1_01966, LALB_v3.1_02200, LALB_v3.1_02231, LALB_v3.1_02233, LALB_v3.1_02299, LALB_v3.1_02491, LALB_v3.1_02664, LALB_v3.…
...GO:0009887	BP	e	animal organ morphogenesis	114/2943	247/9865	4.42219e-08	3	114	5.29287e-05	LALB_v3.1_00053, LALB_v3.1_00371, LALB_v3.1_00405, LALB_v3.1_00406, LALB_v3.1_00419, LALB_v3.1_00437, LALB_v3.1_00443, LALB_v3.1_00591, LALB_v3.1_00841, LALB_v3.1_01054, LALB_v3.1_01138, LALB_v3.1_01141, LALB_v3.1_01245, LALB_v3.1_01250, LALB_v3.1_01272, LALB_v3.1_01660, LALB_v3.1_01681, LALB_v3.1_01682, LALB_v3.1_01743, LALB_v3.1_01826, LALB_v3.1_01912, LALB_v3.1_01936, LALB_v3.1_02200, LALB_v3.…
...GO:0051239	BP	e	regulation of multicellular organismal process	266/2943	678/9865	6.26777e-08	3	266	6.75164e-05	LALB_v3.1_00039, LALB_v3.1_00053, LALB_v3.1_00099, LALB_v3.1_00153, LALB_v3.1_00161, LALB_v3.1_00211, LALB_v3.1_00291, LALB_v3.1_00309, LALB_v3.1_00310, LALB_v3.1_00371, LALB_v3.1_00405, LALB_v3.1_00406, LALB_v3.1_00419, LALB_v3.1_00464, LALB_v3.1_00474, LALB_v3.1_00524, LALB_v3.1_00527, LALB_v3.1_00528, LALB_v3.1_00529, LALB_v3.1_00538, LALB_v3.1_00571, LALB_v3.1_00573, LALB_v3.1_00590, LALB_v3.…
...GO:0050793	BP	e	regulation of developmental process	269/2943	697/9865	2.98231e-07	3	269	0.000267753	LALB_v3.1_00039, LALB_v3.1_00099, LALB_v3.1_00114, LALB_v3.1_00153, LALB_v3.1_00161, LALB_v3.1_00211, LALB_v3.1_00291, LALB_v3.1_00309, LALB_v3.1_00310, LALB_v3.1_00371, LALB_v3.1_00405, LALB_v3.1_00406, LALB_v3.1_00419, LALB_v3.1_00512, LALB_v3.1_00513, LALB_v3.1_00527, LALB_v3.1_00538, LALB_v3.1_00590, LALB_v3.1_00591, LALB_v3.1_00664, LALB_v3.1_00710, LALB_v3.1_00781, LALB_v3.1_00789, LALB_v3.…
.GO:0065007	BP	e	biological regulation	1102/2943	3322/9865	2.98276e-07	1	1102	0.000267753	LALB_v3.1_00039, LALB_v3.1_00053, LALB_v3.1_00056, LALB_v3.1_00099, LALB_v3.1_00100, LALB_v3.1_00103, LALB_v3.1_00112, LALB_v3.1_00113, LALB_v3.1_00114, LALB_v3.1_00119, LALB_v3.1_00150, LALB_v3.1_00151, LALB_v3.1_00153, LALB_v3.1_00161, LALB_v3.1_00163, LALB_v3.1_00165, LALB_v3.1_00187, LALB_v3.1_00210, LALB_v3.1_00211, LALB_v3.1_00226, LALB_v3.1_00275, LALB_v3.1_00290, LALB_v3.1_00291, LALB_v3.…
..GO:0003008	BP	e	system process	173/2943	420/9865	4.66043e-07	2	173	0.000386171	LALB_v3.1_00053, LALB_v3.1_00114, LALB_v3.1_00165, LALB_v3.1_00187, LALB_v3.1_00211, LALB_v3.1_00359, LALB_v3.1_00405, LALB_v3.1_00406, LALB_v3.1_00419, LALB_v3.1_00443, LALB_v3.1_00467, LALB_v3.1_00474, LALB_v3.1_00720, LALB_v3.1_00755, LALB_v3.1_00756, LALB_v3.1_00761, LALB_v3.1_01007, LALB_v3.1_01111, LALB_v3.1_01114, LALB_v3.1_01138, LALB_v3.1_01141, LALB_v3.1_01161, LALB_v3.1_01371, LALB_v3.…
....GO:0045595	BP	e	regulation of cell differentiation	152/2943	363/9865	7.87553e-07	4	152	0.000567294	LALB_v3.1_00039, LALB_v3.1_00099, LALB_v3.1_00114, LALB_v3.1_00153, LALB_v3.1_00161, LALB_v3.1_00211, LALB_v3.1_00309, LALB_v3.1_00371, LALB_v3.1_00419, LALB_v3.1_00527, LALB_v3.1_00538, LALB_v3.1_00664, LALB_v3.1_00710, LALB_v3.1_00835, LALB_v3.1_00893, LALB_v3.1_00907, LALB_v3.1_01141, LALB_v3.1_01281, LALB_v3.1_01495, LALB_v3.1_01496, LALB_v3.1_01497, LALB_v3.1_01661, LALB_v3.1_01737, LALB_v3.…
..GO:0048856	BP	e	anatomical structure development	436/2943	1211/9865	8.00999e-07	2	436	0.000567294	LALB_v3.1_00053, LALB_v3.1_00099, LALB_v3.1_00153, LALB_v3.1_00165, LALB_v3.1_00210, LALB_v3.1_00211, LALB_v3.1_00275, LALB_v3.1_00291, LALB_v3.1_00309, LALB_v3.1_00371, LALB_v3.1_00405, LALB_v3.1_00406, LALB_v3.1_00419, LALB_v3.1_00437, LALB_v3.1_00443, LALB_v3.1_00470, LALB_v3.1_00472, LALB_v3.1_00511, LALB_v3.1_00513, LALB_v3.1_00521, LALB_v3.1_00538, LALB_v3.1_00590, LALB_v3.1_00591, LALB_v3.…
..GO:0048870	BP	e	cell motility	131/2943	305/9865	8.42621e-07	2	131	0.000567294	LALB_v3.1_00053, LALB_v3.1_00332, LALB_v3.1_00419, LALB_v3.1_00467, LALB_v3.1_00538, LALB_v3.1_00591, LALB_v3.1_00652, LALB_v3.1_00710, LALB_v3.1_00746, LALB_v3.1_00841, LALB_v3.1_01111, LALB_v3.1_01141, LALB_v3.1_01197, LALB_v3.1_01245, LALB_v3.1_01281, LALB_v3.1_01371, LALB_v3.1_01740, LALB_v3.1_01821, LALB_v3.1_01912, LALB_v3.1_01931, LALB_v3.1_02017, LALB_v3.1_02064, LALB_v3.1_02119, LALB_v3.…
...GO:0016477	BP	e	cell migration	116/2943	265/9865	1.1476e-06	3	116	0.000683689	LALB_v3.1_00053, LALB_v3.1_00419, LALB_v3.1_00467, LALB_v3.1_00538, LALB_v3.1_00591, LALB_v3.1_00652, LALB_v3.1_00710, LALB_v3.1_00841, LALB_v3.1_01111, LALB_v3.1_01141, LALB_v3.1_01197, LALB_v3.1_01245, LALB_v3.1_01281, LALB_v3.1_01371, LALB_v3.1_01740, LALB_v3.1_01821, LALB_v3.1_01912, LALB_v3.1_01931, LALB_v3.1_02017, LALB_v3.1_02064, LALB_v3.1_02119, LALB_v3.1_02491, LALB_v3.1_02520, LALB_v3.…
.....GO:0050808	BP	e	synapse organization	49/2943	90/9865	1.17849e-06	5	49	0.000683689	LALB_v3.1_00359, LALB_v3.1_00437, LALB_v3.1_00591, LALB_v3.1_00808, LALB_v3.1_01578, LALB_v3.1_01836, LALB_v3.1_02217, LALB_v3.1_02697, LALB_v3.1_02764, LALB_v3.1_02784, LALB_v3.1_03208, LALB_v3.1_03279, LALB_v3.1_03660, LALB_v3.1_03776, LALB_v3.1_04012, LALB_v3.1_04388, LALB_v3.1_04415, LALB_v3.1_04558, LALB_v3.1_04809, LALB_v3.1_05112, LALB_v3.1_05226, LALB_v3.1_05580, LALB_v3.1_05715, LALB_v3.…
.GO:0032502	BP	e	developmental process	612/2943	1765/9865	1.20591e-06	1	612	0.000683689	LALB_v3.1_00053, LALB_v3.1_00099, LALB_v3.1_00114, LALB_v3.1_00153, LALB_v3.1_00161, LALB_v3.1_00165, LALB_v3.1_00210, LALB_v3.1_00211, LALB_v3.1_00275, LALB_v3.1_00291, LALB_v3.1_00305, LALB_v3.1_00309, LALB_v3.1_00310, LALB_v3.1_00316, LALB_v3.1_00332, LALB_v3.1_00335, LALB_v3.1_00338, LALB_v3.1_00371, LALB_v3.1_00405, LALB_v3.1_00406, LALB_v3.1_00419, LALB_v3.1_00423, LALB_v3.1_00437, LALB_v3.…
....GO:0034330	BP	e	cell junction organization	73/2943	151/9865	1.5305e-06	4	73	0.000824328	LALB_v3.1_00359, LALB_v3.1_00437, LALB_v3.1_00590, LALB_v3.1_00591, LALB_v3.1_00789, LALB_v3.1_00808, LALB_v3.1_00841, LALB_v3.1_01181, LALB_v3.1_01578, LALB_v3.1_01822, LALB_v3.1_01836, LALB_v3.1_02217, LALB_v3.1_02446, LALB_v3.1_02564, LALB_v3.1_02566, LALB_v3.1_02568, LALB_v3.1_02664, LALB_v3.1_02697, LALB_v3.1_02764, LALB_v3.1_02784, LALB_v3.1_02893, LALB_v3.1_03208, LALB_v3.1_03279, LALB_v3.…
..GO:0007610	BP	e	behavior	133/2943	314/9865	1.68768e-06	2	133	0.000865698	LALB_v3.1_00053, LALB_v3.1_00114, LALB_v3.1_00165, LALB_v3.1_00211, LALB_v3.1_00275, LALB_v3.1_00359, LALB_v3.1_00419, LALB_v3.1_00571, LALB_v3.1_00573, LALB_v3.1_00605, LALB_v3.1_00620, LALB_v3.1_00652, LALB_v3.1_00720, LALB_v3.1_00761, LALB_v3.1_00865, LALB_v3.1_00937, LALB_v3.1_01015, LALB_v3.1_01141, LALB_v3.1_01161, LALB_v3.1_01406, LALB_v3.1_01680, LALB_v3.1_02017, LALB_v3.1_02034, LALB_v3.…
....GO:0048523	BP	e	negative regulation of cellular process	467/2943	1317/9865	2.26637e-06	4	467	0.00110969	LALB_v3.1_00039, LALB_v3.1_00053, LALB_v3.1_00099, LALB_v3.1_00114, LALB_v3.1_00150, LALB_v3.1_00153, LALB_v3.1_00161, LALB_v3.1_00211, LALB_v3.1_00226, LALB_v3.1_00275, LALB_v3.1_00290, LALB_v3.1_00305, LALB_v3.1_00309, LALB_v3.1_00340, LALB_v3.1_00371, LALB_v3.1_00396, LALB_v3.1_00401, LALB_v3.1_00403, LALB_v3.1_00405, LALB_v3.1_00406, LALB_v3.1_00415, LALB_v3.1_00419, LALB_v3.1_00435, LALB_v3.…
...GO:0048518	BP	e	positive regulation of biological process	561/2943	1614/9865	2.96203e-06	3	561	0.00138726	LALB_v3.1_00053, LALB_v3.1_00056, LALB_v3.1_00099, LALB_v3.1_00112, LALB_v3.1_00114, LALB_v3.1_00119, LALB_v3.1_00153, LALB_v3.1_00163, LALB_v3.1_00165, LALB_v3.1_00210, LALB_v3.1_00211, LALB_v3.1_00275, LALB_v3.1_00291, LALB_v3.1_00305, LALB_v3.1_00309, LALB_v3.1_00310, LALB_v3.1_00335, LALB_v3.1_00359, LALB_v3.1_00371, LALB_v3.1_00405, LALB_v3.1_00406, LALB_v3.1_00415, LALB_v3.1_00419, LALB_v3.…
...GO:0060560	BP	e	developmental growth involved in morphogenesis	34/2943	57/9865	3.22039e-06	3	34	0.00144542	LALB_v3.1_00151, LALB_v3.1_00841, LALB_v3.1_01111, LALB_v3.1_01141, LALB_v3.1_01197, LALB_v3.1_01495, LALB_v3.1_01620, LALB_v3.1_01660, LALB_v3.1_01680, LALB_v3.1_01740, LALB_v3.1_01821, LALB_v3.1_02222, LALB_v3.1_02229, LALB_v3.1_02961, LALB_v3.1_03026, LALB_v3.1_03208, LALB_v3.1_03224, LALB_v3.1_04562, LALB_v3.1_05203, LALB_v3.1_05243, LALB_v3.1_05422, LALB_v3.1_06107, LALB_v3.1_06178, LALB_v3.…
........GO:0006357	BP	e	regulation of transcription by RNA polymerase II	255/2943	672/9865	3.45597e-06	9	255	0.00148911	LALB_v3.1_00099, LALB_v3.1_00114, LALB_v3.1_00153, LALB_v3.1_00161, LALB_v3.1_00163, LALB_v3.1_00275, LALB_v3.1_00291, LALB_v3.1_00305, LALB_v3.1_00340, LALB_v3.1_00371, LALB_v3.1_00415, LALB_v3.1_00419, LALB_v3.1_00432, LALB_v3.1_00443, LALB_v3.1_00511, LALB_v3.1_00527, LALB_v3.1_00538, LALB_v3.1_00600, LALB_v3.1_00620, LALB_v3.1_00665, LALB_v3.1_00835, LALB_v3.1_00915, LALB_v3.1_00920, LALB_v3.…
...GO:0048519	BP	e	negative regulation of biological process	490/2943	1396/9865	4.61519e-06	3	490	0.00191211	LALB_v3.1_00039, LALB_v3.1_00053, LALB_v3.1_00099, LALB_v3.1_00114, LALB_v3.1_00150, LALB_v3.1_00153, LALB_v3.1_00161, LALB_v3.1_00211, LALB_v3.1_00226, LALB_v3.1_00275, LALB_v3.1_00290, LALB_v3.1_00305, LALB_v3.1_00309, LALB_v3.1_00338, LALB_v3.1_00340, LALB_v3.1_00371, LALB_v3.1_00396, LALB_v3.1_00401, LALB_v3.1_00403, LALB_v3.1_00405, LALB_v3.1_00406, LALB_v3.1_00415, LALB_v3.1_00419, LALB_v3.…
....GO:0048522	BP	e	positive regulation of cellular process	515/2943	1475/9865	4.87303e-06	4	515	0.00194416	LALB_v3.1_00053, LALB_v3.1_00056, LALB_v3.1_00099, LALB_v3.1_00112, LALB_v3.1_00114, LALB_v3.1_00119, LALB_v3.1_00153, LALB_v3.1_00163, LALB_v3.1_00210, LALB_v3.1_00211, LALB_v3.1_00275, LALB_v3.1_00291, LALB_v3.1_00305, LALB_v3.1_00309, LALB_v3.1_00310, LALB_v3.1_00335, LALB_v3.1_00359, LALB_v3.1_00371, LALB_v3.1_00405, LALB_v3.1_00406, LALB_v3.1_00415, LALB_v3.1_00419, LALB_v3.1_00437, LALB_v3.…
...GO:0048731	BP	e	system development	117/2943	275/9865	6.55945e-06	3	117	0.00252351	LALB_v3.1_00405, LALB_v3.1_00406, LALB_v3.1_00419, LALB_v3.1_00443, LALB_v3.1_00538, LALB_v3.1_00591, LALB_v3.1_00835, LALB_v3.1_00841, LALB_v3.1_00915, LALB_v3.1_01007, LALB_v3.1_01114, LALB_v3.1_01138, LALB_v3.1_01272, LALB_v3.1_01281, LALB_v3.1_01343, LALB_v3.1_01495, LALB_v3.1_01743, LALB_v3.1_01761, LALB_v3.1_02176, LALB_v3.1_02233, LALB_v3.1_02460, LALB_v3.1_02480, LALB_v3.1_02490, LALB_v3.…
......GO:2001141	BP	e	regulation of RNA biosynthetic process	317/2943	867/9865	9.06136e-06	7	317	0.00336583	LALB_v3.1_00099, LALB_v3.1_00114, LALB_v3.1_00153, LALB_v3.1_00161, LALB_v3.1_00163, LALB_v3.1_00275, LALB_v3.1_00291, LALB_v3.1_00305, LALB_v3.1_00340, LALB_v3.1_00371, LALB_v3.1_00415, LALB_v3.1_00419, LALB_v3.1_00432, LALB_v3.1_00443, LALB_v3.1_00511, LALB_v3.1_00527, LALB_v3.1_00538, LALB_v3.1_00600, LALB_v3.1_00620, LALB_v3.1_00665, LALB_v3.1_00761, LALB_v3.1_00835, LALB_v3.1_00837, LALB_v3.…
.......GO:0006355	BP	e	regulation of DNA-templated transcription	316/2943	866/9865	1.07837e-05	8	316	0.00387205	LALB_v3.1_00099, LALB_v3.1_00114, LALB_v3.1_00153, LALB_v3.1_00161, LALB_v3.1_00163, LALB_v3.1_00275, LALB_v3.1_00291, LALB_v3.1_00305, LALB_v3.1_00340, LALB_v3.1_00371, LALB_v3.1_00415, LALB_v3.1_00419, LALB_v3.1_00432, LALB_v3.1_00443, LALB_v3.1_00511, LALB_v3.1_00527, LALB_v3.1_00538, LALB_v3.1_00600, LALB_v3.1_00620, LALB_v3.1_00665, LALB_v3.1_00761, LALB_v3.1_00835, LALB_v3.1_00837, LALB_v3.…
...GO:0050877	BP	e	nervous system process	129/2943	315/9865	1.94426e-05	3	129	0.00675598	LALB_v3.1_00053, LALB_v3.1_00114, LALB_v3.1_00187, LALB_v3.1_00211, LALB_v3.1_00359, LALB_v3.1_00405, LALB_v3.1_00406, LALB_v3.1_00419, LALB_v3.1_00443, LALB_v3.1_00720, LALB_v3.1_00755, LALB_v3.1_00756, LALB_v3.1_00761, LALB_v3.1_01007, LALB_v3.1_01138, LALB_v3.1_01141, LALB_v3.1_01161, LALB_v3.1_01371, LALB_v3.1_01460, LALB_v3.1_01522, LALB_v3.1_01680, LALB_v3.1_02013, LALB_v3.1_02034, LALB_v3.…
.....GO:0045597	BP	e	positive regulation of cell differentiation	82/2943	184/9865	2.05156e-05	5	82	0.00677895	LALB_v3.1_00114, LALB_v3.1_00153, LALB_v3.1_00419, LALB_v3.1_00527, LALB_v3.1_00538, LALB_v3.1_00835, LALB_v3.1_01141, LALB_v3.1_01281, LALB_v3.1_01497, LALB_v3.1_01761, LALB_v3.1_01866, LALB_v3.1_01936, LALB_v3.1_01966, LALB_v3.1_02034, LALB_v3.1_02103, LALB_v3.1_02356, LALB_v3.1_02515, LALB_v3.1_02597, LALB_v3.1_02787, LALB_v3.1_03473, LALB_v3.1_03501, LALB_v3.1_03753, LALB_v3.1_03989, LALB_v3.…
....GO:0030155	BP	e	regulation of cell adhesion	56/2943	115/9865	2.07673e-05	4	56	0.00677895	LALB_v3.1_00119, LALB_v3.1_00437, LALB_v3.1_00538, LALB_v3.1_00590, LALB_v3.1_00710, LALB_v3.1_00789, LALB_v3.1_00835, LALB_v3.1_00893, LALB_v3.1_01009, LALB_v3.1_01111, LALB_v3.1_01181, LALB_v3.1_01281, LALB_v3.1_01496, LALB_v3.1_01660, LALB_v3.1_01740, LALB_v3.1_01936, LALB_v3.1_02229, LALB_v3.1_02233, LALB_v3.1_02356, LALB_v3.1_02446, LALB_v3.1_02566, LALB_v3.1_02568, LALB_v3.1_02764, LALB_v3.…
.....GO:0051252	BP	e	regulation of RNA metabolic process	350/2943	985/9865	5.28931e-05	6	350	0.0166204	LALB_v3.1_00099, LALB_v3.1_00114, LALB_v3.1_00153, LALB_v3.1_00161, LALB_v3.1_00163, LALB_v3.1_00275, LALB_v3.1_00290, LALB_v3.1_00291, LALB_v3.1_00305, LALB_v3.1_00340, LALB_v3.1_00371, LALB_v3.1_00415, LALB_v3.1_00419, LALB_v3.1_00432, LALB_v3.1_00443, LALB_v3.1_00472, LALB_v3.1_00511, LALB_v3.1_00527, LALB_v3.1_00538, LALB_v3.1_00594, LALB_v3.1_00600, LALB_v3.1_00620, LALB_v3.1_00665, LALB_v3.…
....GO:0040013	BP	e	negative regulation of locomotion	35/2943	65/9865	5.64257e-05	4	35	0.0166204	LALB_v3.1_00396, LALB_v3.1_00524, LALB_v3.1_00710, LALB_v3.1_01111, LALB_v3.1_01181, LALB_v3.1_01661, LALB_v3.1_01936, LALB_v3.1_01976, LALB_v3.1_01977, LALB_v3.1_02119, LALB_v3.1_02663, LALB_v3.1_03825, LALB_v3.1_04323, LALB_v3.1_04392, LALB_v3.1_04562, LALB_v3.1_05530, LALB_v3.1_05930, LALB_v3.1_06107, LALB_v3.1_06179, LALB_v3.1_06479, LALB_v3.1_06817, LALB_v3.1_06918, LALB_v3.1_06977, LALB_v3.…
....GO:0080090	BP	e	regulation of primary metabolic process	503/2943	1466/9865	5.74836e-05	4	503	0.0166204	LALB_v3.1_00053, LALB_v3.1_00099, LALB_v3.1_00114, LALB_v3.1_00150, LALB_v3.1_00153, LALB_v3.1_00161, LALB_v3.1_00163, LALB_v3.1_00226, LALB_v3.1_00275, LALB_v3.1_00290, LALB_v3.1_00291, LALB_v3.1_00305, LALB_v3.1_00335, LALB_v3.1_00340, LALB_v3.1_00371, LALB_v3.1_00378, LALB_v3.1_00379, LALB_v3.1_00380, LALB_v3.1_00415, LALB_v3.1_00419, LALB_v3.1_00432, LALB_v3.1_00443, LALB_v3.1_00472, LALB_v3.…
.....GO:0050804	BP	e	modulation of chemical synaptic transmission	65/2943	142/9865	6.05212e-05	6	65	0.0166204	LALB_v3.1_00056, LALB_v3.1_00359, LALB_v3.1_00571, LALB_v3.1_00573, LALB_v3.1_00649, LALB_v3.1_00808, LALB_v3.1_01680, LALB_v3.1_01737, LALB_v3.1_01836, LALB_v3.1_01841, LALB_v3.1_02034, LALB_v3.1_02222, LALB_v3.1_02568, LALB_v3.1_02638, LALB_v3.1_03525, LALB_v3.1_03656, LALB_v3.1_03776, LALB_v3.1_03990, LALB_v3.1_04012, LALB_v3.1_04248, LALB_v3.1_04388, LALB_v3.1_04465, LALB_v3.1_04606, LALB_v3.…
....GO:0099177	BP	e	regulation of trans-synaptic signaling	65/2943	142/9865	6.05212e-05	5	65	0.0166204	LALB_v3.1_00056, LALB_v3.1_00359, LALB_v3.1_00571, LALB_v3.1_00573, LALB_v3.1_00649, LALB_v3.1_00808, LALB_v3.1_01680, LALB_v3.1_01737, LALB_v3.1_01836, LALB_v3.1_01841, LALB_v3.1_02034, LALB_v3.1_02222, LALB_v3.1_02568, LALB_v3.1_02638, LALB_v3.1_03525, LALB_v3.1_03656, LALB_v3.1_03776, LALB_v3.1_03990, LALB_v3.1_04012, LALB_v3.1_04248, LALB_v3.1_04388, LALB_v3.1_04465, LALB_v3.1_04606, LALB_v3.…
.....GO:0002687	BP	e	positive regulation of leukocyte migration	2943-08-01	9865-08-01	6.23222e-05	7	8	0.0166204	LALB_v3.1_00590, LALB_v3.1_00789, LALB_v3.1_01589, LALB_v3.1_02566, LALB_v3.1_03193, LALB_v3.1_06123, LALB_v3.1_06257, LALB_v3.1_07643
.GO:0040007	BP	e	growth	70/2943	156/9865	6.41997e-05	1	70	0.0166204	LALB_v3.1_00151, LALB_v3.1_00359, LALB_v3.1_00405, LALB_v3.1_00406, LALB_v3.1_00437, LALB_v3.1_00808, LALB_v3.1_00841, LALB_v3.1_01111, LALB_v3.1_01141, LALB_v3.1_01182, LALB_v3.1_01195, LALB_v3.1_01197, LALB_v3.1_01495, LALB_v3.1_01578, LALB_v3.1_01620, LALB_v3.1_01660, LALB_v3.1_01680, LALB_v3.1_01740, LALB_v3.1_01821, LALB_v3.1_01966, LALB_v3.1_02222, LALB_v3.1_02229, LALB_v3.1_02543, LALB_v3.…
..GO:0048589	BP	e	developmental growth	70/2943	156/9865	6.41997e-05	2	70	0.0166204	LALB_v3.1_00151, LALB_v3.1_00359, LALB_v3.1_00405, LALB_v3.1_00406, LALB_v3.1_00437, LALB_v3.1_00808, LALB_v3.1_00841, LALB_v3.1_01111, LALB_v3.1_01141, LALB_v3.1_01182, LALB_v3.1_01195, LALB_v3.1_01197, LALB_v3.1_01495, LALB_v3.1_01578, LALB_v3.1_01620, LALB_v3.1_01660, LALB_v3.1_01680, LALB_v3.1_01740, LALB_v3.1_01821, LALB_v3.1_01966, LALB_v3.1_02222, LALB_v3.1_02229, LALB_v3.1_02543, LALB_v3.…
..GO:0048869	BP	e	cellular developmental process	325/2943	911/9865	6.51291e-05	2	325	0.0166204	LALB_v3.1_00053, LALB_v3.1_00099, LALB_v3.1_00114, LALB_v3.1_00153, LALB_v3.1_00165, LALB_v3.1_00210, LALB_v3.1_00305, LALB_v3.1_00310, LALB_v3.1_00335, LALB_v3.1_00338, LALB_v3.1_00371, LALB_v3.1_00405, LALB_v3.1_00406, LALB_v3.1_00419, LALB_v3.1_00437, LALB_v3.1_00443, LALB_v3.1_00472, LALB_v3.1_00509, LALB_v3.1_00620, LALB_v3.1_00645, LALB_v3.1_00652, LALB_v3.1_00720, LALB_v3.1_00759, LALB_v3.…
......GO:0030336	BP	e	negative regulation of cell migration	32/2943	58/9865	6.7114e-05	6	32	0.0166204	LALB_v3.1_00396, LALB_v3.1_00524, LALB_v3.1_00710, LALB_v3.1_01111, LALB_v3.1_01181, LALB_v3.1_01661, LALB_v3.1_01936, LALB_v3.1_01976, LALB_v3.1_01977, LALB_v3.1_02119, LALB_v3.1_02663, LALB_v3.1_04323, LALB_v3.1_04392, LALB_v3.1_04562, LALB_v3.1_05530, LALB_v3.1_05930, LALB_v3.1_06107, LALB_v3.1_06479, LALB_v3.1_06817, LALB_v3.1_06918, LALB_v3.1_06977, LALB_v3.1_07699, LALB_v3.1_07862, LALB_v3.…
......GO:0099558	BP	e	maintenance of synapse structure	2943-11-01	13/9865	6.78886e-05	6	11	0.0166204	LALB_v3.1_00437, LALB_v3.1_02764, LALB_v3.1_03208, LALB_v3.1_03776, LALB_v3.1_05112, LALB_v3.1_05854, LALB_v3.1_05960, LALB_v3.1_08348, LALB_v3.1_08675, LALB_v3.1_08927, LALB_v3.1_09988
...GO:0019222	BP	e	regulation of metabolic process	582/2943	1718/9865	6.96777e-05	3	582	0.0166793	LALB_v3.1_00053, LALB_v3.1_00099, LALB_v3.1_00114, LALB_v3.1_00150, LALB_v3.1_00153, LALB_v3.1_00161, LALB_v3.1_00163, LALB_v3.1_00226, LALB_v3.1_00275, LALB_v3.1_00290, LALB_v3.1_00291, LALB_v3.1_00305, LALB_v3.1_00309, LALB_v3.1_00335, LALB_v3.1_00340, LALB_v3.1_00371, LALB_v3.1_00378, LALB_v3.1_00379, LALB_v3.1_00380, LALB_v3.1_00405, LALB_v3.1_00406, LALB_v3.1_00415, LALB_v3.1_00419, LALB_v3.…
.....GO:0045214	BP	e	sarcomere organization	23/2943	37/9865	7.82318e-05	8	23	0.0183198	LALB_v3.1_00211, LALB_v3.1_00378, LALB_v3.1_00379, LALB_v3.1_00380, LALB_v3.1_02099, LALB_v3.1_02103, LALB_v3.1_02104, LALB_v3.1_02490, LALB_v3.1_03035, LALB_v3.1_03848, LALB_v3.1_04457, LALB_v3.1_04562, LALB_v3.1_05470, LALB_v3.1_05879, LALB_v3.1_06107, LALB_v3.1_06246, LALB_v3.1_07621, LALB_v3.1_07764, LALB_v3.1_09396, LALB_v3.1_10046, LALB_v3.1_10107, LALB_v3.1_10782, LALB_v3.1_10840
....GO:0031323	BP	e	regulation of cellular metabolic process	536/2943	1576/9865	9.36425e-05	4	536	0.0210716	LALB_v3.1_00053, LALB_v3.1_00099, LALB_v3.1_00114, LALB_v3.1_00150, LALB_v3.1_00153, LALB_v3.1_00161, LALB_v3.1_00163, LALB_v3.1_00226, LALB_v3.1_00275, LALB_v3.1_00290, LALB_v3.1_00291, LALB_v3.1_00305, LALB_v3.1_00309, LALB_v3.1_00335, LALB_v3.1_00340, LALB_v3.1_00371, LALB_v3.1_00378, LALB_v3.1_00379, LALB_v3.1_00380, LALB_v3.1_00405, LALB_v3.1_00406, LALB_v3.1_00415, LALB_v3.1_00419, LALB_v3.…
...GO:0009886	BP	e	post-embryonic animal morphogenesis	55/2943	117/9865	9.38948e-05	3	55	0.0210716	LALB_v3.1_00099, LALB_v3.1_00371, LALB_v3.1_00443, LALB_v3.1_00841, LALB_v3.1_01141, LALB_v3.1_01245, LALB_v3.1_01682, LALB_v3.1_01743, LALB_v3.1_01821, LALB_v3.1_02028, LALB_v3.1_02222, LALB_v3.1_02543, LALB_v3.1_02611, LALB_v3.1_02672, LALB_v3.1_02673, LALB_v3.1_02734, LALB_v3.1_02807, LALB_v3.1_02851, LALB_v3.1_03505, LALB_v3.1_03660, LALB_v3.1_03776, LALB_v3.1_04347, LALB_v3.1_04457, LALB_v3.…
.....GO:2000146	BP	e	negative regulation of cell motility	33/2943	61/9865	0.000103155	5	33	0.0226773	LALB_v3.1_00396, LALB_v3.1_00524, LALB_v3.1_00710, LALB_v3.1_01111, LALB_v3.1_01181, LALB_v3.1_01661, LALB_v3.1_01936, LALB_v3.1_01976, LALB_v3.1_01977, LALB_v3.1_02119, LALB_v3.1_02663, LALB_v3.1_03825, LALB_v3.1_04323, LALB_v3.1_04392, LALB_v3.1_04562, LALB_v3.1_05530, LALB_v3.1_05930, LALB_v3.1_06107, LALB_v3.1_06479, LALB_v3.1_06817, LALB_v3.1_06918, LALB_v3.1_06977, LALB_v3.1_07699, LALB_v3.…
.GO:0040011	BP	e	locomotion	45/2943	92/9865	0.000128283	1	45	0.0267997	LALB_v3.1_00359, LALB_v3.1_00437, LALB_v3.1_00538, LALB_v3.1_00620, LALB_v3.1_01589, LALB_v3.1_01821, LALB_v3.1_01912, LALB_v3.1_02034, LALB_v3.1_02104, LALB_v3.1_02119, LALB_v3.1_02680, LALB_v3.1_02764, LALB_v3.1_02868, LALB_v3.1_03037, LALB_v3.1_03132, LALB_v3.1_03364, LALB_v3.1_03609, LALB_v3.1_03618, LALB_v3.1_03660, LALB_v3.1_04015, LALB_v3.1_04347, LALB_v3.1_04515, LALB_v3.1_05960, LALB_v3.…
.....GO:0048790	BP	e	maintenance of presynaptic active zone structure	2943-09-01	9865-10-01	0.000135852	7	9	0.0267997	LALB_v3.1_00437, LALB_v3.1_02764, LALB_v3.1_03208, LALB_v3.1_03776, LALB_v3.1_05112, LALB_v3.1_05854, LALB_v3.1_08675, LALB_v3.1_08927, LALB_v3.1_09988
....GO:1990709	BP	e	presynaptic active zone organization	2943-09-01	9865-10-01	0.000135852	4	9	0.0267997	LALB_v3.1_00437, LALB_v3.1_02764, LALB_v3.1_03208, LALB_v3.1_03776, LALB_v3.1_05112, LALB_v3.1_05854, LALB_v3.1_08675, LALB_v3.1_08927, LALB_v3.1_09988
.......GO:0097485	BP	e	neuron projection guidance	67/2943	150/9865	0.000138604	7	67	0.0267997	LALB_v3.1_00099, LALB_v3.1_00211, LALB_v3.1_00419, LALB_v3.1_00437, LALB_v3.1_00443, LALB_v3.1_00645, LALB_v3.1_01141, LALB_v3.1_01250, LALB_v3.1_01643, LALB_v3.1_01660, LALB_v3.1_01737, LALB_v3.1_01787, LALB_v3.1_02013, LALB_v3.1_02764, LALB_v3.1_03305, LALB_v3.1_04018, LALB_v3.1_04132, LALB_v3.1_04457, LALB_v3.1_04498, LALB_v3.1_04536, LALB_v3.1_04562, LALB_v3.1_04956, LALB_v3.1_04957, LALB_v3.…
....GO:0050890	BP	e	cognition	57/2943	123/9865	0.000139017	4	57	0.0267997	LALB_v3.1_00114, LALB_v3.1_00211, LALB_v3.1_00359, LALB_v3.1_00419, LALB_v3.1_00761, LALB_v3.1_01141, LALB_v3.1_01680, LALB_v3.1_02034, LALB_v3.1_02222, LALB_v3.1_02363, LALB_v3.1_02564, LALB_v3.1_02612, LALB_v3.1_02697, LALB_v3.1_02794, LALB_v3.1_03224, LALB_v3.1_03643, LALB_v3.1_03660, LALB_v3.1_03990, LALB_v3.1_04012, LALB_v3.1_04388, LALB_v3.1_04415, LALB_v3.1_04465, LALB_v3.1_04606, LALB_v3.…
......GO:0007416	BP	e	synapse assembly	20/2943	32/9865	0.000139323	6	20	0.0267997	LALB_v3.1_00359, LALB_v3.1_00437, LALB_v3.1_00808, LALB_v3.1_01578, LALB_v3.1_02764, LALB_v3.1_02784, LALB_v3.1_03208, LALB_v3.1_04012, LALB_v3.1_04415, LALB_v3.1_05226, LALB_v3.1_06179, LALB_v3.1_06212, LALB_v3.1_06431, LALB_v3.1_06996, LALB_v3.1_08057, LALB_v3.1_08348, LALB_v3.1_08351, LALB_v3.1_08612, LALB_v3.1_09907, LALB_v3.1_09930
....GO:0051094	BP	e	positive regulation of developmental process	127/2943	321/9865	0.000149973	4	127	0.027549	LALB_v3.1_00114, LALB_v3.1_00153, LALB_v3.1_00309, LALB_v3.1_00310, LALB_v3.1_00419, LALB_v3.1_00512, LALB_v3.1_00527, LALB_v3.1_00538, LALB_v3.1_00710, LALB_v3.1_00781, LALB_v3.1_00835, LALB_v3.1_01141, LALB_v3.1_01153, LALB_v3.1_01281, LALB_v3.1_01388, LALB_v3.1_01497, LALB_v3.1_01576, LALB_v3.1_01578, LALB_v3.1_01761, LALB_v3.1_01866, LALB_v3.1_01931, LALB_v3.1_01936, LALB_v3.1_01966, LALB_v3.…
.......GO:1902680	BP	e	positive regulation of RNA biosynthetic process	168/2943	441/9865	0.00015089	8	168	0.027549	LALB_v3.1_00099, LALB_v3.1_00114, LALB_v3.1_00153, LALB_v3.1_00163, LALB_v3.1_00275, LALB_v3.1_00291, LALB_v3.1_00305, LALB_v3.1_00371, LALB_v3.1_00415, LALB_v3.1_00419, LALB_v3.1_00511, LALB_v3.1_00527, LALB_v3.1_00600, LALB_v3.1_00761, LALB_v3.1_00835, LALB_v3.1_01065, LALB_v3.1_01121, LALB_v3.1_01195, LALB_v3.1_01281, LALB_v3.1_01294, LALB_v3.1_01320, LALB_v3.1_01408, LALB_v3.1_01495, LALB_v3.…
........GO:0045893	BP	e	positive regulation of DNA-templated transcription	168/2943	441/9865	0.00015089	9	168	0.027549	LALB_v3.1_00099, LALB_v3.1_00114, LALB_v3.1_00153, LALB_v3.1_00163, LALB_v3.1_00275, LALB_v3.1_00291, LALB_v3.1_00305, LALB_v3.1_00371, LALB_v3.1_00415, LALB_v3.1_00419, LALB_v3.1_00511, LALB_v3.1_00527, LALB_v3.1_00600, LALB_v3.1_00761, LALB_v3.1_00835, LALB_v3.1_01065, LALB_v3.1_01121, LALB_v3.1_01195, LALB_v3.1_01281, LALB_v3.1_01294, LALB_v3.1_01320, LALB_v3.1_01408, LALB_v3.1_01495, LALB_v3.…
......GO:0007528	BP	e	neuromuscular junction development	23/2943	39/9865	0.000161003	6	23	0.028795	LALB_v3.1_00359, LALB_v3.1_00437, LALB_v3.1_00591, LALB_v3.1_00808, LALB_v3.1_01578, LALB_v3.1_01836, LALB_v3.1_02697, LALB_v3.1_02764, LALB_v3.1_04388, LALB_v3.1_04415, LALB_v3.1_04558, LALB_v3.1_05226, LALB_v3.1_05580, LALB_v3.1_06431, LALB_v3.1_06996, LALB_v3.1_07689, LALB_v3.1_08057, LALB_v3.1_08420, LALB_v3.1_08422, LALB_v3.1_08644, LALB_v3.1_08692, LALB_v3.1_09930, LALB_v3.1_10685
...GO:0045165	BP	e	cell fate commitment	50/2943	106/9865	0.000163082	3	50	0.028795	LALB_v3.1_00153, LALB_v3.1_00419, LALB_v3.1_00995, LALB_v3.1_01681, LALB_v3.1_01682, LALB_v3.1_01936, LALB_v3.1_02515, LALB_v3.1_02568, LALB_v3.1_02868, LALB_v3.1_03278, LALB_v3.1_03305, LALB_v3.1_03505, LALB_v3.1_03675, LALB_v3.1_03911, LALB_v3.1_04132, LALB_v3.1_04347, LALB_v3.1_04375, LALB_v3.1_04384, LALB_v3.1_04805, LALB_v3.1_04827, LALB_v3.1_04957, LALB_v3.1_05489, LALB_v3.1_05859, LALB_v3.…
........GO:0007411	BP	e	axon guidance	65/2943	146/9865	0.000167058	8	65	0.028795	LALB_v3.1_00211, LALB_v3.1_00419, LALB_v3.1_00437, LALB_v3.1_00645, LALB_v3.1_01141, LALB_v3.1_01250, LALB_v3.1_01643, LALB_v3.1_01660, LALB_v3.1_01737, LALB_v3.1_01787, LALB_v3.1_02013, LALB_v3.1_02764, LALB_v3.1_03305, LALB_v3.1_04018, LALB_v3.1_04132, LALB_v3.1_04457, LALB_v3.1_04498, LALB_v3.1_04536, LALB_v3.1_04562, LALB_v3.1_04956, LALB_v3.1_04957, LALB_v3.1_05275, LALB_v3.1_05922, LALB_v3.…
...GO:0016043	BP	e	cellular component organization	650/2943	1949/9865	0.000170423	3	650	0.028795	LALB_v3.1_00053, LALB_v3.1_00099, LALB_v3.1_00114, LALB_v3.1_00119, LALB_v3.1_00153, LALB_v3.1_00160, LALB_v3.1_00161, LALB_v3.1_00211, LALB_v3.1_00305, LALB_v3.1_00316, LALB_v3.1_00317, LALB_v3.1_00331, LALB_v3.1_00332, LALB_v3.1_00337, LALB_v3.1_00340, LALB_v3.1_00359, LALB_v3.1_00371, LALB_v3.1_00378, LALB_v3.1_00379, LALB_v3.1_00380, LALB_v3.1_00405, LALB_v3.1_00406, LALB_v3.1_00415, LALB_v3.…
....GO:0060255	BP	e	regulation of macromolecule metabolic process	533/2943	1574/9865	0.000171081	4	533	0.028795	LALB_v3.1_00053, LALB_v3.1_00099, LALB_v3.1_00114, LALB_v3.1_00150, LALB_v3.1_00153, LALB_v3.1_00161, LALB_v3.1_00163, LALB_v3.1_00226, LALB_v3.1_00275, LALB_v3.1_00290, LALB_v3.1_00291, LALB_v3.1_00305, LALB_v3.1_00309, LALB_v3.1_00335, LALB_v3.1_00340, LALB_v3.1_00371, LALB_v3.1_00378, LALB_v3.1_00379, LALB_v3.1_00380, LALB_v3.1_00405, LALB_v3.1_00406, LALB_v3.1_00415, LALB_v3.1_00419, LALB_v3.…
....GO:0009889	BP	e	regulation of biosynthetic process	469/2943	1372/9865	0.000173932	4	469	0.0288245	LALB_v3.1_00053, LALB_v3.1_00099, LALB_v3.1_00114, LALB_v3.1_00150, LALB_v3.1_00153, LALB_v3.1_00161, LALB_v3.1_00163, LALB_v3.1_00275, LALB_v3.1_00290, LALB_v3.1_00291, LALB_v3.1_00305, LALB_v3.1_00309, LALB_v3.1_00335, LALB_v3.1_00340, LALB_v3.1_00371, LALB_v3.1_00378, LALB_v3.1_00379, LALB_v3.1_00380, LALB_v3.1_00405, LALB_v3.1_00406, LALB_v3.1_00415, LALB_v3.1_00419, LALB_v3.1_00432, LALB_v3.…
......GO:0010468	BP	e	regulation of gene expression	443/2943	1292/9865	0.000199812	7	443	0.0324228	LALB_v3.1_00053, LALB_v3.1_00099, LALB_v3.1_00114, LALB_v3.1_00150, LALB_v3.1_00153, LALB_v3.1_00161, LALB_v3.1_00163, LALB_v3.1_00275, LALB_v3.1_00290, LALB_v3.1_00291, LALB_v3.1_00305, LALB_v3.1_00309, LALB_v3.1_00335, LALB_v3.1_00340, LALB_v3.1_00371, LALB_v3.1_00378, LALB_v3.1_00379, LALB_v3.1_00380, LALB_v3.1_00405, LALB_v3.1_00406, LALB_v3.1_00415, LALB_v3.1_00419, LALB_v3.1_00432, LALB_v3.…
.....GO:0007162	BP	e	negative regulation of cell adhesion	24/2943	41/9865	0.000201665	5	24	0.0324228	LALB_v3.1_00590, LALB_v3.1_00710, LALB_v3.1_00789, LALB_v3.1_00893, LALB_v3.1_01111, LALB_v3.1_01496, LALB_v3.1_02229, LALB_v3.1_02233, LALB_v3.1_02446, LALB_v3.1_02566, LALB_v3.1_03313, LALB_v3.1_03911, LALB_v3.1_04039, LALB_v3.1_05960, LALB_v3.1_06123, LALB_v3.1_06431, LALB_v3.1_06479, LALB_v3.1_06918, LALB_v3.1_07643, LALB_v3.1_07685, LALB_v3.1_07888, LALB_v3.1_09907, LALB_v3.1_10577, LALB_v3.…
......GO:0002690	BP	e	positive regulation of leukocyte chemotaxis	2943-07-01	9865-07-01	0.000209255	8	7	0.032668	LALB_v3.1_00590, LALB_v3.1_00789, LALB_v3.1_01589, LALB_v3.1_02566, LALB_v3.1_03193, LALB_v3.1_06257, LALB_v3.1_07643
.....GO:0001656	BP	e	metanephros development	2943-07-01	9865-07-01	0.000209255	5	7	0.032668	LALB_v3.1_01281, LALB_v3.1_01936, LALB_v3.1_02612, LALB_v3.1_05826, LALB_v3.1_06567, LALB_v3.1_06918, LALB_v3.1_07086
...GO:0009888	BP	e	tissue development	75/2943	175/9865	0.000228337	3	75	0.034802	LALB_v3.1_00053, LALB_v3.1_00405, LALB_v3.1_00406, LALB_v3.1_00511, LALB_v3.1_00841, LALB_v3.1_00893, LALB_v3.1_01245, LALB_v3.1_01281, LALB_v3.1_01660, LALB_v3.1_01822, LALB_v3.1_01912, LALB_v3.1_01936, LALB_v3.1_01966, LALB_v3.1_02028, LALB_v3.1_02034, LALB_v3.1_02104, LALB_v3.1_02490, LALB_v3.1_03035, LALB_v3.1_03305, LALB_v3.1_03313, LALB_v3.1_03412, LALB_v3.1_03501, LALB_v3.1_03587, LALB_v3.…
....GO:0009954	BP	e	proximal/distal pattern formation	2943-11-01	14/9865	0.000230851	4	11	0.034802	LALB_v3.1_02775, LALB_v3.1_03505, LALB_v3.1_04221, LALB_v3.1_04957, LALB_v3.1_05489, LALB_v3.1_08020, LALB_v3.1_08809, LALB_v3.1_09114, LALB_v3.1_09424, LALB_v3.1_09945, LALB_v3.1_10006
.....GO:0010556	BP	e	regulation of macromolecule biosynthetic process	453/2943	1325/9865	0.000232625	6	453	0.034802	LALB_v3.1_00053, LALB_v3.1_00099, LALB_v3.1_00114, LALB_v3.1_00150, LALB_v3.1_00153, LALB_v3.1_00161, LALB_v3.1_00163, LALB_v3.1_00275, LALB_v3.1_00290, LALB_v3.1_00291, LALB_v3.1_00305, LALB_v3.1_00309, LALB_v3.1_00335, LALB_v3.1_00340, LALB_v3.1_00371, LALB_v3.1_00378, LALB_v3.1_00379, LALB_v3.1_00380, LALB_v3.1_00405, LALB_v3.1_00406, LALB_v3.1_00415, LALB_v3.1_00419, LALB_v3.1_00432, LALB_v3.…
...GO:0007267	BP	e	cell-cell signaling	73/2943	169/9865	0.000240203	4	73	0.034802	LALB_v3.1_00113, LALB_v3.1_00165, LALB_v3.1_00359, LALB_v3.1_00437, LALB_v3.1_00538, LALB_v3.1_00808, LALB_v3.1_00989, LALB_v3.1_00995, LALB_v3.1_01181, LALB_v3.1_01836, LALB_v3.1_01931, LALB_v3.1_01936, LALB_v3.1_02529, LALB_v3.1_02698, LALB_v3.1_02764, LALB_v3.1_02851, LALB_v3.1_02868, LALB_v3.1_03168, LALB_v3.1_03224, LALB_v3.1_03364, LALB_v3.1_03603, LALB_v3.1_03776, LALB_v3.1_03830, LALB_v3.…
....GO:0048732	BP	e	gland development	41/2943	83/9865	0.000242252	4	41	0.034802	LALB_v3.1_00419, LALB_v3.1_00651, LALB_v3.1_01866, LALB_v3.1_01936, LALB_v3.1_02028, LALB_v3.1_02034, LALB_v3.1_02213, LALB_v3.1_02216, LALB_v3.1_02484, LALB_v3.1_02759, LALB_v3.1_03586, LALB_v3.1_03589, LALB_v3.1_03618, LALB_v3.1_03825, LALB_v3.1_04018, LALB_v3.1_04132, LALB_v3.1_04457, LALB_v3.1_04562, LALB_v3.1_04805, LALB_v3.1_04927, LALB_v3.1_05193, LALB_v3.1_06107, LALB_v3.1_06522, LALB_v3.…
.....GO:0050807	BP	e	regulation of synapse organization	54/2943	118/9865	0.000242309	5	54	0.034802	LALB_v3.1_00291, LALB_v3.1_00359, LALB_v3.1_00437, LALB_v3.1_00512, LALB_v3.1_00513, LALB_v3.1_00590, LALB_v3.1_00591, LALB_v3.1_00648, LALB_v3.1_00649, LALB_v3.1_00789, LALB_v3.1_01015, LALB_v3.1_01388, LALB_v3.1_01660, LALB_v3.1_01931, LALB_v3.1_02013, LALB_v3.1_02564, LALB_v3.1_02566, LALB_v3.1_02764, LALB_v3.1_02794, LALB_v3.1_03394, LALB_v3.1_03656, LALB_v3.1_03753, LALB_v3.1_04012, LALB_v3.…
.....GO:0045664	BP	e	regulation of neuron differentiation	39/2943	78/9865	0.000249641	5	39	0.0353833	LALB_v3.1_00039, LALB_v3.1_00309, LALB_v3.1_00419, LALB_v3.1_00527, LALB_v3.1_01141, LALB_v3.1_01281, LALB_v3.1_01495, LALB_v3.1_02568, LALB_v3.1_02611, LALB_v3.1_03236, LALB_v3.1_03722, LALB_v3.1_03911, LALB_v3.1_04039, LALB_v3.1_04375, LALB_v3.1_04392, LALB_v3.1_04980, LALB_v3.1_05193, LALB_v3.1_05489, LALB_v3.1_05587, LALB_v3.1_06357, LALB_v3.1_06567, LALB_v3.1_06918, LALB_v3.1_07323, LALB_v3.…
...GO:0023052	BP	e	signaling	73/2943	170/9865	0.000258558	3	73	0.0357595	LALB_v3.1_00113, LALB_v3.1_00165, LALB_v3.1_00359, LALB_v3.1_00437, LALB_v3.1_00538, LALB_v3.1_00808, LALB_v3.1_00989, LALB_v3.1_00995, LALB_v3.1_01181, LALB_v3.1_01836, LALB_v3.1_01931, LALB_v3.1_01936, LALB_v3.1_02529, LALB_v3.1_02698, LALB_v3.1_02764, LALB_v3.1_02851, LALB_v3.1_02868, LALB_v3.1_03168, LALB_v3.1_03224, LALB_v3.1_03364, LALB_v3.1_03603, LALB_v3.1_03776, LALB_v3.1_03830, LALB_v3.…
...GO:0003002	BP	e	regionalization	82/2943	195/9865	0.000258935	3	82	0.0357595	LALB_v3.1_00099, LALB_v3.1_00161, LALB_v3.1_00210, LALB_v3.1_00419, LALB_v3.1_00652, LALB_v3.1_00915, LALB_v3.1_01007, LALB_v3.1_01015, LALB_v3.1_01286, LALB_v3.1_01681, LALB_v3.1_01682, LALB_v3.1_02028, LALB_v3.1_02222, LALB_v3.1_02229, LALB_v3.1_02484, LALB_v3.1_02543, LALB_v3.1_02775, LALB_v3.1_03174, LALB_v3.1_03505, LALB_v3.1_03695, LALB_v3.1_03776, LALB_v3.1_03848, LALB_v3.1_04018, LALB_v3.…
.....GO:0009891	BP	e	positive regulation of biosynthetic process	241/2943	666/9865	0.000267664	5	241	0.036041	LALB_v3.1_00053, LALB_v3.1_00099, LALB_v3.1_00114, LALB_v3.1_00153, LALB_v3.1_00163, LALB_v3.1_00275, LALB_v3.1_00291, LALB_v3.1_00305, LALB_v3.1_00309, LALB_v3.1_00335, LALB_v3.1_00371, LALB_v3.1_00415, LALB_v3.1_00419, LALB_v3.1_00464, LALB_v3.1_00472, LALB_v3.1_00511, LALB_v3.1_00527, LALB_v3.1_00594, LALB_v3.1_00600, LALB_v3.1_00663, LALB_v3.1_00761, LALB_v3.1_00835, LALB_v3.1_01007, LALB_v3.…
......GO:0031175	BP	e	neuron projection development	89/2943	215/9865	0.000279526	6	89	0.0371735	LALB_v3.1_00099, LALB_v3.1_00211, LALB_v3.1_00419, LALB_v3.1_00437, LALB_v3.1_00443, LALB_v3.1_00645, LALB_v3.1_01111, LALB_v3.1_01141, LALB_v3.1_01195, LALB_v3.1_01250, LALB_v3.1_01495, LALB_v3.1_01643, LALB_v3.1_01660, LALB_v3.1_01737, LALB_v3.1_01740, LALB_v3.1_01787, LALB_v3.1_02013, LALB_v3.1_02017, LALB_v3.1_02365, LALB_v3.1_02378, LALB_v3.1_02564, LALB_v3.1_02764, LALB_v3.1_02820, LALB_v3.…
...GO:0007611	BP	e	learning or memory	53/2943	115/9865	0.000287339	5	53	0.0377465	LALB_v3.1_00114, LALB_v3.1_00211, LALB_v3.1_00359, LALB_v3.1_00419, LALB_v3.1_00761, LALB_v3.1_01141, LALB_v3.1_01680, LALB_v3.1_02034, LALB_v3.1_02222, LALB_v3.1_02363, LALB_v3.1_02564, LALB_v3.1_02697, LALB_v3.1_02794, LALB_v3.1_03224, LALB_v3.1_03643, LALB_v3.1_03660, LALB_v3.1_03990, LALB_v3.1_04012, LALB_v3.1_04388, LALB_v3.1_04415, LALB_v3.1_04465, LALB_v3.1_04606, LALB_v3.1_04728, LALB_v3.…
.....GO:0031326	BP	e	regulation of cellular biosynthetic process	462/2943	1357/9865	0.000304278	5	462	0.0394902	LALB_v3.1_00053, LALB_v3.1_00099, LALB_v3.1_00114, LALB_v3.1_00150, LALB_v3.1_00153, LALB_v3.1_00161, LALB_v3.1_00163, LALB_v3.1_00275, LALB_v3.1_00290, LALB_v3.1_00291, LALB_v3.1_00305, LALB_v3.1_00309, LALB_v3.1_00335, LALB_v3.1_00340, LALB_v3.1_00371, LALB_v3.1_00378, LALB_v3.1_00379, LALB_v3.1_00380, LALB_v3.1_00405, LALB_v3.1_00406, LALB_v3.1_00415, LALB_v3.1_00419, LALB_v3.1_00432, LALB_v3.…
.......GO:1902679	BP	e	negative regulation of RNA biosynthetic process	134/2943	346/9865	0.000321438	8	134	0.0407356	LALB_v3.1_00114, LALB_v3.1_00161, LALB_v3.1_00275, LALB_v3.1_00305, LALB_v3.1_00340, LALB_v3.1_00371, LALB_v3.1_00415, LALB_v3.1_00419, LALB_v3.1_00443, LALB_v3.1_00527, LALB_v3.1_00600, LALB_v3.1_00835, LALB_v3.1_00920, LALB_v3.1_00940, LALB_v3.1_00971, LALB_v3.1_01065, LALB_v3.1_01121, LALB_v3.1_01153, LALB_v3.1_01409, LALB_v3.1_01495, LALB_v3.1_01574, LALB_v3.1_01761, LALB_v3.1_01767, LALB_v3.…
......GO:0051254	BP	e	positive regulation of RNA metabolic process	181/2943	486/9865	0.000361399	7	181	0.044747	LALB_v3.1_00099, LALB_v3.1_00114, LALB_v3.1_00153, LALB_v3.1_00163, LALB_v3.1_00275, LALB_v3.1_00291, LALB_v3.1_00305, LALB_v3.1_00371, LALB_v3.1_00415, LALB_v3.1_00419, LALB_v3.1_00511, LALB_v3.1_00527, LALB_v3.1_00594, LALB_v3.1_00600, LALB_v3.1_00761, LALB_v3.1_00835, LALB_v3.1_01065, LALB_v3.1_01121, LALB_v3.1_01177, LALB_v3.1_01195, LALB_v3.1_01281, LALB_v3.1_01294, LALB_v3.1_01320, LALB_v3.…
....GO:0051171	BP	e	regulation of nitrogen compound metabolic process	479/2943	1414/9865	0.00038535	4	479	0.0462575	LALB_v3.1_00053, LALB_v3.1_00099, LALB_v3.1_00114, LALB_v3.1_00150, LALB_v3.1_00153, LALB_v3.1_00161, LALB_v3.1_00163, LALB_v3.1_00226, LALB_v3.1_00275, LALB_v3.1_00290, LALB_v3.1_00291, LALB_v3.1_00305, LALB_v3.1_00335, LALB_v3.1_00340, LALB_v3.1_00371, LALB_v3.1_00378, LALB_v3.1_00379, LALB_v3.1_00380, LALB_v3.1_00415, LALB_v3.1_00419, LALB_v3.1_00432, LALB_v3.1_00443, LALB_v3.1_00472, LALB_v3.…
.....GO:0019219	BP	e	regulation of nucleobase-containing compound metabolic process	368/2943	1064/9865	0.000387092	5	368	0.0462575	LALB_v3.1_00099, LALB_v3.1_00114, LALB_v3.1_00153, LALB_v3.1_00161, LALB_v3.1_00163, LALB_v3.1_00275, LALB_v3.1_00290, LALB_v3.1_00291, LALB_v3.1_00305, LALB_v3.1_00340, LALB_v3.1_00371, LALB_v3.1_00415, LALB_v3.1_00419, LALB_v3.1_00432, LALB_v3.1_00443, LALB_v3.1_00472, LALB_v3.1_00511, LALB_v3.1_00527, LALB_v3.1_00538, LALB_v3.1_00594, LALB_v3.1_00600, LALB_v3.1_00620, LALB_v3.1_00665, LALB_v3.…
...GO:0006935	BP	e	chemotaxis	21/2943	36/9865	0.000390775	3	21	0.0462575	LALB_v3.1_00437, LALB_v3.1_00538, LALB_v3.1_01589, LALB_v3.1_01912, LALB_v3.1_02034, LALB_v3.1_02119, LALB_v3.1_02764, LALB_v3.1_03618, LALB_v3.1_04015, LALB_v3.1_05960, LALB_v3.1_05981, LALB_v3.1_06179, LALB_v3.1_06282, LALB_v3.1_07086, LALB_v3.1_07778, LALB_v3.1_08090, LALB_v3.1_08151, LALB_v3.1_08501, LALB_v3.1_08682, LALB_v3.1_09695, LALB_v3.1_10958
...GO:0007166	BP	e	cell surface receptor signaling pathway	156/2943	412/9865	0.0004165	5	156	0.0487668	LALB_v3.1_00112, LALB_v3.1_00114, LALB_v3.1_00405, LALB_v3.1_00406, LALB_v3.1_00419, LALB_v3.1_00524, LALB_v3.1_00590, LALB_v3.1_00649, LALB_v3.1_00759, LALB_v3.1_00789, LALB_v3.1_00995, LALB_v3.1_01141, LALB_v3.1_01245, LALB_v3.1_01249, LALB_v3.1_01250, LALB_v3.1_01281, LALB_v3.1_01294, LALB_v3.1_01495, LALB_v3.1_01496, LALB_v3.1_01516, LALB_v3.1_01578, LALB_v3.1_01661, LALB_v3.1_01740, LALB_v3.…

## Sheet: Table_S4
Table S4. Overlap statistics for all combinations of genes proximal to population-specific enhancers (R package, SuperExactTest, 10.1038/srep16923)
Intersections	Degree	Observed.Overlap	Expected.Overlap	FE	P.value	Elements	p.adj
VEN & WIM	2	12	2.96112	4.05253	2.99063e-05	LALB_v3.1_01529, LALB_v3.1_02005, LALB_v3.1_03084, LALB_v3.1_05173, LALB_v3.1_05466, LALB_v3.1_06806, LALB_v3.1_06867, LALB_v3.1_06922, LALB_v3.1_07598, LALB_v3.1_08061, LALB_v3.1_09386, LALB_v3.1_10741	3.78813e-05
TOM & WIM	2	12	7.36989	1.62825	0.059308	LALB_v3.1_00039, LALB_v3.1_02075, LALB_v3.1_02953, LALB_v3.1_03236, LALB_v3.1_05173, LALB_v3.1_05466, LALB_v3.1_06806, LALB_v3.1_06867, LALB_v3.1_06922, LALB_v3.1_07598, LALB_v3.1_08061, LALB_v3.1_09768	0.0614646
TOM & VEN	2	65	35.1745	1.84793	4.24607e-07	LALB_v3.1_00032, LALB_v3.1_00305, LALB_v3.1_00565, LALB_v3.1_00720, LALB_v3.1_00920, LALB_v3.1_01418, LALB_v3.1_01515, LALB_v3.1_01674, LALB_v3.1_02104, LALB_v3.1_02379, LALB_v3.1_02438, LALB_v3.1_02439, LALB_v3.1_02543, LALB_v3.1_02602, LALB_v3.1_02747, LALB_v3.1_02878, LALB_v3.1_02983, LALB_v3.1_03026, LALB_v3.1_03080, LALB_v3.1_03081, LALB_v3.1_03776, LALB_v3.1_03791, LALB_v3.1_03950, LALB_v3.…	7.11841e-07
TOM & VEN & WIM	3	7	0.330653	21.1702	4.39403e-08	LALB_v3.1_05173, LALB_v3.1_05466, LALB_v3.1_06806, LALB_v3.1_06867, LALB_v3.1_06922, LALB_v3.1_07598, LALB_v3.1_08061	8.63654e-08
RIM & WIM	2	11	6.88107	1.59859	0.0777674	LALB_v3.1_01197, LALB_v3.1_02075, LALB_v3.1_02764, LALB_v3.1_02953, LALB_v3.1_03236, LALB_v3.1_06867, LALB_v3.1_06922, LALB_v3.1_06950, LALB_v3.1_07598, LALB_v3.1_08061, LALB_v3.1_08253	0.0791561
RIM & VEN	2	58	32.8415	1.76606	8.65689e-06	LALB_v3.1_00032, LALB_v3.1_00305, LALB_v3.1_00415, LALB_v3.1_00513, LALB_v3.1_00720, LALB_v3.1_01379, LALB_v3.1_01418, LALB_v3.1_01515, LALB_v3.1_02104, LALB_v3.1_02379, LALB_v3.1_02438, LALB_v3.1_02439, LALB_v3.1_02543, LALB_v3.1_02983, LALB_v3.1_03026, LALB_v3.1_03776, LALB_v3.1_04018, LALB_v3.1_04070, LALB_v3.1_04267, LALB_v3.1_04569, LALB_v3.1_04831, LALB_v3.1_04873, LALB_v3.1_05243, LALB_v3.…	1.26524e-05
RIM & VEN & WIM	3	4	0.308722	12.9566	0.000267872	LALB_v3.1_06867, LALB_v3.1_06922, LALB_v3.1_07598, LALB_v3.1_08061	0.000311606
RIM & TOM	2	158	81.7388	1.93299	3.98098e-18	LALB_v3.1_00032, LALB_v3.1_00112, LALB_v3.1_00210, LALB_v3.1_00271, LALB_v3.1_00302, LALB_v3.1_00305, LALB_v3.1_00331, LALB_v3.1_00474, LALB_v3.1_00622, LALB_v3.1_00720, LALB_v3.1_00808, LALB_v3.1_01085, LALB_v3.1_01114, LALB_v3.1_01123, LALB_v3.1_01150, LALB_v3.1_01286, LALB_v3.1_01418, LALB_v3.1_01501, LALB_v3.1_01512, LALB_v3.1_01515, LALB_v3.1_01516, LALB_v3.1_01576, LALB_v3.1_01646, LALB_v3.…	1.51277e-17
RIM & TOM & WIM	3	7	0.768375	9.11014	1.1888e-05	LALB_v3.1_02075, LALB_v3.1_02953, LALB_v3.1_03236, LALB_v3.1_06867, LALB_v3.1_06922, LALB_v3.1_07598, LALB_v3.1_08061	1.69404e-05
RIM & TOM & VEN	3	33	3.66724	8.99858	1.23995e-21	LALB_v3.1_00032, LALB_v3.1_00305, LALB_v3.1_00720, LALB_v3.1_01418, LALB_v3.1_01515, LALB_v3.1_02104, LALB_v3.1_02379, LALB_v3.1_02438, LALB_v3.1_02439, LALB_v3.1_02543, LALB_v3.1_02983, LALB_v3.1_03026, LALB_v3.1_03776, LALB_v3.1_04070, LALB_v3.1_04569, LALB_v3.1_04873, LALB_v3.1_05243, LALB_v3.1_05489, LALB_v3.1_05507, LALB_v3.1_06000, LALB_v3.1_06430, LALB_v3.1_06867, LALB_v3.1_06922, LALB_v3.…	6.42522e-21
RIM & TOM & VEN & WIM	4	4	0.0344734	116.031	5.06319e-08	LALB_v3.1_06867, LALB_v3.1_06922, LALB_v3.1_07598, LALB_v3.1_08061	9.62006e-08
ANO & WIM	2	7	3.76955	1.85699	0.0810491	LALB_v3.1_00039, LALB_v3.1_01039, LALB_v3.1_01529, LALB_v3.1_05173, LALB_v3.1_06867, LALB_v3.1_06950, LALB_v3.1_07598	0.0810491
ANO & VEN	2	35	17.991	1.94541	0.000100548	LALB_v3.1_00032, LALB_v3.1_00415, LALB_v3.1_00565, LALB_v3.1_00720, LALB_v3.1_00920, LALB_v3.1_01387, LALB_v3.1_01529, LALB_v3.1_01674, LALB_v3.1_01820, LALB_v3.1_02104, LALB_v3.1_02158, LALB_v3.1_02439, LALB_v3.1_02832, LALB_v3.1_03776, LALB_v3.1_03976, LALB_v3.1_04011, LALB_v3.1_04070, LALB_v3.1_04311, LALB_v3.1_04533, LALB_v3.1_04873, LALB_v3.1_05173, LALB_v3.1_05502, LALB_v3.1_05507, LALB_v3.…	0.000124592
ANO & VEN & WIM	3	4	0.169122	23.6515	2.65686e-05	LALB_v3.1_01529, LALB_v3.1_05173, LALB_v3.1_06867, LALB_v3.1_07598	3.52188e-05
ANO & TOM	2	104	44.7777	2.32259	1.14251e-17	LALB_v3.1_00032, LALB_v3.1_00039, LALB_v3.1_00112, LALB_v3.1_00427, LALB_v3.1_00443, LALB_v3.1_00565, LALB_v3.1_00622, LALB_v3.1_00720, LALB_v3.1_00808, LALB_v3.1_00920, LALB_v3.1_01007, LALB_v3.1_01114, LALB_v3.1_01150, LALB_v3.1_01219, LALB_v3.1_01277, LALB_v3.1_01498, LALB_v3.1_01643, LALB_v3.1_01673, LALB_v3.1_01674, LALB_v3.1_01675, LALB_v3.1_01682, LALB_v3.1_01689, LALB_v3.1_01812, LALB_v3.…	3.83077e-17
ANO & TOM & WIM	3	4	0.420927	9.50284	0.000855694	LALB_v3.1_00039, LALB_v3.1_05173, LALB_v3.1_06867, LALB_v3.1_07598	0.000975491
ANO & TOM & VEN	3	19	2.00897	9.45759	2.7407e-13	LALB_v3.1_00032, LALB_v3.1_00565, LALB_v3.1_00720, LALB_v3.1_00920, LALB_v3.1_01674, LALB_v3.1_02104, LALB_v3.1_02439, LALB_v3.1_03776, LALB_v3.1_04011, LALB_v3.1_04070, LALB_v3.1_04873, LALB_v3.1_05173, LALB_v3.1_05507, LALB_v3.1_06867, LALB_v3.1_07202, LALB_v3.1_07598, LALB_v3.1_07940, LALB_v3.1_08351, LALB_v3.1_08498	7.81099e-13
ANO & TOM & VEN & WIM	4	3	0.018885	158.856	1.03738e-06	LALB_v3.1_05173, LALB_v3.1_06867, LALB_v3.1_07598	1.68944e-06
ANO & RIM	2	88	41.8077	2.10487	2.60536e-12	LALB_v3.1_00032, LALB_v3.1_00112, LALB_v3.1_00415, LALB_v3.1_00622, LALB_v3.1_00720, LALB_v3.1_00808, LALB_v3.1_01013, LALB_v3.1_01044, LALB_v3.1_01114, LALB_v3.1_01117, LALB_v3.1_01150, LALB_v3.1_01365, LALB_v3.1_01626, LALB_v3.1_01680, LALB_v3.1_01885, LALB_v3.1_01966, LALB_v3.1_02104, LALB_v3.1_02117, LALB_v3.1_02200, LALB_v3.1_02439, LALB_v3.1_02447, LALB_v3.1_02491, LALB_v3.1_02518, LALB_v3.…	7.0717e-12
ANO & RIM & WIM	3	3	0.393008	7.63343	0.00724959	LALB_v3.1_06867, LALB_v3.1_06950, LALB_v3.1_07598	0.00779673
ANO & RIM & VEN	3	17	1.87572	9.06319	1.00448e-11	LALB_v3.1_00032, LALB_v3.1_00415, LALB_v3.1_00720, LALB_v3.1_02104, LALB_v3.1_02439, LALB_v3.1_03776, LALB_v3.1_04070, LALB_v3.1_04873, LALB_v3.1_05507, LALB_v3.1_06205, LALB_v3.1_06867, LALB_v3.1_07598, LALB_v3.1_07940, LALB_v3.1_08351, LALB_v3.1_08810, LALB_v3.1_09276, LALB_v3.1_10173	2.60251e-11
ANO & RIM & VEN & WIM	4	2	0.0176325	113.427	0.000150383	LALB_v3.1_06867, LALB_v3.1_07598	0.00017858
ANO & RIM & TOM	3	38	4.66846	8.13973	3.51348e-23	LALB_v3.1_00032, LALB_v3.1_00112, LALB_v3.1_00622, LALB_v3.1_00720, LALB_v3.1_00808, LALB_v3.1_01114, LALB_v3.1_01150, LALB_v3.1_02104, LALB_v3.1_02200, LALB_v3.1_02439, LALB_v3.1_02518, LALB_v3.1_02559, LALB_v3.1_02697, LALB_v3.1_02775, LALB_v3.1_03313, LALB_v3.1_03632, LALB_v3.1_03679, LALB_v3.1_03746, LALB_v3.1_03776, LALB_v3.1_04070, LALB_v3.1_04873, LALB_v3.1_04920, LALB_v3.1_04944, LALB_v3.…	2.86098e-22
ANO & RIM & TOM & WIM	4	2	0.0438852	45.5734	0.000917787	LALB_v3.1_06867, LALB_v3.1_07598	0.00102576
ANO & RIM & TOM & VEN	4	12	0.209452	57.2923	7.38323e-18	LALB_v3.1_00032, LALB_v3.1_00720, LALB_v3.1_02104, LALB_v3.1_02439, LALB_v3.1_03776, LALB_v3.1_04070, LALB_v3.1_04873, LALB_v3.1_05507, LALB_v3.1_06867, LALB_v3.1_07598, LALB_v3.1_07940, LALB_v3.1_08351	2.63027e-17
ANO & RIM & TOM & VEN & WIM	5	2	0.00196893	1015.78	1.89186e-06	LALB_v3.1_06867, LALB_v3.1_07598	2.99545e-06
AIL & WIM	2	14	8.47913	1.65111	0.0381867	LALB_v3.1_00039, LALB_v3.1_01529, LALB_v3.1_02764, LALB_v3.1_02953, LALB_v3.1_03236, LALB_v3.1_04386, LALB_v3.1_05173, LALB_v3.1_06867, LALB_v3.1_06922, LALB_v3.1_07598, LALB_v3.1_07599, LALB_v3.1_08061, LALB_v3.1_09089, LALB_v3.1_10741	0.0403082
AIL & VEN	2	67	40.4686	1.6556	1.36433e-05	LALB_v3.1_00032, LALB_v3.1_00565, LALB_v3.1_00594, LALB_v3.1_00720, LALB_v3.1_00920, LALB_v3.1_01364, LALB_v3.1_01387, LALB_v3.1_01418, LALB_v3.1_01478, LALB_v3.1_01529, LALB_v3.1_01820, LALB_v3.1_01824, LALB_v3.1_02379, LALB_v3.1_02438, LALB_v3.1_02439, LALB_v3.1_02543, LALB_v3.1_02602, LALB_v3.1_02876, LALB_v3.1_02878, LALB_v3.1_02983, LALB_v3.1_03776, LALB_v3.1_03976, LALB_v3.1_04011, LALB_v3.…	1.89675e-05
AIL & VEN & WIM	3	7	0.38042	18.4007	1.13251e-07	LALB_v3.1_01529, LALB_v3.1_05173, LALB_v3.1_06867, LALB_v3.1_06922, LALB_v3.1_07598, LALB_v3.1_08061, LALB_v3.1_10741	2.01729e-07
AIL & TOM	2	194	100.722	1.9261	2.29271e-22	LALB_v3.1_00032, LALB_v3.1_00039, LALB_v3.1_00112, LALB_v3.1_00119, LALB_v3.1_00151, LALB_v3.1_00210, LALB_v3.1_00211, LALB_v3.1_00271, LALB_v3.1_00302, LALB_v3.1_00331, LALB_v3.1_00427, LALB_v3.1_00443, LALB_v3.1_00503, LALB_v3.1_00524, LALB_v3.1_00565, LALB_v3.1_00622, LALB_v3.1_00720, LALB_v3.1_00818, LALB_v3.1_00869, LALB_v3.1_00920, LALB_v3.1_00923, LALB_v3.1_01114, LALB_v3.1_01286, LALB_v3.…	1.63355e-21
AIL & TOM & WIM	3	8	0.946823	8.44931	4.68596e-06	LALB_v3.1_00039, LALB_v3.1_02953, LALB_v3.1_03236, LALB_v3.1_05173, LALB_v3.1_06867, LALB_v3.1_06922, LALB_v3.1_07598, LALB_v3.1_08061	7.02894e-06
AIL & TOM & VEN	3	36	4.51893	7.9665	8.79632e-22	LALB_v3.1_00032, LALB_v3.1_00565, LALB_v3.1_00720, LALB_v3.1_00920, LALB_v3.1_01418, LALB_v3.1_02379, LALB_v3.1_02438, LALB_v3.1_02439, LALB_v3.1_02543, LALB_v3.1_02602, LALB_v3.1_02878, LALB_v3.1_02983, LALB_v3.1_03776, LALB_v3.1_04011, LALB_v3.1_04429, LALB_v3.1_04569, LALB_v3.1_04791, LALB_v3.1_04873, LALB_v3.1_05173, LALB_v3.1_05489, LALB_v3.1_06000, LALB_v3.1_06122, LALB_v3.1_06430, LALB_v3.…	5.0139e-21
AIL & TOM & VEN & WIM	4	5	0.0424796	117.704	9.08111e-10	LALB_v3.1_05173, LALB_v3.1_06867, LALB_v3.1_06922, LALB_v3.1_07598, LALB_v3.1_08061	2.07049e-09
AIL & RIM	2	195	94.0413	2.07356	8.15007e-27	LALB_v3.1_00032, LALB_v3.1_00112, LALB_v3.1_00154, LALB_v3.1_00165, LALB_v3.1_00210, LALB_v3.1_00271, LALB_v3.1_00297, LALB_v3.1_00301, LALB_v3.1_00302, LALB_v3.1_00331, LALB_v3.1_00338, LALB_v3.1_00464, LALB_v3.1_00492, LALB_v3.1_00529, LALB_v3.1_00622, LALB_v3.1_00720, LALB_v3.1_00989, LALB_v3.1_01038, LALB_v3.1_01054, LALB_v3.1_01114, LALB_v3.1_01117, LALB_v3.1_01160, LALB_v3.1_01245, LALB_v3.…	7.74256e-26
AIL & RIM & WIM	3	7	0.884023	7.91835	2.90963e-05	LALB_v3.1_02764, LALB_v3.1_02953, LALB_v3.1_03236, LALB_v3.1_06867, LALB_v3.1_06922, LALB_v3.1_07598, LALB_v3.1_08061	3.76929e-05
AIL & RIM & VEN	3	33	4.2192	7.82139	8.67897e-20	LALB_v3.1_00032, LALB_v3.1_00720, LALB_v3.1_01418, LALB_v3.1_02379, LALB_v3.1_02438, LALB_v3.1_02439, LALB_v3.1_02543, LALB_v3.1_02983, LALB_v3.1_03776, LALB_v3.1_04018, LALB_v3.1_04267, LALB_v3.1_04569, LALB_v3.1_04831, LALB_v3.1_04873, LALB_v3.1_05489, LALB_v3.1_05501, LALB_v3.1_06000, LALB_v3.1_06430, LALB_v3.1_06867, LALB_v3.1_06922, LALB_v3.1_06996, LALB_v3.1_07439, LALB_v3.1_07598, LALB_v3.…	3.53358e-19
AIL & RIM & VEN & WIM	4	4	0.0396621	100.852	8.84612e-08	LALB_v3.1_06867, LALB_v3.1_06922, LALB_v3.1_07598, LALB_v3.1_08061	1.62654e-07
AIL & RIM & TOM	3	85	10.5011	8.09437	2.63636e-51	LALB_v3.1_00032, LALB_v3.1_00112, LALB_v3.1_00210, LALB_v3.1_00271, LALB_v3.1_00302, LALB_v3.1_00331, LALB_v3.1_00622, LALB_v3.1_00720, LALB_v3.1_01114, LALB_v3.1_01286, LALB_v3.1_01418, LALB_v3.1_01576, LALB_v3.1_01934, LALB_v3.1_02028, LALB_v3.1_02200, LALB_v3.1_02242, LALB_v3.1_02379, LALB_v3.1_02386, LALB_v3.1_02438, LALB_v3.1_02439, LALB_v3.1_02518, LALB_v3.1_02543, LALB_v3.1_02559, LALB_v3.…	1.50273e-49
AIL & RIM & TOM & WIM	4	6	0.0987144	60.7814	8.97307e-10	LALB_v3.1_02953, LALB_v3.1_03236, LALB_v3.1_06867, LALB_v3.1_06922, LALB_v3.1_07598, LALB_v3.1_08061	2.07049e-09
AIL & RIM & TOM & VEN	4	24	0.471137	50.9406	2.52479e-33	LALB_v3.1_00032, LALB_v3.1_00720, LALB_v3.1_01418, LALB_v3.1_02379, LALB_v3.1_02438, LALB_v3.1_02439, LALB_v3.1_02543, LALB_v3.1_02983, LALB_v3.1_03776, LALB_v3.1_04569, LALB_v3.1_04873, LALB_v3.1_05489, LALB_v3.1_06000, LALB_v3.1_06430, LALB_v3.1_06867, LALB_v3.1_06922, LALB_v3.1_06996, LALB_v3.1_07598, LALB_v3.1_07918, LALB_v3.1_07930, LALB_v3.1_07940, LALB_v3.1_08061, LALB_v3.1_08351, LALB_v3.…	3.59783e-32
AIL & RIM & TOM & VEN & WIM	5	4	0.00442886	903.166	1.40199e-11	LALB_v3.1_06867, LALB_v3.1_06922, LALB_v3.1_07598, LALB_v3.1_08061	3.4745e-11
AIL & ANO	2	119	51.5172	2.30991	2.97319e-20	LALB_v3.1_00032, LALB_v3.1_00039, LALB_v3.1_00112, LALB_v3.1_00187, LALB_v3.1_00427, LALB_v3.1_00443, LALB_v3.1_00565, LALB_v3.1_00590, LALB_v3.1_00598, LALB_v3.1_00622, LALB_v3.1_00720, LALB_v3.1_00789, LALB_v3.1_00920, LALB_v3.1_01059, LALB_v3.1_01114, LALB_v3.1_01117, LALB_v3.1_01387, LALB_v3.1_01529, LALB_v3.1_01626, LALB_v3.1_01643, LALB_v3.1_01680, LALB_v3.1_01682, LALB_v3.1_01820, LALB_v3.…	1.30363e-19
AIL & ANO & WIM	3	5	0.48428	10.3246	0.000127485	LALB_v3.1_00039, LALB_v3.1_01529, LALB_v3.1_05173, LALB_v3.1_06867, LALB_v3.1_07598	0.000154609
AIL & ANO & VEN	3	22	2.31134	9.5183	2.86654e-15	LALB_v3.1_00032, LALB_v3.1_00565, LALB_v3.1_00720, LALB_v3.1_00920, LALB_v3.1_01387, LALB_v3.1_01529, LALB_v3.1_01820, LALB_v3.1_02439, LALB_v3.1_03776, LALB_v3.1_03976, LALB_v3.1_04011, LALB_v3.1_04873, LALB_v3.1_05173, LALB_v3.1_05502, LALB_v3.1_05682, LALB_v3.1_06867, LALB_v3.1_07202, LALB_v3.1_07598, LALB_v3.1_07940, LALB_v3.1_08351, LALB_v3.1_08498, LALB_v3.1_10173	9.07738e-15
AIL & ANO & VEN & WIM	4	4	0.0217274	184.099	8.01878e-09	LALB_v3.1_01529, LALB_v3.1_05173, LALB_v3.1_06867, LALB_v3.1_07598	1.69285e-08
AIL & ANO & TOM	3	56	5.75266	9.73462	4.18234e-38	LALB_v3.1_00032, LALB_v3.1_00039, LALB_v3.1_00112, LALB_v3.1_00427, LALB_v3.1_00443, LALB_v3.1_00565, LALB_v3.1_00622, LALB_v3.1_00720, LALB_v3.1_00920, LALB_v3.1_01114, LALB_v3.1_01643, LALB_v3.1_01682, LALB_v3.1_01936, LALB_v3.1_02200, LALB_v3.1_02439, LALB_v3.1_02518, LALB_v3.1_02529, LALB_v3.1_02559, LALB_v3.1_02697, LALB_v3.1_02775, LALB_v3.1_02961, LALB_v3.1_03311, LALB_v3.1_03679, LALB_v3.…	1.19197e-36
AIL & ANO & TOM & WIM	4	4	0.0540772	73.9684	3.03848e-07	LALB_v3.1_00039, LALB_v3.1_05173, LALB_v3.1_06867, LALB_v3.1_07598	5.24829e-07
AIL & ANO & TOM & VEN	4	15	0.258096	58.118	4.11756e-22	LALB_v3.1_00032, LALB_v3.1_00565, LALB_v3.1_00720, LALB_v3.1_00920, LALB_v3.1_02439, LALB_v3.1_03776, LALB_v3.1_04011, LALB_v3.1_04873, LALB_v3.1_05173, LALB_v3.1_06867, LALB_v3.1_07202, LALB_v3.1_07598, LALB_v3.1_07940, LALB_v3.1_08351, LALB_v3.1_08498	2.60779e-21
AIL & ANO & TOM & VEN & WIM	5	3	0.00242619	1236.5	2.21883e-09	LALB_v3.1_05173, LALB_v3.1_06867, LALB_v3.1_07598	4.86435e-09
AIL & ANO & RIM	3	45	5.37111	8.37816	7.09955e-28	LALB_v3.1_00032, LALB_v3.1_00112, LALB_v3.1_00622, LALB_v3.1_00720, LALB_v3.1_01114, LALB_v3.1_01117, LALB_v3.1_01626, LALB_v3.1_01680, LALB_v3.1_01966, LALB_v3.1_02117, LALB_v3.1_02200, LALB_v3.1_02439, LALB_v3.1_02518, LALB_v3.1_02559, LALB_v3.1_02638, LALB_v3.1_02664, LALB_v3.1_02697, LALB_v3.1_02775, LALB_v3.1_03300, LALB_v3.1_03679, LALB_v3.1_03746, LALB_v3.1_03776, LALB_v3.1_04873, LALB_v3.…	8.09349e-27
AIL & ANO & RIM & WIM	4	2	0.0504904	39.6115	0.00120993	LALB_v3.1_06867, LALB_v3.1_07598	0.00132627
AIL & ANO & RIM & VEN	4	10	0.240977	41.4977	1.04714e-13	LALB_v3.1_00032, LALB_v3.1_00720, LALB_v3.1_02439, LALB_v3.1_03776, LALB_v3.1_04873, LALB_v3.1_06867, LALB_v3.1_07598, LALB_v3.1_07940, LALB_v3.1_08351, LALB_v3.1_10173	3.14141e-13
AIL & ANO & RIM & VEN & WIM	5	2	0.00226527	882.896	2.50415e-06	LALB_v3.1_06867, LALB_v3.1_07598	3.85775e-06
AIL & ANO & RIM & TOM	4	26	0.599765	43.3503	3.73623e-34	LALB_v3.1_00032, LALB_v3.1_00112, LALB_v3.1_00622, LALB_v3.1_00720, LALB_v3.1_01114, LALB_v3.1_02200, LALB_v3.1_02439, LALB_v3.1_02518, LALB_v3.1_02559, LALB_v3.1_02697, LALB_v3.1_02775, LALB_v3.1_03679, LALB_v3.1_03746, LALB_v3.1_03776, LALB_v3.1_04873, LALB_v3.1_05278, LALB_v3.1_05966, LALB_v3.1_06125, LALB_v3.1_06867, LALB_v3.1_07598, LALB_v3.1_07940, LALB_v3.1_08090, LALB_v3.1_08303, LALB_v3.…	7.09883e-33
AIL & ANO & RIM & TOM & WIM	5	2	0.00563801	354.735	1.55081e-05	LALB_v3.1_06867, LALB_v3.1_07598	2.10467e-05
AIL & ANO & RIM & TOM & VEN	5	9	0.0269087	334.464	1.44636e-20	LALB_v3.1_00032, LALB_v3.1_00720, LALB_v3.1_02439, LALB_v3.1_03776, LALB_v3.1_04873, LALB_v3.1_06867, LALB_v3.1_07598, LALB_v3.1_07940, LALB_v3.1_08351	6.87023e-20
AIL & ANO & RIM & TOM & VEN & WIM	6	2	0.000252952	7906.65	3.12291e-08	LALB_v3.1_06867, LALB_v3.1_07598	6.35735e-08

## Sheet: Table_S5
Table S5. Differentially active enhancers (DAEs) between social and solitary populations
chr	start	end	peak	int_effect	int_qval	SocvSol	priority_gene	fly_protein	fly_Name	fly_Symbol	all_genes	fly_protein_all	fly_Name_all	fly_Symbol_all
LALB_chr_1	430429	431249	LALB_chr_1,Parent=peak25	0.429437	0.0174429	solitary	NA	NA	NA	NA		NA	NA	NA
LALB_chr_1	1119013	1119479	LALB_chr_1,Parent=peak50	-0.959904	0.0174429	social	NA	NA	NA	NA		NA	NA	NA
LALB_chr_1	1251703	1252403	LALB_chr_1,Parent=peak67	0.600088	0.0291379	solitary	NA	NA	NA	NA		NA	NA	NA
LALB_chr_1	1341501	1343023	LALB_chr_1,Parent=peak76	0.683133	0.005157	solitary	NA	NA	NA	NA		NA	NA	NA
LALB_chr_1	1711846	1715190	LALB_chr_1,Parent=peak120	0.417211	0.0356562	solitary	NA	NA	NA	NA		NA	NA	NA
LALB_chr_1	1725231	1726568	LALB_chr_1,Parent=peak121	0.774015	0.00469121	solitary	NA	NA	NA	NA		NA	NA	NA
LALB_chr_1	1813304	1814251	LALB_chr_1,Parent=peak134	-0.648547	0.00504195	social	NA	NA	NA	NA		NA	NA	NA
LALB_chr_1	2496137	2496680	LALB_chr_1,Parent=peak214	-0.739201	0.0301553	social	NA	NA	NA	NA		NA	NA	NA
LALB_chr_1	3036316	3037266	LALB_chr_1,Parent=peak247	-0.853048	0.0335877	social	NA	NA	NA	NA		NA	NA	NA
LALB_chr_1	3359534	3360400	LALB_chr_1,Parent=peak258	-0.690516	0.032008	social	NA	NA	NA	NA		NA	NA	NA
LALB_chr_1	3764101	3764730	LALB_chr_1,Parent=peak278	0.914176	0.0185681	solitary	NA	NA	NA	NA		NA	NA	NA
LALB_chr_1	4522783	4524031	LALB_chr_1,Parent=peak348	-0.439924	0.0346254	social	NA	NA	NA	NA		NA	NA	NA
LALB_chr_1	5594592	5595405	LALB_chr_1,Parent=peak433	0.556319	0.035237	solitary	NA	NA	NA	NA		NA	NA	NA
LALB_chr_1	5946329	5948337	LALB_chr_1,Parent=peak453	-0.586352	0.0305422	social	LALB_v3.1_00052	NP_651172.1	Glucocerebrosidase 1a	Gba1a	LALB_v3.1_00052,LALB_v3.1_00053	NP_651172.1	Glucocerebrosidase 1a	Gba1a
LALB_chr_1	6055301	6056219	LALB_chr_1,Parent=peak458	-0.701456	0.0091075	social	LALB_v3.1_00056	NP_572819.4	tomosyn, isoform J	Tomosyn	LALB_v3.1_00056	NP_572819.4	tomosyn, isoform J	Tomosyn
LALB_chr_1	6204201	6205005	LALB_chr_1,Parent=peak469	1.23924	0.00684001	solitary	NA	NA	NA	NA		NA	NA	NA
LALB_chr_1	6645258	6646017	LALB_chr_1,Parent=peak505	-1.0617	0.0348074	social	LALB_v3.1_00062	NP_732105.2	mini spindles	msps	LALB_v3.1_00061,LALB_v3.1_00062	NP_732105.2	mini spindles	msps
LALB_chr_1	7295798	7297106	LALB_chr_1,Parent=peak554	0.686289	0.0325961	solitary	LALB_v3.1_00112	NA	NA	NA	LALB_v3.1_00112	NA	NA	NA
LALB_chr_1	7313374	7315467	LALB_chr_1,Parent=peak556	NA	NA	not_tested	LALB_v3.1_00112	NA	NA	NA	LALB_v3.1_00112	NA	NA	NA
LALB_chr_1	7345707	7346806	LALB_chr_1,Parent=peak562	-0.765624	0.0243856	social	LALB_v3.1_00112	NA	NA	NA	LALB_v3.1_00112	NA	NA	NA
LALB_chr_1	7617758	7619267	LALB_chr_1,Parent=peak591	-0.990654	0.0136912	social	LALB_v3.1_00112	NA	NA	NA	LALB_v3.1_00112	NA	NA	NA
LALB_chr_1	8025507	8026380	LALB_chr_1,Parent=peak644	0.734857	0.0438783	solitary	LALB_v3.1_00120	NP_611079.2	uncharacterized protein, isoform A	CG8399	LALB_v3.1_00121,LALB_v3.1_00120	NP_611079.2	uncharacterized protein, isoform A	CG8399
LALB_chr_1	8123581	8124575	LALB_chr_1,Parent=peak656	1.80698	0.00722755	solitary	NA	NA	NA	NA		NA	NA	NA
LALB_chr_1	9186710	9187593	LALB_chr_1,Parent=peak752	0.856985	0.00461506	solitary	LALB_v3.1_00165	NA	NA	NA	LALB_v3.1_00165	NA	NA	NA
LALB_chr_1	9736215	9738249	LALB_chr_1,Parent=peak798	0.93838	0.00159837	solitary	LALB_v3.1_00183	NA	NA	NA	LALB_v3.1_00183	NA	NA	NA
LALB_chr_1	10403463	10404628	LALB_chr_1,Parent=peak840	0.554698	0.0220692	solitary	LALB_v3.1_00210	NP_651088.1	ring finger protein 220	RNF220	LALB_v3.1_00210,LALB_v3.1_00209	NP_651088.1	ring finger protein 220	RNF220
LALB_chr_1	10514341	10515094	LALB_chr_1,Parent=peak846	0.929947	0.000465825	solitary	LALB_v3.1_00210	NP_651088.1	ring finger protein 220	RNF220	LALB_v3.1_00210	NP_651088.1	ring finger protein 220	RNF220
LALB_chr_1	11087427	11089147	LALB_chr_1,Parent=peak891	1.66825	0.00159837	solitary	LALB_v3.1_00227	NA	NA	NA	LALB_v3.1_00226,LALB_v3.1_00228,LALB_v3.1_00227	NA	NA	NA
LALB_chr_1	11572046	11572750	LALB_chr_1,Parent=peak924	0.751129	0.0110916	solitary	LALB_v3.1_00263	NP_649102.3	uncharacterized protein	CG14086	LALB_v3.1_00263,LALB_v3.1_00264,LALB_v3.1_00265	NP_649102.3,NP_651185.1	uncharacterized protein,uncharacterized protein, isoform A	CG14086,CG10375
LALB_chr_1	12358448	12360126	LALB_chr_1,Parent=peak980	1.12634	0.00488716	solitary	LALB_v3.1_00275	NA	NA	NA	LALB_v3.1_00275	NA	NA	NA
LALB_chr_1	12695166	12696359	LALB_chr_1,Parent=peak1032	-0.729801	0.035237	social	LALB_v3.1_00280,LALB_v3.1_00281	NA	NA	NA	LALB_v3.1_00279,LALB_v3.1_00280,LALB_v3.1_00281,LALB_v3.1_00282	NA	NA	NA
LALB_chr_1	13075123	13075711	LALB_chr_1,Parent=peak1075	-0.702072	0.0391234	social	NA	NA	NA	NA		NA	NA	NA
LALB_chr_1	13862035	13862741	LALB_chr_1,Parent=peak1179	-0.833851	0.0241693	social	NA	NA	NA	NA		NA	NA	NA
LALB_chr_1	13888845	13891904	LALB_chr_1,Parent=peak1185	0.56248	0.047874	solitary	LALB_v3.1_00310	NP_611023.1	uncharacterized protein, isoform A	CG8079	LALB_v3.1_00310	NP_611023.1	uncharacterized protein, isoform A	CG8079
LALB_chr_1	14389622	14391386	LALB_chr_1,Parent=peak1240	-0.551092	0.0172068	social	LALB_v3.1_00331	NA	NA	NA	LALB_v3.1_00331,LALB_v3.1_00332,LALB_v3.1_00333	NP_611869.1,NP_524879.2	Radial spoke head protein 4a,ellipsoid body open	Rsph4a,ebo
LALB_chr_1	14836721	14837553	LALB_chr_1,Parent=peak1295	-0.937855	0.012179	social	LALB_v3.1_00342	NA	NA	NA	LALB_v3.1_00341,LALB_v3.1_00342,LALB_v3.1_00343	NP_651951.1	forkhead domain 102C	fd102C
LALB_chr_1	14850583	14852273	LALB_chr_1,Parent=peak1297	-0.787724	0.00262874	social	LALB_v3.1_00343	NP_651951.1	forkhead domain 102C	fd102C	LALB_v3.1_00343	NP_651951.1	forkhead domain 102C	fd102C
LALB_chr_1	15697794	15700033	LALB_chr_1,Parent=peak1391	-0.539072	0.0365316	social	NA	NA	NA	NA		NA	NA	NA
LALB_chr_1	16451019	16452445	LALB_chr_1,Parent=peak1502	-0.648626	0.00637457	social	LALB_v3.1_00415	NP_476605.1	cropped	crp	LALB_v3.1_00415	NP_476605.1	cropped	crp
LALB_chr_1	16692723	16694380	LALB_chr_1,Parent=peak1537	0.507887	0.037139	solitary	LALB_v3.1_00419	NP_524638.3	twin of eyeless	toy	LALB_v3.1_00421,LALB_v3.1_00419	NP_524638.3	twin of eyeless	toy
LALB_chr_1	16704197	16708369	LALB_chr_1,Parent=peak1539	0.438929	0.043229	solitary	LALB_v3.1_00421	NA	NA	NA	LALB_v3.1_00419,LALB_v3.1_00422,LALB_v3.1_00421	NP_524638.3,NP_001036335.3	twin of eyeless,uncharacterized protein, isoform B	toy,CG34126
LALB_chr_1	16724131	16725855	LALB_chr_1,Parent=peak1540	0.900815	0.0183113	solitary	LALB_v3.1_00422,LALB_v3.1_00423	NP_001036335.3,NP_524905.1	uncharacterized protein, isoform B,scattered	CG34126,scat	LALB_v3.1_00422,LALB_v3.1_00423,LALB_v3.1_00424	NP_001036335.3,NP_524905.1,NP_609289.1	uncharacterized protein, isoform B,scattered,uncharacterized protein	CG34126,scat,CG3769
LALB_chr_1	16748182	16748999	LALB_chr_1,Parent=peak1546	1.58701	0.0277529	solitary	NA	NA	NA	NA		NA	NA	NA
LALB_chr_1	16850061	16851670	LALB_chr_1,Parent=peak1561	0.849172	0.00504195	solitary	NA	NA	NA	NA		NA	NA	NA
LALB_chr_1	16913853	16914583	LALB_chr_1,Parent=peak1569	-0.695278	0.0346254	social	NA	NA	NA	NA		NA	NA	NA
LALB_chr_1	16982400	16983532	LALB_chr_1,Parent=peak1584	1.22275	0.0227743	solitary	NA	NA	NA	NA		NA	NA	NA
LALB_chr_1	17427252	17429083	LALB_chr_1,Parent=peak1644	0.758754	0.00755191	solitary	LALB_v3.1_00432	NA	NA	NA	LALB_v3.1_00432	NA	NA	NA
LALB_chr_1	17606960	17608657	LALB_chr_1,Parent=peak1668	1.06693	0.00316907	solitary	LALB_v3.1_00436,LALB_v3.1_00437	NA	NA	NA	LALB_v3.1_00436,LALB_v3.1_00437	NA	NA	NA
LALB_chr_1	17721421	17722604	LALB_chr_1,Parent=peak1685	-0.506034	0.0292334	social	NA	NA	NA	NA		NA	NA	NA
LALB_chr_1	17767548	17770464	LALB_chr_1,Parent=peak1691	-0.486514	0.0271676	social	NA	NA	NA	NA		NA	NA	NA
LALB_chr_1	17921955	17923431	LALB_chr_1,Parent=peak1712	-0.595633	0.0438783	social	NA	NA	NA	NA		NA	NA	NA
LALB_chr_1	18536576	18537552	LALB_chr_1,Parent=peak1802	-0.620713	0.0454535	social	LALB_v3.1_00442	NA	NA	NA	LALB_v3.1_00442	NA	NA	NA
LALB_chr_1	18708390	18711344	LALB_chr_1,Parent=peak1826	-0.676466	0.00575655	social	LALB_v3.1_00443	NA	NA	NA	LALB_v3.1_00443	NA	NA	NA
LALB_chr_1	18830561	18831864	LALB_chr_1,Parent=peak1851	0.553397	0.0264054	solitary	LALB_v3.1_00443	NA	NA	NA	LALB_v3.1_00443	NA	NA	NA
LALB_chr_1	19119301	19120054	LALB_chr_1,Parent=peak1901	-1.03657	0.00614689	social	NA	NA	NA	NA		NA	NA	NA
LALB_chr_1	19324527	19325189	LALB_chr_1,Parent=peak1933	0.747816	0.044877	solitary	NA	NA	NA	NA		NA	NA	NA
LALB_chr_1	19370632	19371398	LALB_chr_1,Parent=peak1938	0.874192	0.0347558	solitary	NA	NA	NA	NA		NA	NA	NA
LALB_chr_1	20330353	20331132	LALB_chr_1,Parent=peak2063	-0.810502	0.0225055	social	LALB_v3.1_00463	NP_732768.1	buttonless	btn	LALB_v3.1_00462,LALB_v3.1_00463	NP_651066.2,NP_732768.1	uncharacterized protein,buttonless	CG6937,btn
LALB_chr_1	20892707	20894569	LALB_chr_1,Parent=peak2128	1.59414	0.00262874	solitary	NA	NA	NA	NA		NA	NA	NA
LALB_chr_1	21199625	21200359	LALB_chr_1,Parent=peak2158	-0.548639	0.0481117	social	NA	NA	NA	NA		NA	NA	NA
LALB_chr_1	21555001	21556192	LALB_chr_1,Parent=peak2203	-1.22672	0.00151101	social	LALB_v3.1_00500	NA	NA	NA	LALB_v3.1_00499,LALB_v3.1_00500,LALB_v3.1_00501	NP_524022.1	mitochondrial ribosomal protein L2	mRpL2
LALB_chr_1	22197822	22198419	LALB_chr_1,Parent=peak2277	0.801591	0.041146	solitary	LALB_v3.1_00532,LALB_v3.1_00533	NP_610983.1	jet fuel	jef	LALB_v3.1_00532,LALB_v3.1_00533	NP_610983.1	jet fuel	jef
LALB_chr_1	22302141	22303726	LALB_chr_1,Parent=peak2296	0.734387	0.00492069	solitary	LALB_v3.1_00538,LALB_v3.1_00539	NA	NA	NA	LALB_v3.1_00538,LALB_v3.1_00539	NA	NA	NA
LALB_chr_1	22304156	22306230	LALB_chr_1,Parent=peak2297	0.865204	0.00262874	solitary	LALB_v3.1_00538	NA	NA	NA	LALB_v3.1_00538,LALB_v3.1_00539	NA	NA	NA
LALB_chr_1	22456117	22456911	LALB_chr_1,Parent=peak2310	0.624629	0.00522889	solitary	LALB_v3.1_00549	NA	NA	NA	LALB_v3.1_00549	NA	NA	NA
LALB_chr_1	22682973	22684993	LALB_chr_1,Parent=peak2335	0.579356	0.0390264	solitary	LALB_v3.1_00560	NP_511130.2	dusky	dy	LALB_v3.1_00562,LALB_v3.1_00559,LALB_v3.1_00561,LALB_v3.1_00560	NP_572747.1,NP_511130.2	miniature,dusky	m,dy
LALB_chr_1	23543791	23544769	LALB_chr_1,Parent=peak2396	0.604487	0.0154478	solitary	LALB_v3.1_00568	NP_651573.4	tusp, isoform D	Tusp	LALB_v3.1_00568	NP_651573.4	tusp, isoform D	Tusp
LALB_chr_1	24139712	24140645	LALB_chr_1,Parent=peak2444	0.628403	0.0410991	solitary	NA	NA	NA	NA		NA	NA	NA
LALB_chr_1	24249605	24250376	LALB_chr_1,Parent=peak2459	-1.20646	0.032198	social	NA	NA	NA	NA		NA	NA	NA
LALB_chr_1	24480487	24482030	LALB_chr_1,Parent=peak2474	0.670663	0.0406507	solitary	NA	NA	NA	NA		NA	NA	NA
LALB_chr_1	24509449	24510868	LALB_chr_1,Parent=peak2475	-0.700888	0.0425269	social	NA	NA	NA	NA		NA	NA	NA
LALB_chr_1	24542808	24544544	LALB_chr_1,Parent=peak2481	0.84306	0.0224744	solitary	LALB_v3.1_00593	NA	NA	NA	LALB_v3.1_00593	NA	NA	NA
LALB_chr_1	24920834	24921700	LALB_chr_1,Parent=peak2515	0.605748	0.0319001	solitary	NA	NA	NA	NA		NA	NA	NA
LALB_chr_1	25205443	25206569	LALB_chr_1,Parent=peak2550	NA	NA	not_tested	LALB_v3.1_00601	NA	NA	NA	LALB_v3.1_00600,LALB_v3.1_00601	NA	NA	NA
LALB_chr_1	25296696	25298500	LALB_chr_1,Parent=peak2558	0.701025	0.0172068	solitary	LALB_v3.1_00605	NA	NA	NA	LALB_v3.1_00605	NA	NA	NA
LALB_chr_1	25877479	25877992	LALB_chr_1,Parent=peak2603	-1.03783	0.00809413	social	LALB_v3.1_00622	NP_524055.2	tartan	trn	LALB_v3.1_00622	NP_524055.2	tartan	trn
LALB_chr_1	26400493	26400968	LALB_chr_1,Parent=peak2641	-0.571408	0.0147455	social	LALB_v3.1_00636	NA	NA	NA	LALB_v3.1_00636,LALB_v3.1_00638,LALB_v3.1_00637	NP_610763.1,NP_573367.1	Deneddylase 1,uncharacterized protein	Den1,CG14196
LALB_chr_1	26708389	26709180	LALB_chr_1,Parent=peak2658	-0.550449	0.0469881	social	NA	NA	NA	NA		NA	NA	NA
LALB_chr_1	26885649	26886699	LALB_chr_1,Parent=peak2666	0.616913	0.0235247	solitary	NA	NA	NA	NA		NA	NA	NA
LALB_chr_1	27440951	27441689	LALB_chr_1,Parent=peak2709	0.671655	0.0439808	solitary	LALB_v3.1_00663	NP_523993.1	Ferredoxin 1	Fdx1	LALB_v3.1_00660,LALB_v3.1_00661,LALB_v3.1_00663,LALB_v3.1_00664,LALB_v3.1_00662	NP_650055.1,NP_650072.2,NP_523993.1,NP_610988.1,NP_649557.2	GRIP and coiled-coil domain containing 88 kDa,D-aminoacyl-tRNA deacylase,Ferredoxin 1,Sprouty-related protein with EVH-1 domain,asterless	GCC88,Dtd,Fdx1,Spred,asl
LALB_chr_1	27594908	27595627	LALB_chr_1,Parent=peak2713	0.998322	0.00920329	solitary	NA	NA	NA	NA		NA	NA	NA
LALB_chr_1	28820652	28823413	LALB_chr_1,Parent=peak2785	-0.993014	0.0387562	social	LALB_v3.1_00720	NP_788390.1	muscleblind	mbl	LALB_v3.1_00720	NP_788390.1	muscleblind	mbl
LALB_chr_1	28911115	28911853	LALB_chr_1,Parent=peak2795	-1.11459	0.00772999	social	LALB_v3.1_00720	NP_788390.1	muscleblind	mbl	LALB_v3.1_00720	NP_788390.1	muscleblind	mbl
LALB_chr_1	29103019	29104027	LALB_chr_1,Parent=peak2819	-0.906754	0.00587141	social	LALB_v3.1_00723	NP_608428.1	uncharacterized protein, isoform A	CG32512	LALB_v3.1_00724,LALB_v3.1_00723	NP_609389.1,NP_608428.1	Cullin-associated and neddylation-dissociated 1,uncharacterized protein, isoform A	Cand1,CG32512
LALB_chr_1	29125144	29126119	LALB_chr_1,Parent=peak2824	1.35148	0.00026689	solitary	LALB_v3.1_00726,LALB_v3.1_00727,LALB_v3.1_00729	NP_650430.1	uncharacterized protein	CG4210	LALB_v3.1_00724,LALB_v3.1_00725,LALB_v3.1_00726,LALB_v3.1_00727,LALB_v3.1_00729,LALB_v3.1_00730,LALB_v3.1_00728,LALB_v3.1_00731	NP_609389.1,NP_650430.1	Cullin-associated and neddylation-dissociated 1,uncharacterized protein	Cand1,CG4210
LALB_chr_1	29567360	29568385	LALB_chr_1,Parent=peak2914	0.595133	0.0301553	solitary	NA	NA	NA	NA		NA	NA	NA
LALB_chr_1	30252970	30254364	LALB_chr_1,Parent=peak3024	-0.867237	0.0339691	social	NA	NA	NA	NA		NA	NA	NA
LALB_chr_1	30537389	30538243	LALB_chr_1,Parent=peak3069	0.784539	0.0346254	solitary	LALB_v3.1_00822	NA	NA	NA	LALB_v3.1_00823,LALB_v3.1_00822	NA	NA	NA
LALB_chr_1	30742105	30744881	LALB_chr_1,Parent=peak3094	0.717534	0.0106693	solitary	LALB_v3.1_00841	NP_476722.1	shotgun	shg	LALB_v3.1_00841	NP_476722.1	shotgun	shg
LALB_chr_1	30853796	30854291	LALB_chr_1,Parent=peak3106	0.85984	0.0376234	solitary	LALB_v3.1_00849	NA	NA	NA	LALB_v3.1_00850,LALB_v3.1_00851,LALB_v3.1_00849	NP_649211.1,NP_647931.1	uncharacterized protein, isoform A,uncharacterized protein	CG5618,CG7509
LALB_chr_1	30948659	30951320	LALB_chr_1,Parent=peak3114	0.829268	0.0252809	solitary	LALB_v3.1_00864	NA	NA	NA	LALB_v3.1_00864,LALB_v3.1_00863,LALB_v3.1_00865	NP_611536.1	Souji	Sou
LALB_chr_1	30974450	30976186	LALB_chr_1,Parent=peak3122	0.581879	0.0483642	solitary	LALB_v3.1_00866	NP_651763.4	Mannosyl (alpha-1,6-)-glycoprotein beta-1,2-N-acetylglucosaminyltransferase	Mgat2	LALB_v3.1_00867,LALB_v3.1_00868,LALB_v3.1_00869,LALB_v3.1_00866	NP_609588.1,NP_524547.1,NP_651763.4	uncharacterized protein,string,Mannosyl (alpha-1,6-)-glycoprotein beta-1,2-N-acetylglucosaminyltransferase	CG6180,stg,Mgat2
LALB_chr_1	31185789	31186885	LALB_chr_1,Parent=peak3151	-0.771378	0.0287674	social	LALB_v3.1_00893	NP_523806.2	Lysyl oxidase-like 2	Loxl2	LALB_v3.1_00893	NP_523806.2	Lysyl oxidase-like 2	Loxl2
LALB_chr_1	31281849	31283588	LALB_chr_1,Parent=peak3163	-0.605096	0.0247556	social	LALB_v3.1_00897,LALB_v3.1_00898	NA	NA	NA	LALB_v3.1_00897,LALB_v3.1_00898	NA	NA	NA
LALB_chr_1	31504717	31505797	LALB_chr_1,Parent=peak3193	1.05229	0.0354634	solitary	NA	NA	NA	NA		NA	NA	NA
LALB_chr_1	31561203	31562200	LALB_chr_1,Parent=peak3199	NA	NA	not_tested	LALB_v3.1_00915	NP_731868.1	empty spiracles	ems	LALB_v3.1_00915	NP_731868.1	empty spiracles	ems
LALB_chr_1	31602548	31603842	LALB_chr_1,Parent=peak3204	0.917912	0.0390264	solitary	NA	NA	NA	NA		NA	NA	NA
LALB_chr_1	31746506	31747517	LALB_chr_1,Parent=peak3218	-1.57085	0.0056635	social	LALB_v3.1_00917	NA	NA	NA	LALB_v3.1_00917	NA	NA	NA
LALB_chr_1	32026083	32026708	LALB_chr_1,Parent=peak3249	-1.11777	0.0408085	social	LALB_v3.1_00920	NA	NA	NA	LALB_v3.1_00920	NA	NA	NA
LALB_chr_1	32097698	32099205	LALB_chr_1,Parent=peak3262	0.94525	0.0291906	solitary	LALB_v3.1_00920	NA	NA	NA	LALB_v3.1_00920	NA	NA	NA
LALB_chr_1	32508218	32509201	LALB_chr_1,Parent=peak3314	-1.055	0.00387911	social	NA	NA	NA	NA		NA	NA	NA
LALB_chr_1	32817649	32819607	LALB_chr_1,Parent=peak3343	-0.872516	0.0213779	social	NA	NA	NA	NA		NA	NA	NA
LALB_chr_1	32874508	32875524	LALB_chr_1,Parent=peak3348	-0.720474	0.00178153	social	LALB_v3.1_00972	NP_650554.3	Cadherin 89D	Cad89D	LALB_v3.1_00972	NP_650554.3	Cadherin 89D	Cad89D
LALB_chr_1	33177315	33178611	LALB_chr_1,Parent=peak3373	0.923443	0.0110272	solitary	LALB_v3.1_00988	NP_729555.4	uncharacterized protein, isoform C	CG32052	LALB_v3.1_00988	NP_729555.4	uncharacterized protein, isoform C	CG32052
LALB_chr_1	33211189	33212135	LALB_chr_1,Parent=peak3378	-0.801607	0.0068162	social	LALB_v3.1_00988	NP_729555.4	uncharacterized protein, isoform C	CG32052	LALB_v3.1_00988	NP_729555.4	uncharacterized protein, isoform C	CG32052
LALB_chr_1	33238501	33239467	LALB_chr_1,Parent=peak3381	0.681126	0.0447451	solitary	NA	NA	NA	NA		NA	NA	NA
LALB_chr_1	33449950	33451135	LALB_chr_1,Parent=peak3397	0.646822	0.0174429	solitary	LALB_v3.1_00989	NP_611836.2	Glycine transporter	GlyT	LALB_v3.1_00989	NP_611836.2	Glycine transporter	GlyT
LALB_chr_1	33721872	33723659	LALB_chr_1,Parent=peak3431	0.718431	0.0252819	solitary	LALB_v3.1_01001	NP_648555.1	Carbonic anhydrase 2	CAH2	LALB_v3.1_01002,LALB_v3.1_01001	NP_651757.1,NP_648555.1	uncharacterized protein,Carbonic anhydrase 2	CG15525,CAH2
LALB_chr_1	33798312	33799658	LALB_chr_1,Parent=peak3443	0.589692	0.0227949	solitary	LALB_v3.1_01007	NA	NA	NA	LALB_v3.1_01008,LALB_v3.1_01007	NP_524880.2	Malic enzyme	Men
LALB_chr_1	34312220	34313951	LALB_chr_1,Parent=peak3496	0.576792	0.0109359	solitary	NA	NA	NA	NA		NA	NA	NA
LALB_chr_1	34383009	34384627	LALB_chr_1,Parent=peak3504	0.510912	0.028425	solitary	LALB_v3.1_01044	NA	NA	NA	LALB_v3.1_01044	NA	NA	NA
LALB_chr_1	34393202	34395145	LALB_chr_1,Parent=peak3507	-0.574742	0.005157	social	LALB_v3.1_01044	NA	NA	NA	LALB_v3.1_01044	NA	NA	NA
LALB_chr_1	34478588	34479349	LALB_chr_1,Parent=peak3517	0.757216	0.0384954	solitary	LALB_v3.1_01052	NA	NA	NA	LALB_v3.1_01052,LALB_v3.1_01054,LALB_v3.1_01051,LALB_v3.1_01053	NP_651796.1,NP_651684.1	uncharacterized protein, isoform A,CDGSH iron sulfur domain 2	CG2224,Cisd2
LALB_chr_10	1236131	1238131	LALB_chr_10,Parent=peak3747	-0.536125	0.0220592	social	NA	NA	NA	NA		NA	NA	NA
LALB_chr_10	1525735	1526552	LALB_chr_10,Parent=peak3809	0.554856	0.0259659	solitary	NA	NA	NA	NA		NA	NA	NA
LALB_chr_10	1675989	1676871	LALB_chr_10,Parent=peak3831	0.388232	0.0448615	solitary	NA	NA	NA	NA		NA	NA	NA
LALB_chr_10	2581146	2582117	LALB_chr_10,Parent=peak3913	1.41124	0.0068162	solitary	NA	NA	NA	NA		NA	NA	NA
LALB_chr_10	3084787	3086819	LALB_chr_10,Parent=peak3956	0.702341	0.032008	solitary	NA	NA	NA	NA		NA	NA	NA
LALB_chr_10	3111424	3112666	LALB_chr_10,Parent=peak3959	-0.406992	0.0465389	social	LALB_v3.1_07495	NA	NA	NA	LALB_v3.1_07495	NA	NA	NA
LALB_chr_10	3124586	3125421	LALB_chr_10,Parent=peak3961	0.959999	0.0140127	solitary	LALB_v3.1_07495	NA	NA	NA	LALB_v3.1_07495	NA	NA	NA
LALB_chr_10	3133243	3134746	LALB_chr_10,Parent=peak3964	-0.46656	0.0211328	social	NA	NA	NA	NA		NA	NA	NA
LALB_chr_10	3457558	3459566	LALB_chr_10,Parent=peak4008	0.993457	0.0331142	solitary	LALB_v3.1_07505	NA	NA	NA	LALB_v3.1_07505,LALB_v3.1_07507,LALB_v3.1_07506,LALB_v3.1_07508	NA	NA	NA
LALB_chr_10	3866014	3867664	LALB_chr_10,Parent=peak4042	0.658332	0.0134402	solitary	LALB_v3.1_07536	NA	NA	NA	LALB_v3.1_07536	NA	NA	NA
LALB_chr_10	4062535	4063920	LALB_chr_10,Parent=peak4075	0.508048	0.0462883	solitary	NA	NA	NA	NA		NA	NA	NA
LALB_chr_10	4107919	4110498	LALB_chr_10,Parent=peak4081	0.844007	0.00507734	solitary	NA	NA	NA	NA		NA	NA	NA
LALB_chr_10	4334705	4335423	LALB_chr_10,Parent=peak4122	-0.912914	0.0154745	social	LALB_v3.1_07548	NA	NA	NA	LALB_v3.1_07548	NA	NA	NA
LALB_chr_10	4533615	4534189	LALB_chr_10,Parent=peak4148	-1.20319	0.00158924	social	LALB_v3.1_07560	NA	NA	NA	LALB_v3.1_07560,LALB_v3.1_07559,LALB_v3.1_07561	NP_649255.1	uncharacterized protein	CG11396
LALB_chr_10	4751464	4752865	LALB_chr_10,Parent=peak4160	0.67467	0.0430407	solitary	LALB_v3.1_07576	NA	NA	NA	LALB_v3.1_07576,LALB_v3.1_07577,LALB_v3.1_07578	NP_650488.1,NP_650821.2	uncharacterized protein,Nucleoporin 58kD	CG9590,Nup58
LALB_chr_10	5192923	5193801	LALB_chr_10,Parent=peak4179	0.847458	0.012365	solitary	LALB_v3.1_07593	NP_652007.1	NOP2-Sun domain family, member 2	Nsun2	LALB_v3.1_07592,LALB_v3.1_07593,LALB_v3.1_07594	NP_652007.1,NP_609981.1	NOP2-Sun domain family, member 2,uncharacterized protein	Nsun2,CG10137
LALB_chr_10	5410545	5411492	LALB_chr_10,Parent=peak4194	1.52436	0.00173447	solitary	NA	NA	NA	NA		NA	NA	NA
LALB_chr_10	5460657	5462931	LALB_chr_10,Parent=peak4198	-1.42266	0.000914616	social	NA	NA	NA	NA		NA	NA	NA
LALB_chr_10	5664127	5665221	LALB_chr_10,Parent=peak4219	0.735868	0.0247556	solitary	LALB_v3.1_07598	NP_995615.2	Transmembrane O-mannosyltransferase targeting cadherins 1	Tmtc1	LALB_v3.1_07598	NP_995615.2	Transmembrane O-mannosyltransferase targeting cadherins 1	Tmtc1
LALB_chr_10	5724096	5725962	LALB_chr_10,Parent=peak4224	-0.472699	0.0446253	social	LALB_v3.1_07598	NP_995615.2	Transmembrane O-mannosyltransferase targeting cadherins 1	Tmtc1	LALB_v3.1_07598	NP_995615.2	Transmembrane O-mannosyltransferase targeting cadherins 1	Tmtc1
LALB_chr_10	6326095	6327928	LALB_chr_10,Parent=peak4277	0.55956	0.0252907	solitary	LALB_v3.1_07610	NP_723600.2	Tripartite motif containing 9	Trim9	LALB_v3.1_07609,LALB_v3.1_07610	NP_652053.1,NP_723600.2	Vacuolar protein sorting 28,Tripartite motif containing 9	Vps28,Trim9
LALB_chr_10	6398069	6399376	LALB_chr_10,Parent=peak4286	0.510937	0.0192072	solitary	LALB_v3.1_07620	NP_477351.1	Sirtuin 1	Sirt1	LALB_v3.1_07618,LALB_v3.1_07619,LALB_v3.1_07621,LALB_v3.1_07620	NP_523420.1,NP_477059.2,NP_477351.1	Syntaxin 16,bcn92,Sirtuin 1	Syx16,bcn92,Sirt1
LALB_chr_10	6401650	6403902	LALB_chr_10,Parent=peak4288	-0.659188	0.00502693	social	LALB_v3.1_07620,LALB_v3.1_07621	NP_477351.1	Sirtuin 1	Sirt1	LALB_v3.1_07620,LALB_v3.1_07621	NP_477351.1	Sirtuin 1	Sirt1
LALB_chr_10	6458643	6460391	LALB_chr_10,Parent=peak4297	1.32461	0.00687739	solitary	LALB_v3.1_07629	NP_650913.2	Syncrip	Syp	LALB_v3.1_07628,LALB_v3.1_07629	NP_732553.2,NP_650913.2	uncharacterized protein,Syncrip	CG31195,Syp
LALB_chr_10	6692827	6693836	LALB_chr_10,Parent=peak4329	1.27941	0.00614689	solitary	LALB_v3.1_07657	NA	NA	NA	LALB_v3.1_07657	NA	NA	NA
LALB_chr_10	7092469	7093281	LALB_chr_10,Parent=peak4365	0.969131	0.00504195	solitary	LALB_v3.1_07689	NA	NA	NA	LALB_v3.1_07689	NA	NA	NA
LALB_chr_10	7137577	7138189	LALB_chr_10,Parent=peak4371	-0.90162	0.0110285	social	LALB_v3.1_07689	NA	NA	NA	LALB_v3.1_07689	NA	NA	NA
LALB_chr_10	7487551	7488203	LALB_chr_10,Parent=peak4414	0.64141	0.0308537	solitary	LALB_v3.1_07707	NA	NA	NA	LALB_v3.1_07708,LALB_v3.1_07705,LALB_v3.1_07706,LALB_v3.1_07707	NP_650863.3,NP_609028.2,NP_650678.1	Regnase 1,real-time,uncharacterized protein, isoform A	Regnase-1,retm,CG7218
LALB_chr_10	7556848	7559094	LALB_chr_10,Parent=peak4422	1.03008	0.00332177	solitary	LALB_v3.1_07721	NP_788719.1	uncharacterized protein, isoform A	CG7029	LALB_v3.1_07721	NP_788719.1	uncharacterized protein, isoform A	CG7029
LALB_chr_10	7574366	7579122	LALB_chr_10,Parent=peak4426	0.603944	0.00880616	solitary	LALB_v3.1_07722	NA	NA	NA	LALB_v3.1_07721,LALB_v3.1_07722,LALB_v3.1_07723	NP_788719.1,NP_572968.1	uncharacterized protein, isoform A,uncharacterized protein, isoform A	CG7029,CG15890
LALB_chr_10	8081698	8082602	LALB_chr_10,Parent=peak4490	1.13218	0.000384564	solitary	NA	NA	NA	NA		NA	NA	NA
LALB_chr_10	8633308	8634258	LALB_chr_10,Parent=peak4557	-0.723145	0.0183287	social	LALB_v3.1_07778	NP_647681.2	mauve	mv	LALB_v3.1_07777,LALB_v3.1_07778	NP_609735.1,NP_647681.2	Ankrd49,mauve	Ankrd49,mv
LALB_chr_10	8692721	8693979	LALB_chr_10,Parent=peak4570	-1.33089	0.00106058	social	LALB_v3.1_07788	NP_477153.1	toucan	toc	LALB_v3.1_07787,LALB_v3.1_07788,LALB_v3.1_07786	NP_477153.1	toucan	toc
LALB_chr_10	8922544	8925354	LALB_chr_10,Parent=peak4595	-1.0756	0.00703065	social	LALB_v3.1_07816	NP_610279.3	Fatty acid 2-hydroxylase	Fa2h	LALB_v3.1_07813,LALB_v3.1_07812,LALB_v3.1_07814,LALB_v3.1_07815,LALB_v3.1_07817,LALB_v3.1_07816	NP_609548.1,NP_723724.1,NP_610278.1,NP_611340.1,NP_610279.3	Ced-12,patsas, isoform A,kappaB-Ras, isoform A,uncharacterized protein, isoform A,Fatty acid 2-hydroxylase	Ced-12,Patsas,kappaB-Ras,CG43066,Fa2h
LALB_chr_10	9110741	9112578	LALB_chr_10,Parent=peak4620	0.495328	0.0438783	solitary	LALB_v3.1_07820,LALB_v3.1_07821	NP_476966.1	cappuccino	capu	LALB_v3.1_07820,LALB_v3.1_07821	NP_476966.1	cappuccino	capu
LALB_chr_10	9242002	9242890	LALB_chr_10,Parent=peak4634	0.505693	0.0495375	solitary	LALB_v3.1_07828	NP_523373.2	Protein phosphatase 2B at 14D	Pp2B-14D	LALB_v3.1_07828	NP_523373.2	Protein phosphatase 2B at 14D	Pp2B-14D
LALB_chr_10	9465178	9467008	LALB_chr_10,Parent=peak4663	0.466171	0.0416043	solitary	LALB_v3.1_07829	NA	NA	NA	LALB_v3.1_07829	NA	NA	NA
LALB_chr_10	9642817	9643456	LALB_chr_10,Parent=peak4691	-0.564097	0.0403173	social	LALB_v3.1_07836	NP_609811.1	uncharacterized protein, isoform A	CG13272	LALB_v3.1_07836	NP_609811.1	uncharacterized protein, isoform A	CG13272
LALB_chr_10	9653680	9656666	LALB_chr_10,Parent=peak4692	0.589613	0.0353504	solitary	LALB_v3.1_07837	NP_524212.2	Dead-box-1	Ddx1	LALB_v3.1_07837	NP_524212.2	Dead-box-1	Ddx1
LALB_chr_10	9687255	9689282	LALB_chr_10,Parent=peak4698	-0.529657	0.0403173	social	LALB_v3.1_07838	NP_477505.1	G protein alpha subunit s	Galphas	LALB_v3.1_07838	NP_477505.1	G protein alpha subunit s	Galphas
LALB_chr_10	9844691	9846625	LALB_chr_10,Parent=peak4724	0.551852	0.00858468	solitary	LALB_v3.1_07860	NA	NA	NA	LALB_v3.1_07857,LALB_v3.1_07858,LALB_v3.1_07860,LALB_v3.1_07859	NP_608792.1,NP_608745.1	Intraflagellar transport 57,cornichon related	IFT57,cnir
LALB_chr_10	9896819	9897975	LALB_chr_10,Parent=peak4734	0.898379	0.0162547	solitary	NA	NA	NA	NA		NA	NA	NA
LALB_chr_10	9932457	9933975	LALB_chr_10,Parent=peak4738	-0.660273	0.0149153	social	NA	NA	NA	NA		NA	NA	NA
LALB_chr_10	9969796	9970671	LALB_chr_10,Parent=peak4744	-0.4934	0.0413248	social	LALB_v3.1_07862	NP_723968.1	dachshund	dac	LALB_v3.1_07862	NP_723968.1	dachshund	dac
LALB_chr_10	10301516	10303353	LALB_chr_10,Parent=peak4792	-0.507313	0.0111346	social	LALB_v3.1_07870	NA	NA	NA	LALB_v3.1_07868,LALB_v3.1_07870,LALB_v3.1_07867,LALB_v3.1_07869,LALB_v3.1_07871	NP_609590.1,NP_611837.1,NP_523483.2	PIH1 domain containing 1,shutdown,no mechanoreceptor potential C	Pih1D1,shu,nompC
LALB_chr_10	10847791	10850861	LALB_chr_10,Parent=peak4864	0.995094	0.0185529	solitary	LALB_v3.1_07896	NA	NA	NA	LALB_v3.1_07896,LALB_v3.1_07897,LALB_v3.1_07898	NP_608822.1	borderless	bdl
LALB_chr_10	10945258	10946047	LALB_chr_10,Parent=peak4880	-0.681279	0.0249603	social	LALB_v3.1_07899	NA	NA	NA	LALB_v3.1_07899	NA	NA	NA
LALB_chr_10	11013654	11014740	LALB_chr_10,Parent=peak4884	-0.825357	0.00797364	social	NA	NA	NA	NA		NA	NA	NA
LALB_chr_10	11043273	11044412	LALB_chr_10,Parent=peak4890	1.29814	0.000914616	solitary	NA	NA	NA	NA		NA	NA	NA
LALB_chr_10	11161853	11163032	LALB_chr_10,Parent=peak4904	-1.03363	0.00737488	social	NA	NA	NA	NA		NA	NA	NA
LALB_chr_10	11366943	11367651	LALB_chr_10,Parent=peak4929	0.705461	0.0428624	solitary	LALB_v3.1_07906	NA	NA	NA	LALB_v3.1_07906	NA	NA	NA
LALB_chr_10	11756154	11756951	LALB_chr_10,Parent=peak4991	-0.695392	0.0313854	social	LALB_v3.1_07918	NP_523446.2	dachsous	ds	LALB_v3.1_07918	NP_523446.2	dachsous	ds
LALB_chr_10	11974281	11975267	LALB_chr_10,Parent=peak5033	-0.942992	0.0354994	social	LALB_v3.1_07919	NA	NA	NA	LALB_v3.1_07919	NA	NA	NA
LALB_chr_10	12027488	12028505	LALB_chr_10,Parent=peak5038	-0.900717	0.0076557	social	LALB_v3.1_07921	NP_001033991.1	EGFR adaptor protein	Egfrap	LALB_v3.1_07921	NP_001033991.1	EGFR adaptor protein	Egfrap
LALB_chr_10	12083641	12084412	LALB_chr_10,Parent=peak5046	0.681231	0.0272087	solitary	LALB_v3.1_07921	NP_001033991.1	EGFR adaptor protein	Egfrap	LALB_v3.1_07921	NP_001033991.1	EGFR adaptor protein	Egfrap
LALB_chr_10	12211098	12212605	LALB_chr_10,Parent=peak5060	0.570767	0.0071354	solitary	NA	NA	NA	NA		NA	NA	NA
LALB_chr_10	12303769	12305632	LALB_chr_10,Parent=peak5070	0.450787	0.0481117	solitary	LALB_v3.1_07922,LALB_v3.1_07923	NA	NA	NA	LALB_v3.1_07922,LALB_v3.1_07923	NA	NA	NA
LALB_chr_10	12367085	12368577	LALB_chr_10,Parent=peak5076	0.626793	0.0331142	solitary	LALB_v3.1_07925	NA	NA	NA	,LALB_v3.1_07925	NA	NA	NA
LALB_chr_10	12376171	12377111	LALB_chr_10,Parent=peak5077	0.623133	0.0223345	solitary	LALB_v3.1_07925	NA	NA	NA	LALB_v3.1_07925	NA	NA	NA
LALB_chr_10	12606851	12607599	LALB_chr_10,Parent=peak5092	-0.737741	0.0475644	social	LALB_v3.1_07928	NP_524341.3	timeout	timeout	LALB_v3.1_07928	NP_524341.3	timeout	timeout
LALB_chr_10	12770027	12772104	LALB_chr_10,Parent=peak5107	0.490633	0.0331446	solitary	LALB_v3.1_07928	NP_524341.3	timeout	timeout	LALB_v3.1_07928	NP_524341.3	timeout	timeout
LALB_chr_10	12852776	12853594	LALB_chr_10,Parent=peak5112	-1.89739	0.0443925	social	LALB_v3.1_07930	NA	NA	NA	LALB_v3.1_07930	NA	NA	NA
LALB_chr_10	13050395	13051185	LALB_chr_10,Parent=peak5136	1.05805	0.0069234	solitary	LALB_v3.1_07930	NA	NA	NA	LALB_v3.1_07930	NA	NA	NA
LALB_chr_10	13064421	13065424	LALB_chr_10,Parent=peak5137	-1.0214	0.000914616	social	LALB_v3.1_07930	NA	NA	NA	LALB_v3.1_07930	NA	NA	NA
LALB_chr_10	13412014	13412875	LALB_chr_10,Parent=peak5184	-0.710467	0.045237	social	LALB_v3.1_07940	NA	NA	NA	LALB_v3.1_07940	NA	NA	NA
LALB_chr_11	383945	385045	LALB_chr_11,Parent=peak5251	-0.471513	0.0295089	social	NA	NA	NA	NA		NA	NA	NA
LALB_chr_11	524826	525787	LALB_chr_11,Parent=peak5276	0.552014	0.012799	solitary	NA	NA	NA	NA		NA	NA	NA
LALB_chr_11	959177	960378	LALB_chr_11,Parent=peak5339	0.598973	0.0352789	solitary	NA	NA	NA	NA		NA	NA	NA
LALB_chr_11	1045601	1046694	LALB_chr_11,Parent=peak5345	0.507702	0.0354994	solitary	NA	NA	NA	NA		NA	NA	NA
LALB_chr_11	1749294	1750261	LALB_chr_11,Parent=peak5354	0.379917	0.032264	solitary	NA	NA	NA	NA		NA	NA	NA
LALB_chr_11	3823118	3824134	LALB_chr_11,Parent=peak5360	-0.525346	0.0154478	social	LALB_v3.1_07965	NA	NA	NA	LALB_v3.1_07965	NA	NA	NA
LALB_chr_11	3827099	3827591	LALB_chr_11,Parent=peak5361	-0.459977	0.0438643	social	NA	NA	NA	NA		NA	NA	NA
LALB_chr_11	3830283	3831199	LALB_chr_11,Parent=peak5362	-0.453766	0.0243471	social	NA	NA	NA	NA		NA	NA	NA
LALB_chr_11	3832188	3832727	LALB_chr_11,Parent=peak5363	-0.579317	0.0106783	social	NA	NA	NA	NA		NA	NA	NA
LALB_chr_11	3837305	3837862	LALB_chr_11,Parent=peak5364	-0.568036	0.00722755	social	NA	NA	NA	NA		NA	NA	NA
LALB_chr_11	3839264	3839835	LALB_chr_11,Parent=peak5365	-0.617629	0.00798721	social	NA	NA	NA	NA		NA	NA	NA
LALB_chr_11	3842396	3842968	LALB_chr_11,Parent=peak5366	-0.63577	0.0106783	social	NA	NA	NA	NA		NA	NA	NA
LALB_chr_11	3844367	3844924	LALB_chr_11,Parent=peak5367	-0.569892	0.0151429	social	NA	NA	NA	NA		NA	NA	NA
LALB_chr_11	3850671	3851626	LALB_chr_11,Parent=peak5369	-0.426759	0.0241853	social	NA	NA	NA	NA		NA	NA	NA
LALB_chr_11	4128983	4129861	LALB_chr_11,Parent=peak5387	0.903204	0.0397358	solitary	NA	NA	NA	NA		NA	NA	NA
LALB_chr_11	4230460	4230909	LALB_chr_11,Parent=peak5396	0.757197	0.0155681	solitary	LALB_v3.1_07970	NP_523830.2	Structure specific recognition protein	Ssrp	LALB_v3.1_07970	NP_523830.2	Structure specific recognition protein	Ssrp
LALB_chr_11	4233606	4234680	LALB_chr_11,Parent=peak5397	-0.683076	0.0117191	social	LALB_v3.1_07970	NP_523830.2	Structure specific recognition protein	Ssrp	LALB_v3.1_07970	NP_523830.2	Structure specific recognition protein	Ssrp
LALB_chr_11	4477453	4478919	LALB_chr_11,Parent=peak5420	0.637682	0.0243471	solitary	NA	NA	NA	NA		NA	NA	NA
LALB_chr_11	4518262	4518973	LALB_chr_11,Parent=peak5425	-0.629777	0.0417797	social	NA	NA	NA	NA		NA	NA	NA
LALB_chr_11	5299418	5300078	LALB_chr_11,Parent=peak5492	0.586301	0.0227578	solitary	LALB_v3.1_07993	NP_610714.1	expansion	exp	LALB_v3.1_07992,LALB_v3.1_07993	NP_611044.1,NP_610714.1	uncharacterized protein,expansion	CG30467,exp
LALB_chr_11	5307862	5308470	LALB_chr_11,Parent=peak5494	0.926426	0.0056635	solitary	LALB_v3.1_07993	NP_610714.1	expansion	exp	LALB_v3.1_07993	NP_610714.1	expansion	exp
LALB_chr_11	5940115	5944919	LALB_chr_11,Parent=peak5553	1.28841	0.000246976	solitary	NA	NA	NA	NA		NA	NA	NA
LALB_chr_11	5995857	5996588	LALB_chr_11,Parent=peak5562	-0.60644	0.0241476	social	NA	NA	NA	NA		NA	NA	NA
LALB_chr_11	6524815	6525908	LALB_chr_11,Parent=peak5606	0.662589	0.00574785	solitary	LALB_v3.1_08014,LALB_v3.1_08015	NP_609992.1	Phosphomevalonate kinase	Pmvk	LALB_v3.1_08014,LALB_v3.1_08015,LALB_v3.1_08016	NP_609992.1	Phosphomevalonate kinase	Pmvk
LALB_chr_11	7406612	7407383	LALB_chr_11,Parent=peak5680	0.74654	0.0485878	solitary	LALB_v3.1_08053	NP_572673.1	C901	C901	LALB_v3.1_08053	NP_572673.1	C901	C901
LALB_chr_11	8227940	8229130	LALB_chr_11,Parent=peak5745	0.965288	0.0056635	solitary	LALB_v3.1_08061	NP_524441.2	CASK, isoform B	CASK	LALB_v3.1_08061	NP_524441.2	CASK, isoform B	CASK
LALB_chr_11	8266213	8267250	LALB_chr_11,Parent=peak5749	-0.804579	0.0185011	social	NA	NA	NA	NA		NA	NA	NA
LALB_chr_11	8832556	8833803	LALB_chr_11,Parent=peak5799	0.673776	0.0261872	solitary	LALB_v3.1_08089	NA	NA	NA	LALB_v3.1_08089	NA	NA	NA
LALB_chr_11	9037093	9037944	LALB_chr_11,Parent=peak5823	0.655393	0.032264	solitary	LALB_v3.1_08090	NA	NA	NA	LALB_v3.1_08090	NA	NA	NA
LALB_chr_11	9076892	9078594	LALB_chr_11,Parent=peak5827	0.485352	0.0209331	solitary	LALB_v3.1_08090	NA	NA	NA	LALB_v3.1_08090	NA	NA	NA
LALB_chr_11	9290482	9291500	LALB_chr_11,Parent=peak5852	0.781743	0.0225775	solitary	NA	NA	NA	NA		NA	NA	NA
LALB_chr_11	9344622	9346408	LALB_chr_11,Parent=peak5861	0.606116	0.00904683	solitary	LALB_v3.1_08091	NP_651329.4	staccato	stac	LALB_v3.1_08091	NP_651329.4	staccato	stac
LALB_chr_11	9507082	9508049	LALB_chr_11,Parent=peak5877	-0.794808	0.0282265	social	LALB_v3.1_08097	NA	NA	NA	LALB_v3.1_08097	NA	NA	NA
LALB_chr_11	9996360	9999086	LALB_chr_11,Parent=peak5934	-0.584299	0.017898	social	LALB_v3.1_08132	NP_649931.1	trabid	trbd	LALB_v3.1_08130,LALB_v3.1_08131,LALB_v3.1_08132	NP_609049.1,NP_649931.1	Equilibrative nucleoside transporter 2,trabid	Ent2,trbd
LALB_chr_11	10138271	10139169	LALB_chr_11,Parent=peak5947	-0.852237	0.00918571	social	LALB_v3.1_08139	NP_651854.2	uncharacterized protein	CG15563	LALB_v3.1_08139	NP_651854.2	uncharacterized protein	CG15563
LALB_chr_11	10863208	10864153	LALB_chr_11,Parent=peak6040	-0.592771	0.0241476	social	LALB_v3.1_08147,LALB_v3.1_08149	NP_651884.1,NP_569869.2	uncharacterized protein,Leucine zipper like transcription regulator 1	CG11563,Lztr1	LALB_v3.1_08147,LALB_v3.1_08149,LALB_v3.1_08145,LALB_v3.1_08148,LALB_v3.1_08150,LALB_v3.1_08151,LALB_v3.1_08146	NP_651884.1,NP_569869.2,NP_477027.1	uncharacterized protein,Leucine zipper like transcription regulator 1,Ribonucleoside diphosphate reductase large subunit	CG11563,Lztr1,RnrL
LALB_chr_11	11100341	11101146	LALB_chr_11,Parent=peak6074	-1.10355	0.00507734	social	LALB_v3.1_08153	NA	NA	NA	LALB_v3.1_08153	NA	NA	NA
LALB_chr_11	11116584	11119305	LALB_chr_11,Parent=peak6075	0.823355	0.0189746	solitary	LALB_v3.1_08153	NA	NA	NA	LALB_v3.1_08153	NA	NA	NA
LALB_chr_12	177403	178486	LALB_chr_12,Parent=peak6155	0.975038	0.0387114	solitary	LALB_v3.1_08194	NA	NA	NA	LALB_v3.1_08194	NA	NA	NA
LALB_chr_12	220847	222201	LALB_chr_12,Parent=peak6161	1.25924	0.0358657	solitary	LALB_v3.1_08194	NA	NA	NA	LALB_v3.1_08194	NA	NA	NA
LALB_chr_12	925995	926687	LALB_chr_12,Parent=peak6218	0.696415	0.0444367	solitary	NA	NA	NA	NA		NA	NA	NA
LALB_chr_12	1380127	1380910	LALB_chr_12,Parent=peak6258	-1.98676	6.89142e-06	social	LALB_v3.1_08220	NA	NA	NA	LALB_v3.1_08221,LALB_v3.1_08220	NA	NA	NA
LALB_chr_12	1600252	1601397	LALB_chr_12,Parent=peak6273	0.6354	0.0166278	solitary	LALB_v3.1_08226,LALB_v3.1_08227	NP_649386.1	uncharacterized protein	CG11523	LALB_v3.1_08226,LALB_v3.1_08227	NP_649386.1	uncharacterized protein	CG11523
LALB_chr_12	1610840	1611749	LALB_chr_12,Parent=peak6275	1.01175	0.0223345	solitary	LALB_v3.1_08228	NA	NA	NA	LALB_v3.1_08228	NA	NA	NA
LALB_chr_12	1756855	1758865	LALB_chr_12,Parent=peak6284	0.680564	0.00637457	solitary	LALB_v3.1_08235	NA	NA	NA	LALB_v3.1_08235	NA	NA	NA
LALB_chr_12	1968143	1969027	LALB_chr_12,Parent=peak6304	0.712535	0.0397271	solitary	NA	NA	NA	NA		NA	NA	NA
LALB_chr_12	2309402	2310165	LALB_chr_12,Parent=peak6321	-1.0114	0.0209331	social	LALB_v3.1_08244	NA	NA	NA	LALB_v3.1_08244	NA	NA	NA
LALB_chr_12	2312629	2313970	LALB_chr_12,Parent=peak6322	1.49211	2.68137e-05	solitary	LALB_v3.1_08244	NA	NA	NA	LALB_v3.1_08244	NA	NA	NA
LALB_chr_12	2340680	2341944	LALB_chr_12,Parent=peak6323	0.695903	0.0209397	solitary	LALB_v3.1_08244	NA	NA	NA	LALB_v3.1_08244	NA	NA	NA
LALB_chr_12	2520454	2521709	LALB_chr_12,Parent=peak6336	-0.628874	0.0441583	social	NA	NA	NA	NA		NA	NA	NA
LALB_chr_12	3125246	3126444	LALB_chr_12,Parent=peak6375	0.700867	0.0193811	solitary	LALB_v3.1_08258	NP_647841.1	uncharacterized protein, isoform B	CG14982	LALB_v3.1_08258	NP_647841.1	uncharacterized protein, isoform B	CG14982
LALB_chr_12	3182287	3183708	LALB_chr_12,Parent=peak6378	0.878433	0.0023788	solitary	LALB_v3.1_08261	NA	NA	NA	LALB_v3.1_08263,LALB_v3.1_08262,LALB_v3.1_08261	NA	NA	NA
LALB_chr_12	3332334	3333945	LALB_chr_12,Parent=peak6390	-0.853302	0.0125561	social	LALB_v3.1_08271	NP_651780.1	uncharacterized protein	CG15531	LALB_v3.1_08270,LALB_v3.1_08272,LALB_v3.1_08271	NP_651781.1,NP_651780.1	uncharacterized protein,uncharacterized protein	CG9743,CG15531
LALB_chr_12	3614533	3617959	LALB_chr_12,Parent=peak6415	-0.497396	0.0393158	social	NA	NA	NA	NA		NA	NA	NA
LALB_chr_12	3653916	3656411	LALB_chr_12,Parent=peak6419	-1.4366	0.0110629	social	NA	NA	NA	NA		NA	NA	NA
LALB_chr_12	3658115	3659729	LALB_chr_12,Parent=peak6420	0.840876	0.012179	solitary	NA	NA	NA	NA		NA	NA	NA
LALB_chr_12	3787913	3789050	LALB_chr_12,Parent=peak6435	-0.570949	0.0331142	social	LALB_v3.1_08279	NA	NA	NA	LALB_v3.1_08279	NA	NA	NA
LALB_chr_12	4010579	4012973	LALB_chr_12,Parent=peak6464	NA	NA	not_tested	LALB_v3.1_08284	NA	NA	NA	LALB_v3.1_08284	NA	NA	NA
LALB_chr_12	4080068	4080977	LALB_chr_12,Parent=peak6473	0.736467	0.030703	solitary	LALB_v3.1_08289	NA	NA	NA	LALB_v3.1_08289	NA	NA	NA
LALB_chr_12	4386445	4387957	LALB_chr_12,Parent=peak6501	-0.905126	0.022357	social	LALB_v3.1_08290	NA	NA	NA	LALB_v3.1_08290	NA	NA	NA
LALB_chr_12	4923852	4924744	LALB_chr_12,Parent=peak6552	0.68292	0.0297216	solitary	LALB_v3.1_08293	NP_476758.1	Epidermal growth factor receptor	Egfr	LALB_v3.1_08293	NP_476758.1	Epidermal growth factor receptor	Egfr
LALB_chr_12	4948614	4950013	LALB_chr_12,Parent=peak6554	-1.35393	0.000381339	social	LALB_v3.1_08293	NP_476758.1	Epidermal growth factor receptor	Egfr	LALB_v3.1_08293	NP_476758.1	Epidermal growth factor receptor	Egfr
LALB_chr_12	5585063	5586469	LALB_chr_12,Parent=peak6601	-0.451894	0.0467546	social	NA	NA	NA	NA		NA	NA	NA
LALB_chr_12	5665217	5666772	LALB_chr_12,Parent=peak6605	0.584937	0.0339919	solitary	NA	NA	NA	NA		NA	NA	NA
LALB_chr_12	5928577	5929629	LALB_chr_12,Parent=peak6628	-0.968137	0.00320806	social	LALB_v3.1_08303	NA	NA	NA	LALB_v3.1_08303	NA	NA	NA
LALB_chr_12	6026307	6027520	LALB_chr_12,Parent=peak6641	0.591379	0.0464826	solitary	LALB_v3.1_08303	NA	NA	NA	LALB_v3.1_08303	NA	NA	NA
LALB_chr_12	6087025	6087480	LALB_chr_12,Parent=peak6647	0.749909	0.0428838	solitary	LALB_v3.1_08303	NA	NA	NA	LALB_v3.1_08303	NA	NA	NA
LALB_chr_12	6563354	6564420	LALB_chr_12,Parent=peak6691	0.874141	0.0259787	solitary	LALB_v3.1_08311	NP_477027.1	Ribonucleoside diphosphate reductase large subunit	RnrL	LALB_v3.1_08310,LALB_v3.1_08311,LALB_v3.1_08312	NP_651930.2,NP_477027.1	GABA transporter,Ribonucleoside diphosphate reductase large subunit	Gat,RnrL
LALB_chr_12	6623699	6625121	LALB_chr_12,Parent=peak6702	0.754361	0.0224744	solitary	LALB_v3.1_08318	NA	NA	NA	LALB_v3.1_08317,LALB_v3.1_08318,LALB_v3.1_08319	NP_729265.1	larval translucida	ltl
LALB_chr_12	7519381	7521540	LALB_chr_12,Parent=peak6789	0.665456	0.0331446	solitary	NA	NA	NA	NA		NA	NA	NA
LALB_chr_12	7603492	7604571	LALB_chr_12,Parent=peak6807	0.976839	0.000794058	solitary	LALB_v3.1_08341	NA	NA	NA	LALB_v3.1_08341	NA	NA	NA
LALB_chr_12	7791568	7792151	LALB_chr_12,Parent=peak6827	-1.11501	0.0224744	social	LALB_v3.1_08347,LALB_v3.1_08348	NP_477172.1,NP_731170.2	Rab6, isoform A,Neuroligin 3	Rab6,Nlg3	LALB_v3.1_08347,LALB_v3.1_08348	NP_477172.1,NP_731170.2	Rab6, isoform A,Neuroligin 3	Rab6,Nlg3
LALB_chr_12	8168543	8170432	LALB_chr_12,Parent=peak6863	0.572	0.0291906	solitary	LALB_v3.1_08348	NP_731170.2	Neuroligin 3	Nlg3	LALB_v3.1_08348	NP_731170.2	Neuroligin 3	Nlg3
LALB_chr_12	8231908	8232450	LALB_chr_12,Parent=peak6869	0.607239	0.0353504	solitary	LALB_v3.1_08349	NP_731172.2	Neuroligin 1	Nlg1	LALB_v3.1_08349	NP_731172.2	Neuroligin 1	Nlg1
LALB_chr_12	8676895	8678229	LALB_chr_12,Parent=peak6918	0.997665	0.0205752	solitary	LALB_v3.1_08353	NA	NA	NA	LALB_v3.1_08352,LALB_v3.1_08353,LALB_v3.1_08351,LALB_v3.1_08354	NP_731170.2	Neuroligin 3	Nlg3
LALB_chr_12	8952663	8953682	LALB_chr_12,Parent=peak6946	0.878012	0.0438783	solitary	LALB_v3.1_08366,LALB_v3.1_08367	NA	NA	NA	LALB_v3.1_08366,LALB_v3.1_08367,LALB_v3.1_08365,LALB_v3.1_08368	NP_649507.1	Juvenile hormone binding protein 3	Jhbp3
LALB_chr_12	9071857	9072860	LALB_chr_12,Parent=peak6961	-0.547795	0.0295659	social	LALB_v3.1_08379	NA	NA	NA	LALB_v3.1_08379	NA	NA	NA
LALB_chr_12	9162314	9163333	LALB_chr_12,Parent=peak6969	0.797169	0.00914806	solitary	LALB_v3.1_08392	NA	NA	NA	LALB_v3.1_08392	NA	NA	NA
LALB_chr_12	9197306	9198605	LALB_chr_12,Parent=peak6979	1.0522	0.0243471	solitary	LALB_v3.1_08393,LALB_v3.1_08394	NA	NA	NA	LALB_v3.1_08393,LALB_v3.1_08394,LALB_v3.1_08395	NA	NA	NA
LALB_chr_12	9243814	9244704	LALB_chr_12,Parent=peak6986	0.552478	0.0339691	solitary	LALB_v3.1_08402	NA	NA	NA	LALB_v3.1_08402	NA	NA	NA
LALB_chr_12	9375064	9378319	LALB_chr_12,Parent=peak7001	0.731106	0.00282851	solitary	LALB_v3.1_08402	NA	NA	NA	LALB_v3.1_08402,LALB_v3.1_08404	NA	NA	NA
LALB_chr_12	9651625	9652847	LALB_chr_12,Parent=peak7029	-0.692552	0.0334491	social	LALB_v3.1_08420	NA	NA	NA	LALB_v3.1_08420	NA	NA	NA
LALB_chr_12	9689809	9690650	LALB_chr_12,Parent=peak7034	0.618559	0.0334491	solitary	LALB_v3.1_08420	NA	NA	NA	,LALB_v3.1_08420	NA	NA	NA
LALB_chr_12	9920741	9921806	LALB_chr_12,Parent=peak7060	0.739984	0.0339815	solitary	LALB_v3.1_08423	NA	NA	NA	LALB_v3.1_08423	NA	NA	NA
LALB_chr_12	10104090	10106102	LALB_chr_12,Parent=peak7085	0.678147	0.022357	solitary	LALB_v3.1_08425	NP_788586.1	defective proboscis extension response 11	dpr11	LALB_v3.1_08425	NP_788586.1	defective proboscis extension response 11	dpr11
LALB_chr_12	10147446	10149625	LALB_chr_12,Parent=peak7093	-0.53614	0.0282294	social	LALB_v3.1_08427	NA	NA	NA	LALB_v3.1_08427	NA	NA	NA
LALB_chr_12	10468284	10469715	LALB_chr_12,Parent=peak7140	0.602757	0.00891621	solitary	LALB_v3.1_08440	NP_611093.2	Protein tyrosine phosphatase 52F	Ptp52F	LALB_v3.1_08438,LALB_v3.1_08439,LALB_v3.1_08441,LALB_v3.1_08442,LALB_v3.1_08443,LALB_v3.1_08440	NP_477133.1,NP_648514.1,NP_608830.3,NP_611139.1,NP_611093.2	Phosphatidylinositol 3-kinase 59F,Ribosomal protein L10Ab,Dim1,Dolichol kinase,Protein tyrosine phosphatase 52F	Pi3K59F,RpL10Ab,Dim1,Dolk,Ptp52F
LALB_chr_12	10619089	10620064	LALB_chr_12,Parent=peak7145	-0.977868	0.0200625	social	LALB_v3.1_08464	NP_536731.1	Catalase	Cat	LALB_v3.1_08463,LALB_v3.1_08462,LALB_v3.1_08464	NP_523672.1,NP_536731.1	Defensin,Catalase	Def,Cat
LALB_chr_12	10724117	10725409	LALB_chr_12,Parent=peak7161	0.549631	0.0171975	solitary	LALB_v3.1_08466	NA	NA	NA	LALB_v3.1_08466	NA	NA	NA
LALB_chr_12	10917590	10919303	LALB_chr_12,Parent=peak7199	0.619252	0.0438783	solitary	LALB_v3.1_08467	NA	NA	NA	LALB_v3.1_08467	NA	NA	NA
LALB_chr_12	11013332	11015108	LALB_chr_12,Parent=peak7216	-0.759946	0.0422525	social	LALB_v3.1_08467	NA	NA	NA	LALB_v3.1_08467	NA	NA	NA
LALB_chr_13	144245	144770	LALB_chr_13,Parent=peak7292	-0.345427	0.0438013	social	NA	NA	NA	NA		NA	NA	NA
LALB_chr_13	1499049	1500484	LALB_chr_13,Parent=peak7587	0.36106	0.0353504	solitary	NA	NA	NA	NA		NA	NA	NA
LALB_chr_13	1707400	1708894	LALB_chr_13,Parent=peak7623	0.432922	0.0346254	solitary	NA	NA	NA	NA		NA	NA	NA
LALB_chr_13	2042642	2043384	LALB_chr_13,Parent=peak7657	0.663884	0.0475736	solitary	NA	NA	NA	NA		NA	NA	NA
LALB_chr_13	2331462	2332927	LALB_chr_13,Parent=peak7685	0.794592	0.0354444	solitary	NA	NA	NA	NA		NA	NA	NA
LALB_chr_13	2460173	2460752	LALB_chr_13,Parent=peak7697	0.668413	0.0338305	solitary	NA	NA	NA	NA		NA	NA	NA
LALB_chr_13	2944894	2946153	LALB_chr_13,Parent=peak7717	1.25943	0.00106321	solitary	NA	NA	NA	NA		NA	NA	NA
LALB_chr_13	2949788	2950360	LALB_chr_13,Parent=peak7719	1.10748	0.0308591	solitary	NA	NA	NA	NA		NA	NA	NA
LALB_chr_13	3467489	3468117	LALB_chr_13,Parent=peak7749	1.21483	0.0236493	solitary	NA	NA	NA	NA		NA	NA	NA
LALB_chr_13	3631364	3634048	LALB_chr_13,Parent=peak7763	0.497063	0.0271676	solitary	NA	NA	NA	NA		NA	NA	NA
LALB_chr_13	3715405	3718678	LALB_chr_13,Parent=peak7767	-0.541593	0.0291006	social	NA	NA	NA	NA		NA	NA	NA
LALB_chr_13	3851142	3853940	LALB_chr_13,Parent=peak7795	0.469991	0.048733	solitary	NA	NA	NA	NA		NA	NA	NA
LALB_chr_13	4024047	4025295	LALB_chr_13,Parent=peak7825	0.701293	0.0327609	solitary	NA	NA	NA	NA		NA	NA	NA
LALB_chr_13	4987206	4988636	LALB_chr_13,Parent=peak7916	-0.451586	0.0307211	social	NA	NA	NA	NA		NA	NA	NA
LALB_chr_13	5471347	5472549	LALB_chr_13,Parent=peak7953	0.693669	0.0368559	solitary	LALB_v3.1_08502	NA	NA	NA	LALB_v3.1_08501,LALB_v3.1_08502	NA	NA	NA
LALB_chr_13	5552149	5553004	LALB_chr_13,Parent=peak7958	0.662206	0.0185011	solitary	LALB_v3.1_08512	NA	NA	NA	LALB_v3.1_08510,LALB_v3.1_08514,LALB_v3.1_08509,LALB_v3.1_08511,LALB_v3.1_08513,LALB_v3.1_08512	NP_611270.1,NP_476708.1,NP_523975.1	uncharacterized protein,RNA polymerase I subunit B,Ribosomal protein L14	CG5033,Polr1B,RpL14
LALB_chr_13	6384763	6386161	LALB_chr_13,Parent=peak8074	0.534525	0.0450175	solitary	LALB_v3.1_08542	NA	NA	NA	LALB_v3.1_08542,LALB_v3.1_08543,LALB_v3.1_08544	NA	NA	NA
LALB_chr_13	7025576	7026665	LALB_chr_13,Parent=peak8162	1.56368	0.000162692	solitary	NA	NA	NA	NA		NA	NA	NA
LALB_chr_13	7354690	7355764	LALB_chr_13,Parent=peak8199	0.63965	0.0263194	solitary	LALB_v3.1_08622,LALB_v3.1_08623	NP_610824.1,NP_648846.2	Lifeguard,lethal (3) 72Dn	Lfg,l(3)72Dn	LALB_v3.1_08619,LALB_v3.1_08620,LALB_v3.1_08622,LALB_v3.1_08623,LALB_v3.1_08621,LALB_v3.1_08624	NP_609556.2,NP_610824.1,NP_648846.2,NP_523419.1	uncharacterized protein,Lifeguard,lethal (3) 72Dn,Rab10	CG6583,Lfg,l(3)72Dn,Rab10
LALB_chr_13	7638332	7641215	LALB_chr_13,Parent=peak8247	0.685072	0.0428838	solitary	LALB_v3.1_08628	NP_649227.2	uncharacterized protein, isoform A	CG5199	LALB_v3.1_08628,LALB_v3.1_08627,LALB_v3.1_08629	NP_649227.2,NP_611565.2	uncharacterized protein, isoform A,Ankyrin-repeat, SH3-domain, and Proline-rich-region containing Protein	CG5199,ASPP
LALB_chr_13	7772176	7773873	LALB_chr_13,Parent=peak8263	0.716525	0.0263194	solitary	LALB_v3.1_08629	NP_611565.2	Ankyrin-repeat, SH3-domain, and Proline-rich-region containing Protein	ASPP	LALB_v3.1_08629	NP_611565.2	Ankyrin-repeat, SH3-domain, and Proline-rich-region containing Protein	ASPP
LALB_chr_13	7990914	7993994	LALB_chr_13,Parent=peak8299	0.905683	0.0035012	solitary	LALB_v3.1_08634,LALB_v3.1_08637	NP_524931.1	Catecholamines up	Catsup	LALB_v3.1_08632,LALB_v3.1_08634,LALB_v3.1_08637,LALB_v3.1_08633,LALB_v3.1_08635,LALB_v3.1_08636,LALB_v3.1_08638	NP_524931.1,NP_609934.3,NP_610023.1	Catecholamines up,Tetratricopeptide repeat domain 19,Pyridine nucleotide-disulfide oxidoreductase domain 1	Catsup,Ttc19,Pyroxd1
LALB_chr_13	8091704	8093686	LALB_chr_13,Parent=peak8311	-0.497114	0.0353504	social	LALB_v3.1_08644	NA	NA	NA	LALB_v3.1_08644	NA	NA	NA
LALB_chr_13	8148117	8148753	LALB_chr_13,Parent=peak8317	-0.782474	0.00461506	social	LALB_v3.1_08644	NA	NA	NA	LALB_v3.1_08644	NA	NA	NA
LALB_chr_13	8265972	8266798	LALB_chr_13,Parent=peak8336	-0.838716	0.0069234	social	LALB_v3.1_08646	NP_728588.1	uncharacterized protein, isoform A	CG32333	LALB_v3.1_08646	NP_728588.1	uncharacterized protein, isoform A	CG32333
LALB_chr_13	8321538	8324017	LALB_chr_13,Parent=peak8345	-0.784006	0.00639361	social	LALB_v3.1_08651	NA	NA	NA	LALB_v3.1_08651,LALB_v3.1_08652,LALB_v3.1_08648,LALB_v3.1_08649,LALB_v3.1_08650	NA	NA	NA
LALB_chr_13	8599953	8601204	LALB_chr_13,Parent=peak8388	0.580142	0.0212578	solitary	NA	NA	NA	NA		NA	NA	NA
LALB_chr_13	8801941	8803516	LALB_chr_13,Parent=peak8431	-0.678373	0.0376234	social	NA	NA	NA	NA		NA	NA	NA
LALB_chr_13	8930917	8932552	LALB_chr_13,Parent=peak8455	0.549166	0.0159001	solitary	LALB_v3.1_08665	NP_523948.1	ventral veins lacking	vvl	LALB_v3.1_08665	NP_523948.1	ventral veins lacking	vvl
LALB_chr_13	9331797	9332799	LALB_chr_13,Parent=peak8515	0.758087	0.00467388	solitary	LALB_v3.1_08668	NA	NA	NA	LALB_v3.1_08668	NA	NA	NA
LALB_chr_13	9915137	9916243	LALB_chr_13,Parent=peak8619	0.780371	0.0174429	solitary	NA	NA	NA	NA		NA	NA	NA
LALB_chr_13	9974914	9976543	LALB_chr_13,Parent=peak8628	-0.498835	0.0373374	social	LALB_v3.1_08682	NP_524987.1	Sulfated	Sulf1	LALB_v3.1_08682	NP_524987.1	Sulfated	Sulf1
LALB_chr_13	10303821	10305259	LALB_chr_13,Parent=peak8694	0.600884	0.0242723	solitary	LALB_v3.1_08689	NP_524081.1	Toll-6, isoform A	Toll-6	LALB_v3.1_08689	NP_524081.1	Toll-6, isoform A	Toll-6
LALB_chr_13	10555166	10556242	LALB_chr_13,Parent=peak8727	0.910164	0.0464826	solitary	NA	NA	NA	NA		NA	NA	NA
LALB_chr_13	10829883	10832095	LALB_chr_13,Parent=peak8766	0.763508	0.00492069	solitary	NA	NA	NA	NA		NA	NA	NA
LALB_chr_14	414681	418115	LALB_chr_14,Parent=peak8803	-0.559193	0.0248873	social	NA	NA	NA	NA		NA	NA	NA
LALB_chr_14	755405	756013	LALB_chr_14,Parent=peak8887	-0.495402	0.0246685	social	NA	NA	NA	NA		NA	NA	NA
LALB_chr_14	2183797	2184964	LALB_chr_14,Parent=peak9179	0.67642	0.0110893	solitary	NA	NA	NA	NA		NA	NA	NA
LALB_chr_14	3798334	3798849	LALB_chr_14,Parent=peak9499	-0.42527	0.0218479	social	NA	NA	NA	NA		NA	NA	NA
LALB_chr_14	3954588	3955082	LALB_chr_14,Parent=peak9528	-0.594736	0.0443925	social	NA	NA	NA	NA		NA	NA	NA
LALB_chr_14	4121471	4122333	LALB_chr_14,Parent=peak9550	-0.406685	0.0375352	social	NA	NA	NA	NA		NA	NA	NA
LALB_chr_14	4683640	4684196	LALB_chr_14,Parent=peak9559	-0.540919	0.0338305	social	NA	NA	NA	NA		NA	NA	NA
LALB_chr_14	6599129	6600605	LALB_chr_14,Parent=peak9633	0.669332	0.02465	solitary	LALB_v3.1_08741	NA	NA	NA	LALB_v3.1_08741	NA	NA	NA
LALB_chr_14	6729897	6730692	LALB_chr_14,Parent=peak9645	0.85296	0.0187351	solitary	NA	NA	NA	NA		NA	NA	NA
LALB_chr_14	6793102	6794483	LALB_chr_14,Parent=peak9654	-0.707636	0.0279584	social	NA	NA	NA	NA		NA	NA	NA
LALB_chr_14	7358244	7359245	LALB_chr_14,Parent=peak9721	-0.642191	0.0175571	social	LALB_v3.1_08754	NA	NA	NA	LALB_v3.1_08754	NA	NA	NA
LALB_chr_14	7453259	7455452	LALB_chr_14,Parent=peak9735	-0.517757	0.0335877	social	LALB_v3.1_08754	NA	NA	NA	LALB_v3.1_08754	NA	NA	NA
LALB_chr_14	7652751	7654246	LALB_chr_14,Parent=peak9765	-0.529914	0.0183905	social	NA	NA	NA	NA		NA	NA	NA
LALB_chr_14	8279214	8280031	LALB_chr_14,Parent=peak9815	1.2607	0.0294667	solitary	LALB_v3.1_08777	NA	NA	NA	LALB_v3.1_08777	NA	NA	NA
LALB_chr_14	8314167	8315948	LALB_chr_14,Parent=peak9817	-0.873331	0.00106058	social	LALB_v3.1_08777	NA	NA	NA	LALB_v3.1_08777	NA	NA	NA
LALB_chr_14	10356465	10357455	LALB_chr_14,Parent=peak9964	-1.00988	0.00685398	social	LALB_v3.1_08809	NP_523723.1	vestigial	vg	LALB_v3.1_08809	NP_523723.1	vestigial	vg
LALB_chr_15	15724	16913	LALB_chr_15,Parent=peak10005	0.940995	0.045237	solitary	LALB_v3.1_08846	NA	NA	NA	LALB_v3.1_08847,LALB_v3.1_08846	NA	NA	NA
LALB_chr_15	183903	184637	LALB_chr_15,Parent=peak10021	1.27152	0.00403635	solitary	LALB_v3.1_08848	NA	NA	NA	LALB_v3.1_08848	NA	NA	NA
LALB_chr_15	205814	207213	LALB_chr_15,Parent=peak10023	0.495896	0.0296291	solitary	NA	NA	NA	NA		NA	NA	NA
LALB_chr_15	355306	355959	LALB_chr_15,Parent=peak10036	-1.1311	0.0114294	social	LALB_v3.1_08857	NA	NA	NA	LALB_v3.1_08857	NA	NA	NA
LALB_chr_15	1895816	1897636	LALB_chr_15,Parent=peak10204	0.849115	0.0248044	solitary	LALB_v3.1_08921	NP_608748.1	Fatty acid synthase 1	FASN1	LALB_v3.1_08921,LALB_v3.1_08922	NP_608748.1,NP_649910.3	Fatty acid synthase 1,uncharacterized protein, isoform A	FASN1,CG16789
LALB_chr_15	1927577	1928718	LALB_chr_15,Parent=peak10210	1.23059	0.000645045	solitary	LALB_v3.1_08926	NP_650702.1	Vacuolar protein sorting 39	Vps39	LALB_v3.1_08926	NP_650702.1	Vacuolar protein sorting 39	Vps39
LALB_chr_15	1974470	1974985	LALB_chr_15,Parent=peak10216	0.937858	0.0182855	solitary	LALB_v3.1_08928	NA	NA	NA	LALB_v3.1_08928,LALB_v3.1_08927	NP_523388.1	beta Spectrin	beta-Spec
LALB_chr_15	2151558	2152199	LALB_chr_15,Parent=peak10227	1.24126	0.0172153	solitary	LALB_v3.1_08945	NA	NA	NA	LALB_v3.1_08945,LALB_v3.1_08944	NA	NA	NA
LALB_chr_15	2271903	2273539	LALB_chr_15,Parent=peak10241	-0.825793	0.00574434	social	LALB_v3.1_08947	NA	NA	NA	LALB_v3.1_08947	NA	NA	NA
LALB_chr_15	2549223	2550027	LALB_chr_15,Parent=peak10265	0.569777	0.032008	solitary	LALB_v3.1_08958	NP_651530.1	Cuticular protein 97Eb	Cpr97Eb	LALB_v3.1_08958	NP_651530.1	Cuticular protein 97Eb	Cpr97Eb
LALB_chr_15	2946043	2946822	LALB_chr_15,Parent=peak10301	-1.37346	0.000246976	social	LALB_v3.1_08976	NP_732036.2	ADAM metallopeptidase with thrombospondin type 1 motif A	AdamTS-A	LALB_v3.1_08976	NP_732036.2	ADAM metallopeptidase with thrombospondin type 1 motif A	AdamTS-A
LALB_chr_15	2985535	2986307	LALB_chr_15,Parent=peak10304	-1.04089	0.0209397	social	LALB_v3.1_08976	NP_732036.2	ADAM metallopeptidase with thrombospondin type 1 motif A	AdamTS-A	LALB_v3.1_08976	NP_732036.2	ADAM metallopeptidase with thrombospondin type 1 motif A	AdamTS-A
LALB_chr_15	3721829	3725419	LALB_chr_15,Parent=peak10376	-0.57572	0.00920329	social	NA	NA	NA	NA		NA	NA	NA
LALB_chr_15	4294117	4295810	LALB_chr_15,Parent=peak10425	-0.741772	0.0263194	social	LALB_v3.1_09011	NA	NA	NA	LALB_v3.1_09011	NA	NA	NA
LALB_chr_15	4573666	4575076	LALB_chr_15,Parent=peak10443	-0.693884	0.033129	social	LALB_v3.1_09014	NA	NA	NA	LALB_v3.1_09014	NA	NA	NA
LALB_chr_15	4581177	4582398	LALB_chr_15,Parent=peak10444	-0.639785	0.0292402	social	LALB_v3.1_09014	NA	NA	NA	LALB_v3.1_09014	NA	NA	NA
LALB_chr_15	4767987	4768981	LALB_chr_15,Parent=peak10458	-0.861224	0.00928556	social	NA	NA	NA	NA		NA	NA	NA
LALB_chr_15	4793100	4794285	LALB_chr_15,Parent=peak10460	-1.1068	0.0056635	social	NA	NA	NA	NA		NA	NA	NA
LALB_chr_15	4850652	4852033	LALB_chr_15,Parent=peak10462	0.670674	0.0211328	solitary	NA	NA	NA	NA		NA	NA	NA
LALB_chr_15	5139413	5140015	LALB_chr_15,Parent=peak10476	1.05629	0.012671	solitary	LALB_v3.1_09017	NP_572194.1	uncharacterized protein	CG6927	LALB_v3.1_09016,LALB_v3.1_09017	NP_572194.1	uncharacterized protein	CG6927
LALB_chr_15	5799303	5800111	LALB_chr_15,Parent=peak10513	0.633462	0.0419722	solitary	NA	NA	NA	NA		NA	NA	NA
LALB_chr_15	5924529	5925276	LALB_chr_15,Parent=peak10524	0.962539	0.00491826	solitary	LALB_v3.1_09046	NP_996215.1	defective proboscis extension response 9	dpr9	LALB_v3.1_09046	NP_996215.1	defective proboscis extension response 9	dpr9
LALB_chr_15	6010637	6011327	LALB_chr_15,Parent=peak10533	0.669385	0.00784959	solitary	NA	NA	NA	NA		NA	NA	NA
LALB_chr_15	6024260	6025440	LALB_chr_15,Parent=peak10535	-0.608862	0.0136912	social	NA	NA	NA	NA		NA	NA	NA
LALB_chr_15	6089978	6091550	LALB_chr_15,Parent=peak10546	0.702876	0.0469729	solitary	NA	NA	NA	NA		NA	NA	NA
LALB_chr_15	6607256	6608831	LALB_chr_15,Parent=peak10590	0.514969	0.0488294	solitary	LALB_v3.1_09074	NA	NA	NA	LALB_v3.1_09074,LALB_v3.1_09072,LALB_v3.1_09073	NA	NA	NA
LALB_chr_15	6784147	6785967	LALB_chr_15,Parent=peak10614	0.676035	0.0399364	solitary	LALB_v3.1_09078	NP_524304.2	Tachykinin-like receptor at 86C	TkR86C	LALB_v3.1_09078	NP_524304.2	Tachykinin-like receptor at 86C	TkR86C
LALB_chr_15	7060750	7062148	LALB_chr_15,Parent=peak10644	1.12141	0.00663828	solitary	LALB_v3.1_09085	NA	NA	NA	LALB_v3.1_09085	NA	NA	NA
LALB_chr_15	7731124	7732346	LALB_chr_15,Parent=peak10706	-0.898355	0.00492069	social	LALB_v3.1_09098	NA	NA	NA	LALB_v3.1_09098	NA	NA	NA
LALB_chr_15	7740652	7741392	LALB_chr_15,Parent=peak10707	0.624917	0.012365	solitary	LALB_v3.1_09098	NA	NA	NA	LALB_v3.1_09098	NA	NA	NA
LALB_chr_15	7922331	7924176	LALB_chr_15,Parent=peak10725	0.512466	0.0140205	solitary	NA	NA	NA	NA		NA	NA	NA
LALB_chr_16	273067	273842	LALB_chr_16,Parent=peak10800	1.17786	0.0449548	solitary	LALB_v3.1_09119	NA	NA	NA	LALB_v3.1_09119	NA	NA	NA
LALB_chr_16	1049124	1050494	LALB_chr_16,Parent=peak10874	0.578601	0.0305006	solitary	NA	NA	NA	NA		NA	NA	NA
LALB_chr_16	1403658	1404577	LALB_chr_16,Parent=peak10901	0.683374	0.0291509	solitary	LALB_v3.1_09174	NA	NA	NA	LALB_v3.1_09174	NA	NA	NA
LALB_chr_16	1635605	1637112	LALB_chr_16,Parent=peak10914	0.98938	0.0341601	solitary	NA	NA	NA	NA		NA	NA	NA
LALB_chr_16	2592711	2593966	LALB_chr_16,Parent=peak10991	0.555198	0.0368559	solitary	LALB_v3.1_09242	NP_788872.1	Innexin 7	Inx7	LALB_v3.1_09242	NP_788872.1	Innexin 7	Inx7
LALB_chr_16	2786852	2788425	LALB_chr_16,Parent=peak11004	0.819815	0.0164411	solitary	LALB_v3.1_09264,LALB_v3.1_09265	NA	NA	NA	LALB_v3.1_09264,LALB_v3.1_09265	NA	NA	NA
LALB_chr_16	3072916	3073962	LALB_chr_16,Parent=peak11022	0.664109	0.0397271	solitary	LALB_v3.1_09278	NA	NA	NA	LALB_v3.1_09278	NA	NA	NA
LALB_chr_16	3117489	3119077	LALB_chr_16,Parent=peak11024	-1.1275	0.00358734	social	LALB_v3.1_09278	NA	NA	NA	LALB_v3.1_09278	NA	NA	NA
LALB_chr_16	3482374	3483371	LALB_chr_16,Parent=peak11049	0.751056	0.00663828	solitary	NA	NA	NA	NA		NA	NA	NA
LALB_chr_16	3487456	3488460	LALB_chr_16,Parent=peak11050	0.621825	0.032278	solitary	NA	NA	NA	NA		NA	NA	NA
LALB_chr_16	3621154	3622543	LALB_chr_16,Parent=peak11072	-0.786735	0.00106058	social	NA	NA	NA	NA		NA	NA	NA
LALB_chr_16	3970988	3972301	LALB_chr_16,Parent=peak11123	0.943592	0.0254735	solitary	LALB_v3.1_09349	NA	NA	NA	LALB_v3.1_09349	NA	NA	NA
LALB_chr_16	4272327	4273385	LALB_chr_16,Parent=peak11164	1.21683	0.0269229	solitary	LALB_v3.1_09361	NA	NA	NA	LALB_v3.1_09361	NA	NA	NA
LALB_chr_16	4358096	4359190	LALB_chr_16,Parent=peak11183	-1.07852	0.00914806	social	LALB_v3.1_09364	NA	NA	NA	LALB_v3.1_09364	NA	NA	NA
LALB_chr_16	4587704	4588889	LALB_chr_16,Parent=peak11200	0.874742	0.0111353	solitary	LALB_v3.1_09372	NA	NA	NA	LALB_v3.1_09372	NA	NA	NA
LALB_chr_16	5198844	5200363	LALB_chr_16,Parent=peak11274	0.58274	0.0230044	solitary	NA	NA	NA	NA		NA	NA	NA
LALB_chr_16	5280536	5281520	LALB_chr_16,Parent=peak11293	-0.737958	0.00891621	social	NA	NA	NA	NA		NA	NA	NA
LALB_chr_16	5302883	5305463	LALB_chr_16,Parent=peak11296	0.524338	0.0163096	solitary	NA	NA	NA	NA		NA	NA	NA
LALB_chr_16	5336751	5339269	LALB_chr_16,Parent=peak11302	-0.398678	0.0439808	social	LALB_v3.1_09380	NP_611033.2	unc-5, isoform A	unc-5	LALB_v3.1_09380	NP_611033.2	unc-5, isoform A	unc-5
LALB_chr_16	5497870	5499457	LALB_chr_16,Parent=peak11323	1.11977	0.00507682	solitary	NA	NA	NA	NA		NA	NA	NA
LALB_chr_16	5628982	5630222	LALB_chr_16,Parent=peak11343	0.632913	0.0391051	solitary	LALB_v3.1_09381	NA	NA	NA	LALB_v3.1_09381	NA	NA	NA
LALB_chr_16	5866802	5868335	LALB_chr_16,Parent=peak11377	0.595179	0.0172147	solitary	LALB_v3.1_09385	NA	NA	NA	LALB_v3.1_09385	NA	NA	NA
LALB_chr_16	5996620	5997850	LALB_chr_16,Parent=peak11397	1.13908	0.0174429	solitary	LALB_v3.1_09388	NP_609899.1	uncharacterized protein	CG10376	LALB_v3.1_09388	NP_609899.1	uncharacterized protein	CG10376
LALB_chr_16	6286563	6287320	LALB_chr_16,Parent=peak11422	0.998267	0.0481117	solitary	LALB_v3.1_09401,LALB_v3.1_09403	NP_608909.1,NP_572273.2	NADH dehydrogenase (ubiquinone) 13 kDa A subunit,Glycosylphosphatidylinositol anchor attachment 1	ND-13A,GAA1	LALB_v3.1_09399,LALB_v3.1_09400,LALB_v3.1_09401,LALB_v3.1_09403,LALB_v3.1_09404,LALB_v3.1_09402,LALB_v3.1_09405	NP_608909.1,NP_572273.2,NP_524116.2,NP_609582.3,NP_648267.1	NADH dehydrogenase (ubiquinone) 13 kDa A subunit,Glycosylphosphatidylinositol anchor attachment 1,Suppressor of ref(2)P sterility,Protein interacting with C kinase 1,uncharacterized protein	ND-13A,GAA1,Su(P),PICK1,CG13313
LALB_chr_16	6539478	6540655	LALB_chr_16,Parent=peak11448	-1.21562	0.0069234	social	LALB_v3.1_09423	NA	NA	NA	LALB_v3.1_09423	NA	NA	NA
LALB_chr_16	6746439	6747284	LALB_chr_16,Parent=peak11475	NA	NA	not_tested	LALB_v3.1_09424	NP_724130.4	hamlet	ham	LALB_v3.1_09424	NP_724130.4	hamlet	ham
LALB_chr_16	7001065	7001927	LALB_chr_16,Parent=peak11508	-1.1075	0.0180826	social	LALB_v3.1_09435	NP_477222.1	Surfeit 4	Surf4	LALB_v3.1_09433,LALB_v3.1_09434,LALB_v3.1_09435,LALB_v3.1_09436,LALB_v3.1_09437	NP_609616.1,NP_524768.2,NP_477222.1,NP_608332.2,NP_611756.1	uncharacterized protein,SET and MYND domain containing, class 3,Surfeit 4,MAPK Phosphatase 4,uncharacterized protein	CG9426,Smyd3,Surf4,MKP-4,CG9876
LALB_chr_17	39745	41275	LALB_chr_17,Parent=peak11522	-0.618555	0.0230447	social	NA	NA	NA	NA		NA	NA	NA
LALB_chr_17	205269	208137	LALB_chr_17,Parent=peak11543	-0.394493	0.0469881	social	LALB_v3.1_09450	NA	NA	NA	LALB_v3.1_09449,LALB_v3.1_09450	NA	NA	NA
LALB_chr_17	742296	743539	LALB_chr_17,Parent=peak11626	0.586224	0.0301586	solitary	NA	NA	NA	NA		NA	NA	NA
LALB_chr_17	927446	928154	LALB_chr_17,Parent=peak11651	-0.932435	0.0131817	social	NA	NA	NA	NA		NA	NA	NA
LALB_chr_17	1371102	1371786	LALB_chr_17,Parent=peak11727	0.82841	0.018958	solitary	LALB_v3.1_09489	NP_648233.1	uncharacterized protein, isoform A	CG6765	LALB_v3.1_09486,LALB_v3.1_09489,LALB_v3.1_09490,LALB_v3.1_09487,LALB_v3.1_09488	NP_648233.1	uncharacterized protein, isoform A	CG6765
LALB_chr_17	1373713	1375472	LALB_chr_17,Parent=peak11728	-0.592943	0.0424333	social	LALB_v3.1_09490	NA	NA	NA	LALB_v3.1_09489,LALB_v3.1_09490,LALB_v3.1_09487,LALB_v3.1_09488,LALB_v3.1_09491	NP_648233.1,NP_648576.1	uncharacterized protein, isoform A,uncharacterized protein, isoform A	CG6765,CG10616
LALB_chr_17	1569590	1570270	LALB_chr_17,Parent=peak11748	-1.38597	0.00136658	social	LALB_v3.1_09511	NP_569971.3	uncharacterized protein, isoform D	CG4313	LALB_v3.1_09511	NP_569971.3	uncharacterized protein, isoform D	CG4313
LALB_chr_17	1570577	1571221	LALB_chr_17,Parent=peak11749	-1.24524	0.0185681	social	LALB_v3.1_09511	NP_569971.3	uncharacterized protein, isoform D	CG4313	LALB_v3.1_09511	NP_569971.3	uncharacterized protein, isoform D	CG4313
LALB_chr_17	1597428	1598833	LALB_chr_17,Parent=peak11753	0.802515	0.0154478	solitary	LALB_v3.1_09513	NA	NA	NA	LALB_v3.1_09513,LALB_v3.1_09512,LALB_v3.1_09514,LALB_v3.1_09515	NP_569970.2,NP_731339.1,NP_648093.2	moody, isoform A,uncharacterized protein,Cell division cycle 27	moody,CG18473,Cdc27
LALB_chr_17	1760880	1761464	LALB_chr_17,Parent=peak11766	0.714626	0.0391051	solitary	LALB_v3.1_09529,LALB_v3.1_09532	NP_524411.1,NP_572311.1	Rhodopsin 3,uncharacterized protein	Rh3,CG3815	LALB_v3.1_09529,LALB_v3.1_09532,LALB_v3.1_09528,LALB_v3.1_09531,LALB_v3.1_09533,LALB_v3.1_09534,LALB_v3.1_09530	NP_524411.1,NP_572311.1,NP_728821.2,NP_649699.1,NP_609653.1	Rhodopsin 3,uncharacterized protein,uncharacterized protein,uncharacterized protein,Flavin adenine dinucleotide synthetase 2	Rh3,CG3815,CG32281,CG2656,Flad2
LALB_chr_17	2154277	2155885	LALB_chr_17,Parent=peak11816	0.522129	0.0352643	solitary	NA	NA	NA	NA		NA	NA	NA
LALB_chr_17	2391996	2393398	LALB_chr_17,Parent=peak11834	-0.473425	0.0175571	social	LALB_v3.1_09560	NA	NA	NA	LALB_v3.1_09560	NA	NA	NA
LALB_chr_17	2439844	2441204	LALB_chr_17,Parent=peak11839	0.779411	0.0247553	solitary	LALB_v3.1_09561	NP_610499.2	5' nucleotidase C	Nt5c	LALB_v3.1_09561	NP_610499.2	5' nucleotidase C	Nt5c
LALB_chr_17	2539974	2540538	LALB_chr_17,Parent=peak11847	-0.526201	0.0449548	social	LALB_v3.1_09566	NA	NA	NA	LALB_v3.1_09566	NA	NA	NA
LALB_chr_17	3122781	3123758	LALB_chr_17,Parent=peak11891	-0.63234	0.037139	social	LALB_v3.1_09603	NA	NA	NA	LALB_v3.1_09603,LALB_v3.1_09601,LALB_v3.1_09602	NP_648353.3	N(alpha)-acetyltransferase 60	Naa60
LALB_chr_17	3126286	3127451	LALB_chr_17,Parent=peak11892	-0.787351	0.0458896	social	LALB_v3.1_09603	NA	NA	NA	LALB_v3.1_09603,LALB_v3.1_09601,LALB_v3.1_09602	NP_648353.3	N(alpha)-acetyltransferase 60	Naa60
LALB_chr_17	3218477	3219472	LALB_chr_17,Parent=peak11898	-0.531038	0.0402889	social	NA	NA	NA	NA		NA	NA	NA
LALB_chr_17	3289596	3290789	LALB_chr_17,Parent=peak11900	0.780167	0.00230274	solitary	LALB_v3.1_09608	NP_524380.1	mitochondrial ribosomal protein S33	mRpS33	LALB_v3.1_09608,LALB_v3.1_09607,LALB_v3.1_09609	NP_524380.1,NP_649089.2,NP_651649.1	mitochondrial ribosomal protein S33,Canopy b,Dpr-interacting protein gamma	mRpS33,CNPYb,DIP-gamma
LALB_chr_17	3721691	3723136	LALB_chr_17,Parent=peak11925	-0.928572	0.0209331	social	LALB_v3.1_09614	NP_609885.2	Phosphodiesterase 11	Pde11	LALB_v3.1_09614	NP_609885.2	Phosphodiesterase 11	Pde11
LALB_chr_17	4230963	4232967	LALB_chr_17,Parent=peak11962	-0.757511	0.0035012	social	LALB_v3.1_09633	NA	NA	NA	LALB_v3.1_09633	NA	NA	NA
LALB_chr_17	4791558	4792625	LALB_chr_17,Parent=peak12008	-0.478023	0.0408085	social	NA	NA	NA	NA		NA	NA	NA
LALB_chr_17	5391966	5393216	LALB_chr_17,Parent=peak12093	0.704959	0.0354444	solitary	NA	NA	NA	NA		NA	NA	NA
LALB_chr_17	5397307	5397946	LALB_chr_17,Parent=peak12094	0.781873	0.00537914	solitary	NA	NA	NA	NA		NA	NA	NA
LALB_chr_17	5796697	5798448	LALB_chr_17,Parent=peak12133	-0.591381	0.00492069	social	LALB_v3.1_09713	NP_652341.1	NADH dehydrogenase (ubiquinone) B8 subunit	ND-B8	LALB_v3.1_09713,LALB_v3.1_09712	NP_652341.1	NADH dehydrogenase (ubiquinone) B8 subunit	ND-B8
LALB_chr_18	46669	47945	LALB_chr_18,Parent=peak12178	-0.474822	0.0204638	social	NA	NA	NA	NA		NA	NA	NA
LALB_chr_18	568173	568881	LALB_chr_18,Parent=peak12205	-0.773281	0.0396914	social	NA	NA	NA	NA		NA	NA	NA
LALB_chr_18	880359	881686	LALB_chr_18,Parent=peak12216	0.554014	0.0192214	solitary	NA	NA	NA	NA		NA	NA	NA
LALB_chr_18	1086903	1087884	LALB_chr_18,Parent=peak12226	-0.993976	0.0200502	social	NA	NA	NA	NA		NA	NA	NA
LALB_chr_18	1785543	1786118	LALB_chr_18,Parent=peak12265	-1.09948	0.0042143	social	LALB_v3.1_09767	NA	NA	NA	LALB_v3.1_09767	NA	NA	NA
LALB_chr_18	2346391	2346970	LALB_chr_18,Parent=peak12302	-1.38743	0.00106321	social	NA	NA	NA	NA		NA	NA	NA
LALB_chr_18	2372627	2373751	LALB_chr_18,Parent=peak12305	0.806958	0.00574434	solitary	NA	NA	NA	NA		NA	NA	NA
LALB_chr_18	2424428	2425768	LALB_chr_18,Parent=peak12308	0.715302	0.046149	solitary	NA	NA	NA	NA		NA	NA	NA
LALB_chr_18	2470400	2471053	LALB_chr_18,Parent=peak12311	-1.02065	0.0209331	social	NA	NA	NA	NA		NA	NA	NA
LALB_chr_18	2638846	2640389	LALB_chr_18,Parent=peak12318	-0.451423	0.0312054	social	NA	NA	NA	NA		NA	NA	NA
LALB_chr_18	2868793	2870192	LALB_chr_18,Parent=peak12326	0.929644	0.0072828	solitary	LALB_v3.1_09784,LALB_v3.1_09785	NP_650609.1,NP_650610.1	Single-strand-selective monofunctional uracil-DNA glycosylase,uncharacterized protein, isoform A	Smug,CG5292	LALB_v3.1_09784,LALB_v3.1_09785,LALB_v3.1_09787,LALB_v3.1_09788,LALB_v3.1_09786	NP_650609.1,NP_650610.1,NP_650837.1,NP_650021.1	Single-strand-selective monofunctional uracil-DNA glycosylase,uncharacterized protein, isoform A,uncharacterized protein, isoform A,Tubulin tyrosine ligase-like 15	Smug,CG5292,CG4686,TTLL15
LALB_chr_18	2947063	2947834	LALB_chr_18,Parent=peak12327	0.558226	0.0323253	solitary	LALB_v3.1_09798	NP_611409.2	Acyl-CoA dehydrogenase very long chain	Acadvl	LALB_v3.1_09796,LALB_v3.1_09797,LALB_v3.1_09798,LALB_v3.1_09795,LALB_v3.1_09799	NP_650009.1,NP_524363.3,NP_611409.2,NP_650379.1,NP_609766.1	uncharacterized protein,mitochondrial ribosomal protein L9,Acyl-CoA dehydrogenase very long chain,lethal (3) L1231,uncharacterized protein, isoform A	CG14689,mRpL9,Acadvl,l(3)L1231,CG3793
LALB_chr_18	2982524	2983511	LALB_chr_18,Parent=peak12328	-0.7301	0.0200502	social	LALB_v3.1_09802	NP_610183.1	uncharacterized protein	CG7791	LALB_v3.1_09801,LALB_v3.1_09802,LALB_v3.1_09803	NP_610183.1,NP_610352.2	uncharacterized protein,Cullin 4	CG7791,Cul4
LALB_chr_18	3268122	3274519	LALB_chr_18,Parent=peak12346	0.449991	0.0201774	solitary	LALB_v3.1_09825	NA	NA	NA	LALB_v3.1_09825	NA	NA	NA
LALB_chr_18	3995932	3996642	LALB_chr_18,Parent=peak12382	0.668256	0.031158	solitary	NA	NA	NA	NA		NA	NA	NA
LALB_chr_18	4490306	4490989	LALB_chr_18,Parent=peak12431	0.747846	0.0151977	solitary	LALB_v3.1_09850	NA	NA	NA	LALB_v3.1_09850	NA	NA	NA
LALB_chr_18	4536986	4537671	LALB_chr_18,Parent=peak12434	0.701227	0.0307211	solitary	LALB_v3.1_09850	NA	NA	NA	LALB_v3.1_09850	NA	NA	NA
LALB_chr_18	4938989	4940938	LALB_chr_18,Parent=peak12467	0.632692	0.0125561	solitary	LALB_v3.1_09864	NP_648103.1	minerva	mrva	LALB_v3.1_09864,LALB_v3.1_09865,LALB_v3.1_09862,LALB_v3.1_09863	NP_648103.1,NP_609356.2,NP_647896.1,NP_001027248.1	minerva,athos,uncharacterized protein,uncharacterized protein, isoform E	mrva,ath,CG11342,CG33695
LALB_chr_18	5251614	5252888	LALB_chr_18,Parent=peak12500	-0.610032	0.0183113	social	LALB_v3.1_09871	NA	NA	NA	LALB_v3.1_09871	NA	NA	NA
LALB_chr_18	5473025	5474529	LALB_chr_18,Parent=peak12525	0.56024	0.0425269	solitary	NA	NA	NA	NA		NA	NA	NA
LALB_chr_18	5481315	5482095	LALB_chr_18,Parent=peak12527	0.83327	0.0118649	solitary	NA	NA	NA	NA		NA	NA	NA
LALB_chr_18	5693347	5694095	LALB_chr_18,Parent=peak12564	1.12258	0.00683254	solitary	NA	NA	NA	NA		NA	NA	NA
LALB_chr_18	5808368	5809493	LALB_chr_18,Parent=peak12588	-0.730107	0.00737488	social	NA	NA	NA	NA		NA	NA	NA
LALB_chr_19	154652	155933	LALB_chr_19,Parent=peak12696	1.01992	0.0220692	solitary	NA	NA	NA	NA		NA	NA	NA
LALB_chr_19	746927	748449	LALB_chr_19,Parent=peak12761	0.703827	0.00654045	solitary	NA	NA	NA	NA		NA	NA	NA
LALB_chr_19	1615646	1616390	LALB_chr_19,Parent=peak12844	0.599592	0.0434984	solitary	NA	NA	NA	NA		NA	NA	NA
LALB_chr_19	1831215	1832104	LALB_chr_19,Parent=peak12878	-0.701361	0.00804444	social	NA	NA	NA	NA		NA	NA	NA
LALB_chr_19	2337222	2338376	LALB_chr_19,Parent=peak12936	-0.761655	0.0347558	social	NA	NA	NA	NA		NA	NA	NA
LALB_chr_19	2415169	2415800	LALB_chr_19,Parent=peak12946	-0.482482	0.0407285	social	NA	NA	NA	NA		NA	NA	NA
LALB_chr_19	2823456	2824610	LALB_chr_19,Parent=peak12993	0.730348	0.023304	solitary	LALB_v3.1_09923	NP_477310.2	Ubiquitin activating enzyme 1	Uba1	LALB_v3.1_09922,LALB_v3.1_09923,LALB_v3.1_09924	NP_611843.2,NP_477310.2	DNA ligase 1,Ubiquitin activating enzyme 1	DNAlig1,Uba1
LALB_chr_19	2832701	2833629	LALB_chr_19,Parent=peak12994	-1.5005	0.00588022	social	LALB_v3.1_09924	NA	NA	NA	LALB_v3.1_09924	NA	NA	NA
LALB_chr_19	2919371	2920510	LALB_chr_19,Parent=peak13008	0.591221	0.0243856	solitary	LALB_v3.1_09929	NA	NA	NA	LALB_v3.1_09929	NA	NA	NA
LALB_chr_19	3074204	3075179	LALB_chr_19,Parent=peak13030	0.923555	0.00527828	solitary	NA	NA	NA	NA		NA	NA	NA
LALB_chr_19	3321166	3322511	LALB_chr_19,Parent=peak13071	1.48284	0.00504195	solitary	LALB_v3.1_09946	NP_647990.1	krishah	kri	LALB_v3.1_09946,LALB_v3.1_09945,LALB_v3.1_09947	NP_647990.1	krishah	kri
LALB_chr_19	3505605	3506809	LALB_chr_19,Parent=peak13091	1.08147	0.000483351	solitary	LALB_v3.1_09955	NP_001368961.1	uncharacterized protein, isoform D	CG10019	LALB_v3.1_09955	NP_001368961.1	uncharacterized protein, isoform D	CG10019
LALB_chr_19	3607351	3608073	LALB_chr_19,Parent=peak13104	0.880641	0.0271676	solitary	LALB_v3.1_09957	NA	NA	NA	LALB_v3.1_09957	NA	NA	NA
LALB_chr_19	3733260	3734602	LALB_chr_19,Parent=peak13123	0.478162	0.032008	solitary	LALB_v3.1_09963	NA	NA	NA	LALB_v3.1_09963	NA	NA	NA
LALB_chr_19	3865997	3868437	LALB_chr_19,Parent=peak13146	0.409956	0.0483488	solitary	NA	NA	NA	NA		NA	NA	NA
LALB_chr_19	3929206	3932753	LALB_chr_19,Parent=peak13159	1.03223	0.00637457	solitary	LALB_v3.1_09964	NA	NA	NA	LALB_v3.1_09964	NA	NA	NA
LALB_chr_19	4054527	4055522	LALB_chr_19,Parent=peak13179	0.782078	0.0408085	solitary	LALB_v3.1_09971	NA	NA	NA	LALB_v3.1_09970,LALB_v3.1_09972,LALB_v3.1_09971	NP_609397.2	uncharacterized protein	CG5355
LALB_chr_19	4090314	4091538	LALB_chr_19,Parent=peak13185	-0.625079	0.019632	social	LALB_v3.1_09975	NA	NA	NA	LALB_v3.1_09975	NA	NA	NA
LALB_chr_19	4151954	4154778	LALB_chr_19,Parent=peak13197	0.585603	0.0425269	solitary	LALB_v3.1_09975	NA	NA	NA	LALB_v3.1_09975	NA	NA	NA
LALB_chr_19	4449260	4449910	LALB_chr_19,Parent=peak13230	0.812425	0.0144046	solitary	NA	NA	NA	NA		NA	NA	NA
LALB_chr_19	4630380	4632991	LALB_chr_19,Parent=peak13251	0.706247	0.00600078	solitary	NA	NA	NA	NA		NA	NA	NA
LALB_chr_19	4831999	4832819	LALB_chr_19,Parent=peak13290	-0.768722	0.00706468	social	LALB_v3.1_09988	NP_476739.1	alpha Spectrin	alpha-Spec	LALB_v3.1_09988,LALB_v3.1_09987	NP_476739.1	alpha Spectrin	alpha-Spec
LALB_chr_19	4908665	4910569	LALB_chr_19,Parent=peak13303	-0.506769	0.0226145	social	LALB_v3.1_09990	NA	NA	NA	LALB_v3.1_09991,LALB_v3.1_09992,LALB_v3.1_09990	NP_610783.1,NP_523569.3	Nucleoporin 54kD,metabotropic GABA-B receptor subtype 1	Nup54,GABA-B-R1
LALB_chr_19	5060122	5061062	LALB_chr_19,Parent=peak13327	-1.01607	0.000794058	social	LALB_v3.1_09996	NP_610017.1	uncharacterized protein, isoform A	CG43861	LALB_v3.1_09996	NP_610017.1	uncharacterized protein, isoform A	CG43861
LALB_chr_19	5182169	5183134	LALB_chr_19,Parent=peak13349	-0.700686	0.0237485	social	LALB_v3.1_10000	NP_610103.1	uncharacterized protein, isoform B	CG8671	LALB_v3.1_10000	NP_610103.1	uncharacterized protein, isoform B	CG8671
LALB_chr_19	5259472	5260406	LALB_chr_19,Parent=peak13358	-0.816341	0.0297216	social	LALB_v3.1_10002	NA	NA	NA	LALB_v3.1_10002	NA	NA	NA
LALB_chr_19	5668708	5669818	LALB_chr_19,Parent=peak13419	-0.926986	0.0107546	social	NA	NA	NA	NA		NA	NA	NA
LALB_chr_19	5701776	5702950	LALB_chr_19,Parent=peak13425	-0.625317	0.00474942	social	NA	NA	NA	NA		NA	NA	NA
LALB_chr_19	6014913	6015678	LALB_chr_19,Parent=peak13457	1.12181	0.00889555	solitary	LALB_v3.1_10024	NP_609164.3	Sno oncogene	Snoo	LALB_v3.1_10024,LALB_v3.1_10025,LALB_v3.1_10026,LALB_v3.1_10027	NP_609164.3,NP_609877.2,NP_524892.2	Sno oncogene,nucampholin,atypical protein kinase C	Snoo,ncm,aPKC
LALB_chr_2	103015	103950	LALB_chr_2,Parent=peak13473	-1.27343	0.022357	social	LALB_v3.1_01091	NA	NA	NA	LALB_v3.1_01092,LALB_v3.1_01091	NA	NA	NA
LALB_chr_2	134962	136666	LALB_chr_2,Parent=peak13475	0.415738	0.04801	solitary	LALB_v3.1_01095	NA	NA	NA	LALB_v3.1_01095	NA	NA	NA
LALB_chr_2	735195	737412	LALB_chr_2,Parent=peak13545	-1.69449	0.00158556	social	NA	NA	NA	NA		NA	NA	NA
LALB_chr_2	796070	796802	LALB_chr_2,Parent=peak13549	-0.550455	0.0340817	social	NA	NA	NA	NA		NA	NA	NA
LALB_chr_2	1362930	1363514	LALB_chr_2,Parent=peak13619	0.602931	0.0439808	solitary	NA	NA	NA	NA		NA	NA	NA
LALB_chr_2	1645835	1646787	LALB_chr_2,Parent=peak13662	-1.05918	0.00106321	social	LALB_v3.1_01150	NA	NA	NA	LALB_v3.1_01150	NA	NA	NA
LALB_chr_2	1695099	1696181	LALB_chr_2,Parent=peak13666	1.07656	0.000812727	solitary	LALB_v3.1_01150	NA	NA	NA	LALB_v3.1_01150	NA	NA	NA
LALB_chr_2	1888407	1890074	LALB_chr_2,Parent=peak13679	-0.591234	0.0368666	social	LALB_v3.1_01150	NA	NA	NA	LALB_v3.1_01150	NA	NA	NA
LALB_chr_2	2346967	2347563	LALB_chr_2,Parent=peak13733	-1.18939	0.00859221	social	LALB_v3.1_01161	NP_608568.1	Pinocchio	Pino	LALB_v3.1_01160,LALB_v3.1_01161	NP_608568.1	Pinocchio	Pino
LALB_chr_2	2905173	2906180	LALB_chr_2,Parent=peak13791	0.793286	0.0144765	solitary	LALB_v3.1_01200	NA	NA	NA	LALB_v3.1_01200	NA	NA	NA
LALB_chr_2	3237978	3238672	LALB_chr_2,Parent=peak13802	-0.673056	0.0362974	social	NA	NA	NA	NA		NA	NA	NA
LALB_chr_2	3722587	3723277	LALB_chr_2,Parent=peak13843	1.35554	0.00186797	solitary	LALB_v3.1_01228	NA	NA	NA	LALB_v3.1_01228	NA	NA	NA
LALB_chr_2	4730569	4731835	LALB_chr_2,Parent=peak13917	0.647512	0.0226905	solitary	LALB_v3.1_01245	NP_573140.1	methuselah-like 1	mthl1	LALB_v3.1_01245	NP_573140.1	methuselah-like 1	mthl1
LALB_chr_2	5043069	5043671	LALB_chr_2,Parent=peak13954	0.865467	0.046629	solitary	NA	NA	NA	NA		NA	NA	NA
LALB_chr_2	5092587	5095070	LALB_chr_2,Parent=peak13962	0.676786	0.0243856	solitary	NA	NA	NA	NA		NA	NA	NA
LALB_chr_2	5110134	5110719	LALB_chr_2,Parent=peak13964	0.69454	0.0347558	solitary	NA	NA	NA	NA		NA	NA	NA
LALB_chr_2	5221710	5223549	LALB_chr_2,Parent=peak13981	0.970428	0.0236493	solitary	NA	NA	NA	NA		NA	NA	NA
LALB_chr_2	5507505	5508500	LALB_chr_2,Parent=peak14016	-0.63594	0.047874	social	NA	NA	NA	NA		NA	NA	NA
LALB_chr_2	5846124	5847011	LALB_chr_2,Parent=peak14064	-0.648686	0.0441236	social	LALB_v3.1_01278	NP_511069.3	brinker	brk	LALB_v3.1_01278	NP_511069.3	brinker	brk
LALB_chr_2	6076005	6076736	LALB_chr_2,Parent=peak14097	0.809332	0.0255084	solitary	LALB_v3.1_01286	NA	NA	NA	LALB_v3.1_01286	NA	NA	NA
LALB_chr_2	6420943	6421751	LALB_chr_2,Parent=peak14126	-1.43158	0.0170481	social	LALB_v3.1_01320,LALB_v3.1_01321	NA	NA	NA	LALB_v3.1_01322,LALB_v3.1_01320,LALB_v3.1_01321	NA	NA	NA
LALB_chr_2	6865397	6867425	LALB_chr_2,Parent=peak14183	-0.616569	0.0468776	social	LALB_v3.1_01365	NA	NA	NA	LALB_v3.1_01365	NA	NA	NA
LALB_chr_2	6967804	6969207	LALB_chr_2,Parent=peak14202	-0.652894	0.0301553	social	LALB_v3.1_01365	NA	NA	NA	LALB_v3.1_01365	NA	NA	NA
LALB_chr_2	7192784	7194214	LALB_chr_2,Parent=peak14232	0.884652	0.000299185	solitary	NA	NA	NA	NA		NA	NA	NA
LALB_chr_2	7246000	7247303	LALB_chr_2,Parent=peak14241	-0.732546	0.0466125	social	LALB_v3.1_01387	NA	NA	NA	LALB_v3.1_01387	NA	NA	NA
LALB_chr_2	7532680	7534438	LALB_chr_2,Parent=peak14284	-1.17044	3.04835e-05	social	LALB_v3.1_01398	NA	NA	NA	LALB_v3.1_01398	NA	NA	NA
LALB_chr_2	7665247	7666521	LALB_chr_2,Parent=peak14304	-0.491729	0.0291509	social	NA	NA	NA	NA		NA	NA	NA
LALB_chr_2	7759581	7760591	LALB_chr_2,Parent=peak14315	-0.660086	0.0149243	social	NA	NA	NA	NA		NA	NA	NA
LALB_chr_2	7891015	7891982	LALB_chr_2,Parent=peak14329	0.911442	0.0165678	solitary	LALB_v3.1_01410	NP_649303.2	Rab26, isoform B	Rab26	LALB_v3.1_01410	NP_649303.2	Rab26, isoform B	Rab26
LALB_chr_2	7962180	7962988	LALB_chr_2,Parent=peak14336	1.08866	0.0183113	solitary	LALB_v3.1_01412	NA	NA	NA	LALB_v3.1_01412	NA	NA	NA
LALB_chr_2	9095906	9097611	LALB_chr_2,Parent=peak14486	-0.68077	0.0167465	social	LALB_v3.1_01462	NP_572770.1	sclp, isoform A	Sclp	LALB_v3.1_01462,LALB_v3.1_01463	NP_572770.1,NP_572771.1	sclp, isoform A,PDZ domain containing 8	Sclp,Pdzd8
LALB_chr_2	9527349	9528512	LALB_chr_2,Parent=peak14529	0.7899	0.0484822	solitary	LALB_v3.1_01478	NA	NA	NA	LALB_v3.1_01478	NA	NA	NA
LALB_chr_2	10041955	10043431	LALB_chr_2,Parent=peak14592	0.785562	0.00304593	solitary	NA	NA	NA	NA		NA	NA	NA
LALB_chr_2	10832371	10833565	LALB_chr_2,Parent=peak14659	-1.02193	0.0343234	social	LALB_v3.1_01512	NA	NA	NA	LALB_v3.1_01512	NA	NA	NA
LALB_chr_2	10833845	10834617	LALB_chr_2,Parent=peak14660	-0.835972	0.00614689	social	LALB_v3.1_01512	NA	NA	NA	LALB_v3.1_01512	NA	NA	NA
LALB_chr_2	10975793	10976496	LALB_chr_2,Parent=peak14670	-0.657428	0.0270682	social	LALB_v3.1_01515	NP_476859.2	Notch	N	LALB_v3.1_01515	NP_476859.2	Notch	N
LALB_chr_2	11256159	11258588	LALB_chr_2,Parent=peak14694	-0.710976	0.0103617	social	LALB_v3.1_01522	NP_511149.2	retinal degeneration B	rdgB	LALB_v3.1_01522	NP_511149.2	retinal degeneration B	rdgB
LALB_chr_2	11340409	11341404	LALB_chr_2,Parent=peak14704	1.47178	0.0183287	solitary	NA	NA	NA	NA		NA	NA	NA
LALB_chr_2	11605726	11606563	LALB_chr_2,Parent=peak14723	0.840088	0.00650913	solitary	LALB_v3.1_01529	NP_609938.1	PH domain leucine-rich repeat protein phosphatase	Phlpp	LALB_v3.1_01529	NP_609938.1	PH domain leucine-rich repeat protein phosphatase	Phlpp
LALB_chr_2	11911224	11912795	LALB_chr_2,Parent=peak14751	-0.639449	0.00791819	social	LALB_v3.1_01558	NP_524106.3	failed axon connections	fax	LALB_v3.1_01558,LALB_v3.1_01557	NP_524106.3	failed axon connections	fax
LALB_chr_2	12135646	12137922	LALB_chr_2,Parent=peak14787	-0.58255	0.01302	social	LALB_v3.1_01572,LALB_v3.1_01573	NP_728982.1	Peroxisomal Membrane Protein 34	PMP34	LALB_v3.1_01572,LALB_v3.1_01573,LALB_v3.1_01571,LALB_v3.1_01574	NP_728982.1,NP_648073.1	Peroxisomal Membrane Protein 34,uncharacterized protein, isoform A	PMP34,CG8641
LALB_chr_2	12622555	12627985	LALB_chr_2,Parent=peak14885	0.578818	0.0111353	solitary	NA	NA	NA	NA		NA	NA	NA
LALB_chr_2	13029523	13030417	LALB_chr_2,Parent=peak14962	0.56384	0.0137965	solitary	NA	NA	NA	NA		NA	NA	NA
LALB_chr_2	13347588	13348597	LALB_chr_2,Parent=peak14992	-0.956075	0.0056635	social	NA	NA	NA	NA		NA	NA	NA
LALB_chr_2	13506531	13508071	LALB_chr_2,Parent=peak15018	-0.889274	0.0247865	social	LALB_v3.1_01620	NP_648327.1	pathetic	path	LALB_v3.1_01620,LALB_v3.1_01619	NP_648327.1	pathetic	path
LALB_chr_2	13556749	13557561	LALB_chr_2,Parent=peak15024	-0.590046	0.0434157	social	NA	NA	NA	NA		NA	NA	NA
LALB_chr_2	13650207	13650899	LALB_chr_2,Parent=peak15042	1.03797	0.000407686	solitary	NA	NA	NA	NA		NA	NA	NA
LALB_chr_2	13839304	13841571	LALB_chr_2,Parent=peak15073	-0.908264	0.0279584	social	LALB_v3.1_01626	NP_995811.1	luna, isoform B	luna	LALB_v3.1_01626	NP_995811.1	luna, isoform B	luna
LALB_chr_2	14636537	14639338	LALB_chr_2,Parent=peak15194	0.659544	0.0184694	solitary	NA	NA	NA	NA		NA	NA	NA
LALB_chr_2	14882728	14884572	LALB_chr_2,Parent=peak15239	0.603531	0.022289	solitary	NA	NA	NA	NA		NA	NA	NA
LALB_chr_2	15070320	15071330	LALB_chr_2,Parent=peak15264	-0.767305	0.0227949	social	LALB_v3.1_01649	NA	NA	NA	LALB_v3.1_01649,LALB_v3.1_01650	NA	NA	NA
LALB_chr_2	15159363	15162418	LALB_chr_2,Parent=peak15281	0.798666	0.000786058	solitary	LALB_v3.1_01652	NP_610120.1	steppke	step	LALB_v3.1_01652	NP_610120.1	steppke	step
LALB_chr_2	15256714	15258491	LALB_chr_2,Parent=peak15293	0.545314	0.0263194	solitary	NA	NA	NA	NA		NA	NA	NA
LALB_chr_2	15337094	15338052	LALB_chr_2,Parent=peak15302	0.639652	0.0183905	solitary	LALB_v3.1_01671,LALB_v3.1_01672	NA	NA	NA	LALB_v3.1_01671,LALB_v3.1_01672	NA	NA	NA
LALB_chr_2	15373353	15374214	LALB_chr_2,Parent=peak15309	-1.2978	0.000914616	social	LALB_v3.1_01673	NP_524966.1	Ejaculatory bulb protein III	EbpIII	LALB_v3.1_01673	NP_524966.1	Ejaculatory bulb protein III	EbpIII
LALB_chr_2	15419366	15420935	LALB_chr_2,Parent=peak15313	0.655758	0.0488294	solitary	NA	NA	NA	NA		NA	NA	NA
LALB_chr_2	16530360	16531768	LALB_chr_2,Parent=peak15457	-1.26118	0.0174429	social	LALB_v3.1_01681	NA	NA	NA	LALB_v3.1_01681	NA	NA	NA
LALB_chr_2	17013335	17014813	LALB_chr_2,Parent=peak15540	-0.882853	0.0385436	social	LALB_v3.1_01686	NA	NA	NA	LALB_v3.1_01686	NA	NA	NA
LALB_chr_2	17384795	17385672	LALB_chr_2,Parent=peak15586	0.703301	0.0354994	solitary	LALB_v3.1_01707	NA	NA	NA	LALB_v3.1_01707,LALB_v3.1_01708	NP_523950.2	biniou	bin
LALB_chr_2	17615604	17617705	LALB_chr_2,Parent=peak15604	0.402751	0.0410236	solitary	LALB_v3.1_01726	NA	NA	NA	LALB_v3.1_01725,LALB_v3.1_01727,LALB_v3.1_01726	NP_001097522.1	uncharacterized protein, isoform B	CG13288
LALB_chr_2	18138904	18139710	LALB_chr_2,Parent=peak15666	0.546862	0.0209331	solitary	LALB_v3.1_01786	NA	NA	NA	LALB_v3.1_01785,LALB_v3.1_01786	NP_610817.1	Mos oncogene	Mos
LALB_chr_2	18228457	18232137	LALB_chr_2,Parent=peak15679	-0.640343	0.0220692	social	LALB_v3.1_01787	NP_612019.2	DISCO Interacting Protein 2	DIP2	LALB_v3.1_01787	NP_612019.2	DISCO Interacting Protein 2	DIP2
LALB_chr_2	18549751	18551273	LALB_chr_2,Parent=peak15712	-0.998675	0.0362395	social	LALB_v3.1_01814	NP_609738.1	white walker	wwk	LALB_v3.1_01814	NP_609738.1	white walker	wwk
LALB_chr_2	18608228	18610102	LALB_chr_2,Parent=peak15717	0.786025	0.0068162	solitary	LALB_v3.1_01820	NP_572801.2	uncharacterized protein, isoform C	CG42258	LALB_v3.1_01820	NP_572801.2	uncharacterized protein, isoform C	CG42258
LALB_chr_2	18646055	18646970	LALB_chr_2,Parent=peak15724	-0.986319	0.0292782	social	LALB_v3.1_01820	NP_572801.2	uncharacterized protein, isoform C	CG42258	LALB_v3.1_01820	NP_572801.2	uncharacterized protein, isoform C	CG42258
LALB_chr_2	19241971	19242964	LALB_chr_2,Parent=peak15846	-1.02779	0.0339919	social	LALB_v3.1_01843	NP_611704.2	uncharacterized protein, isoform A	CG30269	LALB_v3.1_01843,LALB_v3.1_01842,LALB_v3.1_01844	NP_611704.2,NP_476761.3	uncharacterized protein, isoform A,abnormal wing discs	CG30269,awd
LALB_chr_2	19282642	19283924	LALB_chr_2,Parent=peak15849	-0.777846	0.0171975	social	LALB_v3.1_01846	NA	NA	NA	LALB_v3.1_01846	NA	NA	NA
LALB_chr_2	19336812	19338037	LALB_chr_2,Parent=peak15858	0.772768	0.0466125	solitary	NA	NA	NA	NA		NA	NA	NA
LALB_chr_2	19504520	19506230	LALB_chr_2,Parent=peak15875	-0.955804	0.0358643	social	NA	NA	NA	NA		NA	NA	NA
LALB_chr_2	19640862	19643414	LALB_chr_2,Parent=peak15888	-0.696443	0.00189702	social	LALB_v3.1_01855	NA	NA	NA	LALB_v3.1_01855	NA	NA	NA
LALB_chr_2	19713342	19714112	LALB_chr_2,Parent=peak15897	-0.891297	0.0408085	social	NA	NA	NA	NA		NA	NA	NA
LALB_chr_2	19883200	19884561	LALB_chr_2,Parent=peak15922	-0.866271	0.000914616	social	LALB_v3.1_01864	NA	NA	NA	LALB_v3.1_01864	NA	NA	NA
LALB_chr_2	19996405	19997080	LALB_chr_2,Parent=peak15936	0.877163	0.0209331	solitary	LALB_v3.1_01869	NA	NA	NA	LALB_v3.1_01866,LALB_v3.1_01868,LALB_v3.1_01869,LALB_v3.1_01870,LALB_v3.1_01867,LALB_v3.1_01871	NP_477184.1,NP_649000.1,NP_725520.3,NP_524858.1,NP_650536.1	capsuleen,uncharacterized protein,uncharacterized protein,Protein on ecdysone puffs,uncharacterized protein, isoform A	csul,CG7484,CG8401,Pep,CG10311
LALB_chr_2	20142418	20143520	LALB_chr_2,Parent=peak15948	-0.810674	0.00860987	social	LALB_v3.1_01886,LALB_v3.1_01888	NA	NA	NA	LALB_v3.1_01886,LALB_v3.1_01888,LALB_v3.1_01885,LALB_v3.1_01887	NA	NA	NA
LALB_chr_2	20193738	20194621	LALB_chr_2,Parent=peak15954	-0.571717	0.0174429	social	LALB_v3.1_01896	NP_729732.1	uncharacterized protein	CG32085	LALB_v3.1_01896,LALB_v3.1_01895	NP_729732.1	uncharacterized protein	CG32085
LALB_chr_2	20310013	20311009	LALB_chr_2,Parent=peak15970	-0.82297	0.0198926	social	LALB_v3.1_01906,LALB_v3.1_01907	NP_609030.1	Ring finger and CHY zinc finger domain containing 1	Rchy1	LALB_v3.1_01906,LALB_v3.1_01907	NP_609030.1	Ring finger and CHY zinc finger domain containing 1	Rchy1
LALB_chr_2	20315697	20316754	LALB_chr_2,Parent=peak15971	-0.759552	0.0385436	social	LALB_v3.1_01907	NP_609030.1	Ring finger and CHY zinc finger domain containing 1	Rchy1	LALB_v3.1_01908,LALB_v3.1_01906,LALB_v3.1_01907	NP_610341.2,NP_609030.1	uncharacterized protein, isoform B,Ring finger and CHY zinc finger domain containing 1	CG8726,Rchy1
LALB_chr_2	20394125	20395868	LALB_chr_2,Parent=peak15985	-0.554326	0.0495832	social	NA	NA	NA	NA		NA	NA	NA
LALB_chr_2	20720268	20722492	LALB_chr_2,Parent=peak16024	-1.51687	0.00705936	social	LALB_v3.1_01924	NP_525106.2	DNA polymerase interacting tpr containing protein of 47kD	Dpit47	LALB_v3.1_01924	NP_525106.2	DNA polymerase interacting tpr containing protein of 47kD	Dpit47
LALB_chr_2	20921120	20921697	LALB_chr_2,Parent=peak16040	0.908639	0.0224744	solitary	NA	NA	NA	NA		NA	NA	NA
LALB_chr_2	21112635	21113229	LALB_chr_2,Parent=peak16060	1.10551	0.00462741	solitary	LALB_v3.1_01934	NP_001163838.2	defective proboscis extension response 21	dpr21	LALB_v3.1_01934	NP_001163838.2	defective proboscis extension response 21	dpr21
LALB_chr_2	21129453	21130329	LALB_chr_2,Parent=peak16062	-0.742476	0.0439808	social	LALB_v3.1_01934	NP_001163838.2	defective proboscis extension response 21	dpr21	LALB_v3.1_01935,LALB_v3.1_01934	NP_610605.1,NP_001163838.2	Menage a trois 1,defective proboscis extension response 21	Mat1,dpr21
LALB_chr_2	21200940	21202251	LALB_chr_2,Parent=peak16072	-1.04542	0.048733	social	LALB_v3.1_01936	NA	NA	NA	LALB_v3.1_01936	NA	NA	NA
LALB_chr_2	21679286	21681082	LALB_chr_2,Parent=peak16120	-0.722307	0.00866935	social	NA	NA	NA	NA		NA	NA	NA
LALB_chr_2	21824095	21824708	LALB_chr_2,Parent=peak16131	-0.656783	0.0451855	social	NA	NA	NA	NA		NA	NA	NA
LALB_chr_2	21979402	21980228	LALB_chr_2,Parent=peak16149	1.29002	0.019632	solitary	NA	NA	NA	NA		NA	NA	NA
LALB_chr_2	22025465	22026902	LALB_chr_2,Parent=peak16157	-0.970657	0.0072828	social	NA	NA	NA	NA		NA	NA	NA
LALB_chr_2	22678222	22679393	LALB_chr_2,Parent=peak16223	-0.868784	0.0212119	social	NA	NA	NA	NA		NA	NA	NA
LALB_chr_2	23198179	23199158	LALB_chr_2,Parent=peak16262	0.668151	0.0193447	solitary	LALB_v3.1_01983	NA	NA	NA	LALB_v3.1_01983,LALB_v3.1_01984	NA	NA	NA
LALB_chr_2	23311734	23313251	LALB_chr_2,Parent=peak16271	-0.85868	0.00550949	social	NA	NA	NA	NA		NA	NA	NA
LALB_chr_2	23393415	23394937	LALB_chr_2,Parent=peak16279	-0.921808	0.0174429	social	LALB_v3.1_01990	NP_573118.2	Calpain C	CalpC	LALB_v3.1_01990	NP_573118.2	Calpain C	CalpC
LALB_chr_2	23541136	23542062	LALB_chr_2,Parent=peak16285	-1.16429	0.0207516	social	LALB_v3.1_01995	NA	NA	NA	LALB_v3.1_01995,LALB_v3.1_01994	NA	NA	NA
LALB_chr_2	23900093	23902017	LALB_chr_2,Parent=peak16316	-0.60021	0.0321459	social	LALB_v3.1_02013	NP_511159.3	highwire	hiw	LALB_v3.1_02013	NP_511159.3	highwire	hiw
LALB_chr_2	24249061	24250136	LALB_chr_2,Parent=peak16344	-0.760299	0.018958	social	NA	NA	NA	NA		NA	NA	NA
LALB_chr_2	24431308	24432368	LALB_chr_2,Parent=peak16358	-1.05719	0.0035012	social	LALB_v3.1_02017	NP_611850.1	uncharacterized protein	CG2812	LALB_v3.1_02017	NP_611850.1	uncharacterized protein	CG2812
LALB_chr_2	24469990	24470872	LALB_chr_2,Parent=peak16360	0.764905	0.0382994	solitary	LALB_v3.1_02017	NP_611850.1	uncharacterized protein	CG2812	LALB_v3.1_02017	NP_611850.1	uncharacterized protein	CG2812
LALB_chr_2	25011718	25012417	LALB_chr_2,Parent=peak16421	0.82343	0.0163344	solitary	LALB_v3.1_02020	NP_477062.1	klumpfuss	klu	LALB_v3.1_02020	NP_477062.1	klumpfuss	klu
LALB_chr_2	25677221	25678317	LALB_chr_2,Parent=peak16492	0.924191	0.0224744	solitary	NA	NA	NA	NA		NA	NA	NA
LALB_chr_2	25834623	25835609	LALB_chr_2,Parent=peak16506	-0.770167	0.0305006	social	LALB_v3.1_02033,LALB_v3.1_02034	NA	NA	NA	LALB_v3.1_02033,LALB_v3.1_02034	NA	NA	NA
LALB_chr_2	26000838	26003580	LALB_chr_2,Parent=peak16525	-0.531772	0.0261019	social	LALB_v3.1_02051	NA	NA	NA	LALB_v3.1_02050,LALB_v3.1_02051	NP_573333.2	uncharacterized protein, isoform A	CG7322
LALB_chr_2	26639198	26640341	LALB_chr_2,Parent=peak16585	1.03528	0.00106058	solitary	NA	NA	NA	NA		NA	NA	NA
LALB_chr_2	26649223	26649882	LALB_chr_2,Parent=peak16586	-0.910213	0.0220692	social	NA	NA	NA	NA		NA	NA	NA
LALB_chr_2	26656414	26657352	LALB_chr_2,Parent=peak16587	-1.81177	3.22457e-05	social	NA	NA	NA	NA		NA	NA	NA
LALB_chr_2	27420547	27422883	LALB_chr_2,Parent=peak16628	-0.514196	0.0271676	social	LALB_v3.1_02103	NA	NA	NA	LALB_v3.1_02103	NA	NA	NA
LALB_chr_2	27701292	27702365	LALB_chr_2,Parent=peak16645	-0.851089	0.00262874	social	LALB_v3.1_02105	NA	NA	NA	LALB_v3.1_02105,LALB_v3.1_02106,LALB_v3.1_02104	NP_612010.1	Pre-mRNA processing factor 4 kinase	Prp4k
[truncated: 633 more rows]

## Sheet: Table_S6
Table S6. Significant Gene Ontology results of DAE-proximal genes
[truncated: 517 more rows]

## Sheet: Table_S7
Table S7. Convergent DAEs between social and solitary populations (active in all social but no solitary populations, or active in all solitary but no social populations)
[truncated: 278 more rows]

[truncated: 7 more sheets: Table_S8, Table_S9, Table_S10, Table_S11, Table_S12, Table_S13, Table_S14]
